# Supplementary material for: Influence of microbiota-associated metabolic reprogramming on clinical outcome in patients with melanoma from the randomized adjuvant dendritic cell-based MIND-DC trial
Source: Nat Commun. 2024 Feb 23;15:1633. doi: 10.1038/s41467-024-45357-1 (PMC10891084; doi:10.1038/s41467-024-45357-1)
Supplement: Supplementary file 4 — Supplementary Data 1 [file 41467_2024_45357_MOESM4_ESM.xlsx]

## Sheet: Supplementary Data file 1
Supplementary Data file 1. Linear model coefficients (MaAsLin2, coefficient) for microbial SGBs that are found associated after arcsine square root (arcsin-sqrt) transformation (AST) with outcome overall (recurrence at 2 years, Figure 1).
Time point	feature	metadata	value	coef	stderr	N	N.not.0	pval	qval	timepoint	color
T1	Lachnospira pectinoschiza SGB5075	outcome_2y_relapse	yes	0.0225080170035262	0.0103131174442307	86	47	0.0319715908134595	0.74891783999755	diagnosis	P <= 0.05
	Blautia obeum SGB4811	outcome_2y_relapse	yes	0.0167917970505813	0.006978564477072	86	76	0.0183963737275788	0.744779496202029	diagnosis	P <= 0.05
	Coprococcus catus SGB4670	outcome_2y_relapse	yes	0.0131286320587626	0.0047933041102386	86	71	0.0075774920264769	0.744779496202029	diagnosis	P <= 0.05
	GGB2980 SGB3962	outcome_2y_relapse	yes	0.0040930032457481	0.0020352414884755	86	38	0.0476449386424811	0.798405125653884	diagnosis	P <= 0.05
	Clostridia bacterium SGB53517	outcome_2y_relapse	yes	0.003656759315499	0.0016719499403582	86	33	0.0316174265842573	0.74891783999755	diagnosis	P <= 0.05
	Lachnospiraceae bacterium SGB48424	outcome_2y_relapse	yes	0.0025612653805519	0.0011813494824032	86	15	0.0330870387223992	0.753470293503542	diagnosis	P <= 0.05
	Clostridia bacterium SGB14952	outcome_2y_relapse	yes	0.0022531057080804	0.0010804714856149	86	14	0.0401908003242984	0.764182066090394	diagnosis	P <= 0.05
	Raoultibacter massiliensis SGB33551	outcome_2y_relapse	yes	0.0018643397383895	0.000812728961633	86	20	0.0243852320547	0.74891783999755	diagnosis	P <= 0.05
	Streptococcus infantis SGB8095	outcome_2y_relapse	yes	-0.0017012376232391	0.0008192698385493	86	9	0.0410154216263206	0.764182066090394	diagnosis	P <= 0.05
	Streptococcus mutans SGB8000	outcome_2y_relapse	yes	-0.0028059984078711	0.0013486608305883	86	11	0.0406325897780872	0.764182066090394	diagnosis	P <= 0.05
	Lachnoclostridium phocaeense SGB4622	outcome_2y_relapse	yes	-0.0033863071929041	0.0016734464865342	86	10	0.0463137644255441	0.785816386162408	diagnosis	P <= 0.05
	Clostridiaceae bacterium SGB4770	outcome_2y_relapse	yes	-0.0047140322646774	0.0021637200512935	86	62	0.0322627035592165	0.74891783999755	diagnosis	P <= 0.05
	Enterocloster lavalensis SGB4725	outcome_2y_relapse	yes	-0.0049733190951608	0.0024236268481183	86	24	0.0433983865489912	0.784538232500144	diagnosis	P <= 0.05
	Gordonibacter pamelaeae SGB14807	outcome_2y_relapse	yes	-0.0056804383313628	0.0027972205503968	86	41	0.0455617623399788	0.785816386162408	diagnosis	P <= 0.05
	Ruminococcaceae bacterium SGB14899	outcome_2y_relapse	yes	-0.0068589102583468	0.0029373228018408	86	53	0.0220142287568036	0.744779496202029	diagnosis	P <= 0.05
	Faecalibacterium prausnitzii SGB15318	outcome_2y_relapse	yes	-0.0454854120204607	0.0167362740342598	86	69	0.0080356622330234	0.744779496202029	diagnosis	P <= 0.05
T2	Lachnospiraceae bacterium WCA3 601 WT 6H SGB4910	outcome_2y_relapse	yes	0.0236988355025485	0.0109332296501625	83	67	0.0332396253900718	0.701113070267946	first_followup	P <= 0.05
	GGB9342 SGB14306	outcome_2y_relapse	yes	0.0193727730049445	0.0080342434190165	83	40	0.0182485313668694	0.696731214472115	first_followup	P <= 0.05
	Lachnospiraceae bacterium SGB4964	outcome_2y_relapse	yes	0.0175821473165966	0.0086256808264248	83	63	0.0449042207381083	0.707089743549189	first_followup	P <= 0.05
	GGB38171 SGB72433	outcome_2y_relapse	yes	0.0126848629000454	0.0057067275246494	83	37	0.0291256292706737	0.696731214472115	first_followup	P <= 0.05
	Intestinibacter bartlettii SGB6140	outcome_2y_relapse	yes	0.0123917316336413	0.0056761980184563	83	52	0.0320354261185377	0.701113070267946	first_followup	P <= 0.05
	Ruminococcus sp AF41 9 SGB25497	outcome_2y_relapse	yes	0.0118628300976325	0.0057515493529497	83	16	0.0424847356450419	0.707089743549189	first_followup	P <= 0.05
	Clostridia unclassified SGB6276	outcome_2y_relapse	yes	0.0116235244143223	0.0057945679128401	83	27	0.0483303923344036	0.710359388380403	first_followup	P <= 0.05
	Senegalimassilia anaerobia SGB14824	outcome_2y_relapse	yes	0.0109761033107643	0.0051894552281269	83	47	0.037615882071846	0.701113070267946	first_followup	P <= 0.05
	Coprococcus catus SGB4670	outcome_2y_relapse	yes	0.0105864554957926	0.0052130019703618	83	69	0.0456850893536808	0.707089743549189	first_followup	P <= 0.05
	Clostridia bacterium SGB15377	outcome_2y_relapse	yes	0.0098200179598304	0.0046986780644614	83	28	0.0398806136938601	0.707089743549189	first_followup	P <= 0.05
	GGB9524 SGB14924	outcome_2y_relapse	yes	0.0090028391814514	0.0040821324489537	83	25	0.0303690478930569	0.696731214472115	first_followup	P <= 0.05
	Clostridia bacterium SGB14954	outcome_2y_relapse	yes	0.0072445396241857	0.0028158119116383	83	14	0.0119849862068057	0.696731214472115	first_followup	P <= 0.05
	GGB9501 SGB14898	outcome_2y_relapse	yes	0.0061641458866504	0.0025755700983621	83	19	0.019100578528577	0.696731214472115	first_followup	P <= 0.05
	Lachnospiraceae bacterium SGB4594	outcome_2y_relapse	yes	0.0032908014925945	0.0015111344741541	83	28	0.0324504838332863	0.701113070267946	first_followup	P <= 0.05
	Candidatus Parachristensenella avicola SGB58519	outcome_2y_relapse	yes	0.0031309009791798	0.0012837627808222	83	26	0.0170065587025249	0.696731214472115	first_followup	P <= 0.05
	Intestinimonas massiliensis SGB15127	outcome_2y_relapse	yes	0.003049790611435	0.001436240747077	83	33	0.0368861231673058	0.701113070267946	first_followup	P <= 0.05
	Clostridia bacterium SGB15401	outcome_2y_relapse	yes	0.0021146462351817	0.0010348336018686	83	21	0.0443829927264731	0.707089743549189	first_followup	P <= 0.05
	Lachnospiraceae bacterium SGB48424	outcome_2y_relapse	yes	0.0020781863447162	0.0009769902059146	83	15	0.0365695970875292	0.701113070267946	first_followup	P <= 0.05
	GGB58158 SGB79798	outcome_2y_relapse	yes	0.0019293427561227	0.0008495219887809	83	58	0.0258990444618682	0.696731214472115	first_followup	P <= 0.05
	Veillonella atypica SGB6936	outcome_2y_relapse	yes	-0.0018089204215703	0.0008434870334072	83	11	0.0351002276801486	0.701113070267946	first_followup	P <= 0.05
	Rothia mucilaginosa SGB16986	outcome_2y_relapse	yes	-0.0019738931912305	0.0008702290506666	83	9	0.0260800816551684	0.696731214472115	first_followup	P <= 0.05
	Streptococcus gordonii SGB8053	outcome_2y_relapse	yes	-0.0031249906579373	0.001384242531979	83	11	0.0267705797715213	0.696731214472115	first_followup	P <= 0.05
	Veillonella dispar SGB6952	outcome_2y_relapse	yes	-0.0044456630442345	0.0021454010603522	83	16	0.0415527963813596	0.707089743549189	first_followup	P <= 0.05
	Haemophilus parainfluenzae SGB9712	outcome_2y_relapse	yes	-0.0054068243872879	0.0025659892474166	83	20	0.038321642300266	0.701113070267946	first_followup	P <= 0.05
	Veillonella parvula SGB6939	outcome_2y_relapse	yes	-0.0065627080980938	0.0032742569894302	83	25	0.0485051098376787	0.710359388380403	first_followup	P <= 0.05
	Clostridia bacterium SGB14215	outcome_2y_relapse	yes	-0.0067390198427996	0.0032909984043312	83	11	0.0439541757601812	0.707089743549189	first_followup	P <= 0.05
	Ruminococcaceae bacterium SGB14899	outcome_2y_relapse	yes	-0.0075517983777286	0.0032164993747772	83	52	0.0214185446333683	0.696731214472115	first_followup	P <= 0.05
	Gordonibacter pamelaeae SGB14807	outcome_2y_relapse	yes	-0.0077176605204877	0.0032409986715136	83	37	0.0196920299479259	0.696731214472115	first_followup	P <= 0.05
	Eubacterium sp AF15 50 SGB5042	outcome_2y_relapse	yes	-0.0082607073185455	0.0040232017821172	83	49	0.0433988843250082	0.707089743549189	first_followup	P <= 0.05
	Streptococcus parasanguinis SGB8071	outcome_2y_relapse	yes	-0.011138354017762	0.0044731559161514	83	55	0.0148993374190588	0.696731214472115	first_followup	P <= 0.05
	Streptococcus salivarius SGB8007	outcome_2y_relapse	yes	-0.0171553456892337	0.0074974123898848	83	72	0.0248360899018254	0.696731214472115	first_followup	P <= 0.05
	Phascolarctobacterium faecium SGB5792	outcome_2y_relapse	yes	-0.0184187210203785	0.0077393008172739	83	15	0.0197600431638637	0.696731214472115	first_followup	P <= 0.05
	Bacteroides ovatus SGB1871	outcome_2y_relapse	yes	-0.0239651076487413	0.0118386834914648	83	69	0.0463621399632777	0.707089743549189	first_followup	P <= 0.05
	Blautia wexlerae SGB4837	outcome_2y_relapse	yes	-0.0328623173125785	0.0162852910761179	83	80	0.0470389494974731	0.707089743549189	first_followup	P <= 0.05
	Faecalibacterium prausnitzii SGB15322	outcome_2y_relapse	yes	-0.0369322386981923	0.0159973541113221	83	22	0.0236123520381618	0.696731214472115	first_followup	P <= 0.05
	Faecalibacterium prausnitzii SGB15318	outcome_2y_relapse	yes	-0.0420498038246022	0.0171957796108317	83	68	0.0167246176827626	0.696731214472115	first_followup	P <= 0.05
nDC: natural dendritic cell; PL: placebo
