# Supplementary material for: Influence of microbiota-associated metabolic reprogramming on clinical outcome in patients with melanoma from the randomized adjuvant dendritic cell-based MIND-DC trial
Source: Nat Commun. 2024 Feb 23;15:1633. doi: 10.1038/s41467-024-45357-1 (PMC10891084; doi:10.1038/s41467-024-45357-1)
Supplement: Supplementary file 5 — Supplementary Data 2 [file 41467_2024_45357_MOESM5_ESM.xlsx]

## Sheet: Supplementary Data file 2
Supplementary Data file 2. Linear model coefficients (MaAsLin2, coefficient) for microbial SGBs that are found associated after arcsine square root (arcsin-sqrt) transformation (AST) with outcome (recurrence at 2 years) according to treatment arm (Supplementary Figure 1).
feature	metadata	value	coef	stderr	N	pval	qval	npos_1	ntot_1	npos_2	ntot_2	curr_fold	curr_comparison	to_consider
Gordonibacter pamelaeae SGB14807	outcome recurrence at 2 years	yes	-0.00692941	0.00507628	31	0.182733	0.850715	12	16	5	15	mpa4___diagnosis___PL___AST	mpa4___diagnosis___PL	yes
Bacteroides ovatus SGB1871	outcome recurrence at 2 years	yes	-0.0446736	0.0197461	31	0.0313389	0.850715	14	16	10	15	mpa4___diagnosis___PL___AST	mpa4___diagnosis___PL	yes
Alistipes finegoldii SGB2301	outcome recurrence at 2 years	yes	0.0533351	0.0255351	31	0.0456231	0.850715	9	16	12	15	mpa4___diagnosis___PL___AST	mpa4___diagnosis___PL	yes
GGB2982 SGB3964 SGB3964	outcome recurrence at 2 years	yes	0.0105037	0.00498742	31	0.0439743	0.850715	4	16	8	15	mpa4___diagnosis___PL___AST	mpa4___diagnosis___PL	yes
GGB9557 SGB14966 SGB14966	outcome recurrence at 2 years	yes	0.00532944	0.00204384	31	0.0142583	0.850715	8	16	13	15	mpa4___diagnosis___PL___AST	mpa4___diagnosis___PL	yes
Candidatus Pseudobutyricicoccus lothianensis SGB14975	outcome recurrence at 2 years	yes	0.0076881	0.00334617	31	0.0289927	0.850715	3	16	9	15	mpa4___diagnosis___PL___AST	mpa4___diagnosis___PL	yes
Clostridia bacterium SGB14854	outcome recurrence at 2 years	yes	0.00773872	0.00375474	31	0.0483651	0.850715	4	16	8	15	mpa4___diagnosis___PL___AST	mpa4___diagnosis___PL	yes
GGB9758 SGB15368 SGB15368	outcome recurrence at 2 years	yes	-0.0307982	0.01639	31	0.0703165	0.850715	10	16	4	15	mpa4___diagnosis___PL___AST	mpa4___diagnosis___PL	yes
Clostridiaceae bacterium SGB4269	outcome recurrence at 2 years	yes	0.0187448	0.0113969	31	0.110825	0.850715	13	16	15	15	mpa4___diagnosis___PL___AST	mpa4___diagnosis___PL	yes
Anaerobutyricum hallii SGB4532	outcome recurrence at 2 years	yes	-0.0273117	0.0169926	31	0.11883	0.850715	16	16	11	15	mpa4___diagnosis___PL___AST	mpa4___diagnosis___PL	yes
Eubacterium rectale SGB4933	outcome recurrence at 2 years	yes	0.0587075	0.0453445	31	0.205638	0.850715	11	16	15	15	mpa4___diagnosis___PL___AST	mpa4___diagnosis___PL	yes
Lachnospiraceae bacterium SGB4669	outcome recurrence at 2 years	yes	-0.0121234	0.007809	31	0.131391	0.850715	10	16	3	15	mpa4___diagnosis___PL___AST	mpa4___diagnosis___PL	yes
GGB9590 SGB15012 SGB15012	outcome recurrence at 2 years	yes	-0.00502532	0.00215534	31	0.0268781	0.850715	8	16	3	15	mpa4___diagnosis___PL___AST	mpa4___diagnosis___PL	yes
GGB9705 SGB15224 SGB15224	outcome recurrence at 2 years	yes	-0.0120491	0.00583807	31	0.0480789	0.850715	10	16	6	15	mpa4___diagnosis___PL___AST	mpa4___diagnosis___PL	yes
GGB9712 SGB15244 SGB15244	outcome recurrence at 2 years	yes	-0.017942	0.00815579	31	0.0359337	0.850715	11	16	4	15	mpa4___diagnosis___PL___AST	mpa4___diagnosis___PL	yes
Gemmiger SGB15299 SGB15299	outcome recurrence at 2 years	yes	-0.0092432	0.00643077	31	0.161325	0.850715	10	16	3	15	mpa4___diagnosis___PL___AST	mpa4___diagnosis___PL	yes
Massilimaliae timonensis SGB7253	outcome recurrence at 2 years	yes	0.0038147	0.00180574	31	0.043369	0.850715	5	16	10	15	mpa4___diagnosis___PL___AST	mpa4___diagnosis___PL	yes
Phocea massiliensis SGB14837	outcome recurrence at 2 years	yes	0.00512527	0.0019885	31	0.015303	0.850715	5	16	11	15	mpa4___diagnosis___PL___AST	mpa4___diagnosis___PL	yes
Pseudoflavonifractor capillosus SGB15140	outcome recurrence at 2 years	yes	0.00690732	0.00277461	31	0.0187762	0.850715	2	16	8	15	mpa4___diagnosis___PL___AST	mpa4___diagnosis___PL	yes
Ruminococcaceae bacterium SGB15249	outcome recurrence at 2 years	yes	-0.016228	0.0109743	31	0.149992	0.850715	14	16	9	15	mpa4___diagnosis___PL___AST	mpa4___diagnosis___PL	yes
Ruminococcaceae unclassified SGB15234 SGB15234	outcome recurrence at 2 years	yes	-0.0118563	0.00950066	31	0.222033	0.850715	11	16	5	15	mpa4___diagnosis___PL___AST	mpa4___diagnosis___PL	yes
Bilophila wadsworthia SGB15452	outcome recurrence at 2 years	yes	0.0161012	0.00899295	31	0.0838322	0.850715	10	16	13	15	mpa4___diagnosis___PL___AST	mpa4___diagnosis___PL	yes
GGB9818 SGB15459 SGB15459	outcome recurrence at 2 years	yes	0.00608596	0.00306691	31	0.0567466	0.850715	6	16	11	15	mpa4___diagnosis___PL___AST	mpa4___diagnosis___PL	yes
Gordonibacter pamelaeae SGB14807	outcome recurrence at 2 years	yes	-3.67664	1.6844	31	0.0372959	0.811281	12	16	5	15	mpa4___diagnosis___PL___CLR	mpa4___diagnosis___PL	yes
Bacteroides ovatus SGB1871	outcome recurrence at 2 years	yes	-3.31039	1.54847	31	0.0410857	0.811281	14	16	10	15	mpa4___diagnosis___PL___CLR	mpa4___diagnosis___PL	yes
Alistipes finegoldii SGB2301	outcome recurrence at 2 years	yes	3.60081	1.85552	31	0.0620855	0.811281	9	16	12	15	mpa4___diagnosis___PL___CLR	mpa4___diagnosis___PL	yes
GGB2982 SGB3964 SGB3964	outcome recurrence at 2 years	yes	3.15076	1.78536	31	0.0881334	0.811281	4	16	8	15	mpa4___diagnosis___PL___CLR	mpa4___diagnosis___PL	yes
GGB9557 SGB14966 SGB14966	outcome recurrence at 2 years	yes	3.38472	1.05804	31	0.00332657	0.811281	8	16	13	15	mpa4___diagnosis___PL___CLR	mpa4___diagnosis___PL	yes
Candidatus Pseudobutyricicoccus lothianensis SGB14975	outcome recurrence at 2 years	yes	3.7954	1.52739	31	0.0189754	0.811281	3	16	9	15	mpa4___diagnosis___PL___CLR	mpa4___diagnosis___PL	yes
Clostridia bacterium SGB14854	outcome recurrence at 2 years	yes	2.90234	1.69293	31	0.0971281	0.811281	4	16	8	15	mpa4___diagnosis___PL___CLR	mpa4___diagnosis___PL	yes
GGB9758 SGB15368 SGB15368	outcome recurrence at 2 years	yes	-4.4173	1.9241	31	0.029109	0.811281	10	16	4	15	mpa4___diagnosis___PL___CLR	mpa4___diagnosis___PL	yes
Clostridiaceae bacterium SGB4269	outcome recurrence at 2 years	yes	2.36601	1.12496	31	0.0442413	0.811281	13	16	15	15	mpa4___diagnosis___PL___CLR	mpa4___diagnosis___PL	yes
Anaerobutyricum hallii SGB4532	outcome recurrence at 2 years	yes	-3.02698	1.3242	31	0.0297543	0.811281	16	16	11	15	mpa4___diagnosis___PL___CLR	mpa4___diagnosis___PL	yes
Eubacterium rectale SGB4933	outcome recurrence at 2 years	yes	4.30127	1.75084	31	0.0202463	0.811281	11	16	15	15	mpa4___diagnosis___PL___CLR	mpa4___diagnosis___PL	yes
Lachnospiraceae bacterium SGB4669	outcome recurrence at 2 years	yes	-4.28847	1.81276	31	0.024895	0.811281	10	16	3	15	mpa4___diagnosis___PL___CLR	mpa4___diagnosis___PL	yes
GGB9590 SGB15012 SGB15012	outcome recurrence at 2 years	yes	-2.72614	1.37686	31	0.0572665	0.811281	8	16	3	15	mpa4___diagnosis___PL___CLR	mpa4___diagnosis___PL	yes
GGB9705 SGB15224 SGB15224	outcome recurrence at 2 years	yes	-2.93396	1.57537	31	0.0727066	0.811281	10	16	6	15	mpa4___diagnosis___PL___CLR	mpa4___diagnosis___PL	yes
GGB9712 SGB15244 SGB15244	outcome recurrence at 2 years	yes	-4.48614	1.56173	31	0.00753826	0.811281	11	16	4	15	mpa4___diagnosis___PL___CLR	mpa4___diagnosis___PL	yes
Gemmiger SGB15299 SGB15299	outcome recurrence at 2 years	yes	-4.11135	1.58469	31	0.0147059	0.811281	10	16	3	15	mpa4___diagnosis___PL___CLR	mpa4___diagnosis___PL	yes
Massilimaliae timonensis SGB7253	outcome recurrence at 2 years	yes	2.86997	1.31415	31	0.0372045	0.811281	5	16	10	15	mpa4___diagnosis___PL___CLR	mpa4___diagnosis___PL	yes
Phocea massiliensis SGB14837	outcome recurrence at 2 years	yes	3.45372	1.32913	31	0.0145662	0.811281	5	16	11	15	mpa4___diagnosis___PL___CLR	mpa4___diagnosis___PL	yes
Pseudoflavonifractor capillosus SGB15140	outcome recurrence at 2 years	yes	3.89467	1.50742	31	0.015082	0.811281	2	16	8	15	mpa4___diagnosis___PL___CLR	mpa4___diagnosis___PL	yes
Ruminococcaceae bacterium SGB15249	outcome recurrence at 2 years	yes	-3.3688	1.46318	31	0.0286851	0.811281	14	16	9	15	mpa4___diagnosis___PL___CLR	mpa4___diagnosis___PL	yes
Ruminococcaceae unclassified SGB15234 SGB15234	outcome recurrence at 2 years	yes	-3.53876	1.71556	31	0.048194	0.811281	11	16	5	15	mpa4___diagnosis___PL___CLR	mpa4___diagnosis___PL	yes
Bilophila wadsworthia SGB15452	outcome recurrence at 2 years	yes	2.97719	1.43412	31	0.0468672	0.811281	10	16	13	15	mpa4___diagnosis___PL___CLR	mpa4___diagnosis___PL	yes
GGB9818 SGB15459 SGB15459	outcome recurrence at 2 years	yes	3.2493	1.52468	31	0.0416811	0.811281	6	16	11	15	mpa4___diagnosis___PL___CLR	mpa4___diagnosis___PL	yes
GGB45432 SGB63101 SGB63101	outcome recurrence at 2 years	yes	-0.00474709	0.00233294	55	0.0468861	0.96195	17	19	23	36	mpa4___diagnosis___target_nDC___AST	mpa4___diagnosis___target_nDC	yes
Streptococcus parasanguinis SGB8071	outcome recurrence at 2 years	yes	-0.0178961	0.00751649	55	0.0208958	0.96195	14	19	26	36	mpa4___diagnosis___target_nDC___AST	mpa4___diagnosis___target_nDC	yes
Streptococcus salivarius SGB8007	outcome recurrence at 2 years	yes	-0.0259481	0.0114899	55	0.0280657	0.96195	15	19	29	36	mpa4___diagnosis___target_nDC___AST	mpa4___diagnosis___target_nDC	yes
Candidatus Pararuminococcus gallinarum SGB63327	outcome recurrence at 2 years	yes	-0.00431909	0.00173544	55	0.0159946	0.96195	15	19	21	36	mpa4___diagnosis___target_nDC___AST	mpa4___diagnosis___target_nDC	yes
Clostridium sp NSJ 42 SGB6174	outcome recurrence at 2 years	yes	0.0113776	0.00528449	55	0.0358874	0.96195	8	19	22	36	mpa4___diagnosis___target_nDC___AST	mpa4___diagnosis___target_nDC	yes
Blautia sp AF19 10LB SGB4810	outcome recurrence at 2 years	yes	0.020454	0.0100003	55	0.0457988	0.96195	5	19	16	36	mpa4___diagnosis___target_nDC___AST	mpa4___diagnosis___target_nDC	yes
Lachnospiraceae bacterium WCA3 601 WT 6H SGB4910	outcome recurrence at 2 years	yes	0.0131728	0.0128403	55	0.309598	0.96195	13	19	31	36	mpa4___diagnosis___target_nDC___AST	mpa4___diagnosis___target_nDC	yes
Lachnospiraceae bacterium SGB5200	outcome recurrence at 2 years	yes	-0.00276364	0.0014451	55	0.0612331	0.96195	12	19	11	36	mpa4___diagnosis___target_nDC___AST	mpa4___diagnosis___target_nDC	yes
Lachnospiraceae unclassified SGB4894 SGB4894	outcome recurrence at 2 years	yes	-0.0134584	0.00619903	55	0.0344266	0.96195	9	19	13	36	mpa4___diagnosis___target_nDC___AST	mpa4___diagnosis___target_nDC	yes
Lachnospira pectinoschiza SGB5075	outcome recurrence at 2 years	yes	0.0283974	0.0138107	55	0.0447041	0.96195	6	19	25	36	mpa4___diagnosis___target_nDC___AST	mpa4___diagnosis___target_nDC	yes
Dysosmobacter sp NSJ 60 SGB15124	outcome recurrence at 2 years	yes	-0.00203787	0.00251021	55	0.42052	0.96195	17	19	21	36	mpa4___diagnosis___target_nDC___AST	mpa4___diagnosis___target_nDC	yes
Faecalibacterium prausnitzii SGB15318	outcome recurrence at 2 years	yes	-0.0573081	0.020652	55	0.0076099	0.96195	17	19	27	36	mpa4___diagnosis___target_nDC___AST	mpa4___diagnosis___target_nDC	yes
GGB9640 SGB15115 SGB15115	outcome recurrence at 2 years	yes	0.0100788	0.00472074	55	0.037402	0.96195	4	19	18	36	mpa4___diagnosis___target_nDC___AST	mpa4___diagnosis___target_nDC	yes
Gemmiger formicilis SGB15300	outcome recurrence at 2 years	yes	0.0412904	0.0176199	55	0.0228931	0.96195	13	19	31	36	mpa4___diagnosis___target_nDC___AST	mpa4___diagnosis___target_nDC	yes
Ruminococcaceae bacterium D5 SGB14960	outcome recurrence at 2 years	yes	-0.00248446	0.00138339	55	0.0782072	0.96195	10	19	8	36	mpa4___diagnosis___target_nDC___AST	mpa4___diagnosis___target_nDC	yes
Ruminococcaceae bacterium SGB14899	outcome recurrence at 2 years	yes	-0.010823	0.00358796	55	0.00392217	0.96195	16	19	17	36	mpa4___diagnosis___target_nDC___AST	mpa4___diagnosis___target_nDC	yes
Victivallis vadensis SGB9202	outcome recurrence at 2 years	yes	0.00588805	0.00257319	55	0.0261403	0.96195	3	19	19	36	mpa4___diagnosis___target_nDC___AST	mpa4___diagnosis___target_nDC	yes
Parasutterella excrementihominis SGB9262	outcome recurrence at 2 years	yes	0.00686576	0.0037408	55	0.0720644	0.96195	6	19	24	36	mpa4___diagnosis___target_nDC___AST	mpa4___diagnosis___target_nDC	yes
Lachnospira pectinoschiza SGB5075	outcome recurrence at 2 years	yes	4.63326	1.46904	55	0.0026529	0.460834	6	19	25	36	mpa4___diagnosis___target_nDC___CLR	mpa4___diagnosis___target_nDC	yes
Ruminococcaceae bacterium SGB14899	outcome recurrence at 2 years	yes	-4.01859	1.18631	55	0.00133666	0.460834	16	19	17	36	mpa4___diagnosis___target_nDC___CLR	mpa4___diagnosis___target_nDC	yes
Victivallis vadensis SGB9202	outcome recurrence at 2 years	yes	3.15413	1.04651	55	0.00395	0.460834	3	19	19	36	mpa4___diagnosis___target_nDC___CLR	mpa4___diagnosis___target_nDC	yes
GGB45432 SGB63101 SGB63101	outcome recurrence at 2 years	yes	-2.43872	0.965249	55	0.0145415	0.754187	17	19	23	36	mpa4___diagnosis___target_nDC___CLR	mpa4___diagnosis___target_nDC	yes
Lachnospiraceae bacterium SGB5200	outcome recurrence at 2 years	yes	-2.47791	0.938343	55	0.0108456	0.754187	12	19	11	36	mpa4___diagnosis___target_nDC___CLR	mpa4___diagnosis___target_nDC	yes
Ruminococcaceae bacterium D5 SGB14960	outcome recurrence at 2 years	yes	-2.41174	0.96007	55	0.0150837	0.754187	10	19	8	36	mpa4___diagnosis___target_nDC___CLR	mpa4___diagnosis___target_nDC	yes
Parasutterella excrementihominis SGB9262	outcome recurrence at 2 years	yes	3.10138	1.16063	55	0.0099913	0.754187	6	19	24	36	mpa4___diagnosis___target_nDC___CLR	mpa4___diagnosis___target_nDC	yes
Streptococcus parasanguinis SGB8071	outcome recurrence at 2 years	yes	-1.13443	1.42617	55	0.429909	0.952871	14	19	26	36	mpa4___diagnosis___target_nDC___CLR	mpa4___diagnosis___target_nDC	yes
Candidatus Pararuminococcus gallinarum SGB63327	outcome recurrence at 2 years	yes	-2.05885	1.10431	55	0.0678111	0.952871	15	19	21	36	mpa4___diagnosis___target_nDC___CLR	mpa4___diagnosis___target_nDC	yes
Clostridium sp NSJ 42 SGB6174	outcome recurrence at 2 years	yes	2.2508	1.35701	55	0.103094	0.952871	8	19	22	36	mpa4___diagnosis___target_nDC___CLR	mpa4___diagnosis___target_nDC	yes
Blautia sp AF19 10LB SGB4810	outcome recurrence at 2 years	yes	2.36635	1.43858	55	0.105906	0.952871	5	19	16	36	mpa4___diagnosis___target_nDC___CLR	mpa4___diagnosis___target_nDC	yes
Lachnospiraceae bacterium WCA3 601 WT 6H SGB4910	outcome recurrence at 2 years	yes	2.42571	1.08571	55	0.0297105	0.952871	13	19	31	36	mpa4___diagnosis___target_nDC___CLR	mpa4___diagnosis___target_nDC	yes
Lachnospiraceae unclassified SGB4894 SGB4894	outcome recurrence at 2 years	yes	-1.88125	1.24995	55	0.138246	0.952871	9	19	13	36	mpa4___diagnosis___target_nDC___CLR	mpa4___diagnosis___target_nDC	yes
Dysosmobacter sp NSJ 60 SGB15124	outcome recurrence at 2 years	yes	-2.27906	1.13392	55	0.0495443	0.952871	17	19	21	36	mpa4___diagnosis___target_nDC___CLR	mpa4___diagnosis___target_nDC	yes
Faecalibacterium prausnitzii SGB15318	outcome recurrence at 2 years	yes	-2.63442	1.25822	55	0.0410805	0.952871	17	19	27	36	mpa4___diagnosis___target_nDC___CLR	mpa4___diagnosis___target_nDC	yes
GGB9640 SGB15115 SGB15115	outcome recurrence at 2 years	yes	2.97317	1.262	55	0.0222082	0.952871	4	19	18	36	mpa4___diagnosis___target_nDC___CLR	mpa4___diagnosis___target_nDC	yes
Gemmiger formicilis SGB15300	outcome recurrence at 2 years	yes	2.63703	1.20698	55	0.0333458	0.952871	13	19	31	36	mpa4___diagnosis___target_nDC___CLR	mpa4___diagnosis___target_nDC	yes
Streptococcus salivarius SGB8007	outcome recurrence at 2 years	yes	-0.7519	1.35681	55	0.581795	0.957787	15	19	29	36	mpa4___diagnosis___target_nDC___CLR	mpa4___diagnosis___target_nDC	yes
Gordonibacter pamelaeae SGB14807	outcome recurrence at 2 years	yes	-0.0147154	0.00528372	31	0.00933085	0.871924	11	16	3	15	mpa4___first_followup___PL___AST	mpa4___first_followup___PL	yes
Bacteroides ovatus SGB1871	outcome recurrence at 2 years	yes	-0.0473672	0.0217452	31	0.0376596	0.871924	15	16	12	15	mpa4___first_followup___PL___AST	mpa4___first_followup___PL	yes
GGB2982 SGB3964 SGB3964	outcome recurrence at 2 years	yes	0.0129382	0.00530189	31	0.0210197	0.871924	3	16	9	15	mpa4___first_followup___PL___AST	mpa4___first_followup___PL	yes
Clostridia bacterium SGB53497	outcome recurrence at 2 years	yes	0.0045309	0.00220378	31	0.0488855	0.871924	6	16	12	15	mpa4___first_followup___PL___AST	mpa4___first_followup___PL	yes
GGB4566 SGB6305 SGB6305	outcome recurrence at 2 years	yes	0.00755768	0.00266093	31	0.00815854	0.871924	2	16	8	15	mpa4___first_followup___PL___AST	mpa4___first_followup___PL	yes
Christensenella massiliensis SGB29339	outcome recurrence at 2 years	yes	0.00374508	0.00136557	31	0.0103399	0.871924	3	16	9	15	mpa4___first_followup___PL___AST	mpa4___first_followup___PL	yes
Anaerobutyricum hallii SGB4537	outcome recurrence at 2 years	yes	0.0201888	0.00948754	31	0.0419675	0.871924	9	16	13	15	mpa4___first_followup___PL___AST	mpa4___first_followup___PL	yes
Blautia sp OF03 15BH SGB4779	outcome recurrence at 2 years	yes	0.00981875	0.00455105	31	0.0393897	0.871924	7	16	10	15	mpa4___first_followup___PL___AST	mpa4___first_followup___PL	yes
Eubacterium rectale SGB4933	outcome recurrence at 2 years	yes	0.0645534	0.0416828	31	0.132303	0.871924	12	16	15	15	mpa4___first_followup___PL___AST	mpa4___first_followup___PL	yes
Lachnospiraceae bacterium SGB4669	outcome recurrence at 2 years	yes	-0.0123307	0.00799742	31	0.133957	0.871924	10	16	3	15	mpa4___first_followup___PL___AST	mpa4___first_followup___PL	yes
Oscillibacter sp PC13 SGB7258	outcome recurrence at 2 years	yes	-0.00179833	0.000824468	31	0.0374223	0.871924	8	16	2	15	mpa4___first_followup___PL___AST	mpa4___first_followup___PL	yes
GGB9633 SGB15090 SGB15090	outcome recurrence at 2 years	yes	-0.0396738	0.0144201	31	0.0101237	0.871924	9	16	4	15	mpa4___first_followup___PL___AST	mpa4___first_followup___PL	yes
GGB9633 SGB15091 SGB15091	outcome recurrence at 2 years	yes	0.0306639	0.0143887	31	0.0416838	0.871924	4	16	8	15	mpa4___first_followup___PL___AST	mpa4___first_followup___PL	yes
Massilimaliae massiliensis SGB29347	outcome recurrence at 2 years	yes	-0.00276144	0.00112401	31	0.0202422	0.871924	11	16	6	15	mpa4___first_followup___PL___AST	mpa4___first_followup___PL	yes
Clostridium leptum SGB14853	outcome recurrence at 2 years	yes	0.00648573	0.00313002	31	0.0472519	0.871924	13	16	15	15	mpa4___first_followup___PL___AST	mpa4___first_followup___PL	yes
GGB9627 SGB15081 SGB15081	outcome recurrence at 2 years	yes	-0.00548574	0.00940383	31	0.564166	0.950502	14	16	8	15	mpa4___first_followup___PL___AST	mpa4___first_followup___PL	yes
Gordonibacter pamelaeae SGB14807	outcome recurrence at 2 years	yes	-5.05056	1.4028	31	0.00116979	0.408258	11	16	3	15	mpa4___first_followup___PL___CLR	mpa4___first_followup___PL	yes
Bacteroides ovatus SGB1871	outcome recurrence at 2 years	yes	-2.65432	1.37056	31	0.0625836	0.954541	15	16	12	15	mpa4___first_followup___PL___CLR	mpa4___first_followup___PL	yes
GGB2982 SGB3964 SGB3964	outcome recurrence at 2 years	yes	4.21909	1.76891	31	0.023828	0.954541	3	16	9	15	mpa4___first_followup___PL___CLR	mpa4___first_followup___PL	yes
Clostridia bacterium SGB53497	outcome recurrence at 2 years	yes	3.34603	1.4806	31	0.0315111	0.954541	6	16	12	15	mpa4___first_followup___PL___CLR	mpa4___first_followup___PL	yes
GGB4566 SGB6305 SGB6305	outcome recurrence at 2 years	yes	3.82724	1.44728	31	0.0130689	0.954541	2	16	8	15	mpa4___first_followup___PL___CLR	mpa4___first_followup___PL	yes
Christensenella massiliensis SGB29339	outcome recurrence at 2 years	yes	3.26107	1.15722	31	0.00861286	0.954541	3	16	9	15	mpa4___first_followup___PL___CLR	mpa4___first_followup___PL	yes
Anaerobutyricum hallii SGB4537	outcome recurrence at 2 years	yes	3.34506	1.69361	31	0.0578432	0.954541	9	16	13	15	mpa4___first_followup___PL___CLR	mpa4___first_followup___PL	yes
Blautia sp OF03 15BH SGB4779	outcome recurrence at 2 years	yes	2.73727	1.61584	31	0.100976	0.954541	7	16	10	15	mpa4___first_followup___PL___CLR	mpa4___first_followup___PL	yes
Eubacterium rectale SGB4933	outcome recurrence at 2 years	yes	3.78813	1.75062	31	0.0388498	0.954541	12	16	15	15	mpa4___first_followup___PL___CLR	mpa4___first_followup___PL	yes
Lachnospiraceae bacterium SGB4669	outcome recurrence at 2 years	yes	-4.50429	1.79411	31	0.0178819	0.954541	10	16	3	15	mpa4___first_followup___PL___CLR	mpa4___first_followup___PL	yes
Oscillibacter sp PC13 SGB7258	outcome recurrence at 2 years	yes	-2.37853	0.932302	31	0.0162699	0.954541	8	16	2	15	mpa4___first_followup___PL___CLR	mpa4___first_followup___PL	yes
GGB9627 SGB15081 SGB15081	outcome recurrence at 2 years	yes	-3.56245	1.46227	31	0.0212154	0.954541	14	16	8	15	mpa4___first_followup___PL___CLR	mpa4___first_followup___PL	yes
GGB9633 SGB15090 SGB15090	outcome recurrence at 2 years	yes	-4.32879	1.95592	31	0.0349111	0.954541	9	16	4	15	mpa4___first_followup___PL___CLR	mpa4___first_followup___PL	yes
GGB9633 SGB15091 SGB15091	outcome recurrence at 2 years	yes	3.72633	1.89714	31	0.0591579	0.954541	4	16	8	15	mpa4___first_followup___PL___CLR	mpa4___first_followup___PL	yes
Massilimaliae massiliensis SGB29347	outcome recurrence at 2 years	yes	-2.56437	1.11173	31	0.0284136	0.954541	11	16	6	15	mpa4___first_followup___PL___CLR	mpa4___first_followup___PL	yes
Clostridium leptum SGB14853	outcome recurrence at 2 years	yes	1.88396	0.867324	31	0.038162	0.954541	13	16	15	15	mpa4___first_followup___PL___CLR	mpa4___first_followup___PL	yes
GGB3034 SGB4030 SGB4030	outcome recurrence at 2 years	yes	-0.011086	0.00312101	52	0.000844473	0.310766	12	17	15	35	mpa4___first_followup___target_nDC___AST	mpa4___first_followup___target_nDC	yes
Streptococcus parasanguinis SGB8071	outcome recurrence at 2 years	yes	-0.0185589	0.00582251	52	0.00247569	0.455527	12	17	23	35	mpa4___first_followup___target_nDC___AST	mpa4___first_followup___target_nDC	yes
Streptococcus salivarius SGB8007	outcome recurrence at 2 years	yes	-0.0270163	0.00968491	52	0.00744995	0.638172	15	17	32	35	mpa4___first_followup___target_nDC___AST	mpa4___first_followup___target_nDC	yes
Lachnospira pectinoschiza SGB5075	outcome recurrence at 2 years	yes	0.028593	0.010465	52	0.00867081	0.638172	6	17	25	35	mpa4___first_followup___target_nDC___AST	mpa4___first_followup___target_nDC	yes
Faecalibacterium prausnitzii SGB15318	outcome recurrence at 2 years	yes	-0.0646621	0.022818	52	0.00661686	0.638172	16	17	26	35	mpa4___first_followup___target_nDC___AST	mpa4___first_followup___target_nDC	yes
Anaerotignum faecicola SGB5190	outcome recurrence at 2 years	yes	-0.0184236	0.00705026	52	0.0118183	0.664947	14	17	19	35	mpa4___first_followup___target_nDC___AST	mpa4___first_followup___target_nDC	yes
Ruminococcaceae bacterium SGB14899	outcome recurrence at 2 years	yes	-0.0104454	0.0040382	52	0.0126485	0.664947	14	17	17	35	mpa4___first_followup___target_nDC___AST	mpa4___first_followup___target_nDC	yes
Alistipes finegoldii SGB2301	outcome recurrence at 2 years	yes	-0.0203758	0.00852375	52	0.0206346	0.690323	13	17	20	35	mpa4___first_followup___target_nDC___AST	mpa4___first_followup___target_nDC	yes
Eubacterium sp AF15 50 SGB5042	outcome recurrence at 2 years	yes	-0.0131842	0.00550227	52	0.0203515	0.690323	10	17	16	35	mpa4___first_followup___target_nDC___AST	mpa4___first_followup___target_nDC	yes
Lachnospiraceae unclassified SGB4924 SGB4924	outcome recurrence at 2 years	yes	-0.0124245	0.00498128	52	0.0159735	0.690323	8	17	9	35	mpa4___first_followup___target_nDC___AST	mpa4___first_followup___target_nDC	yes
Victivallis vadensis SGB9202	outcome recurrence at 2 years	yes	0.00520384	0.00216248	52	0.0198466	0.690323	1	17	16	35	mpa4___first_followup___target_nDC___AST	mpa4___first_followup___target_nDC	yes
Clostridium sp Marseille P3244 SGB29302	outcome recurrence at 2 years	yes	0.00240473	0.00102172	52	0.0225646	0.691982	8	17	26	35	mpa4___first_followup___target_nDC___AST	mpa4___first_followup___target_nDC	yes
GGB9640 SGB15115 SGB15115	outcome recurrence at 2 years	yes	0.00998498	0.00437578	52	0.026788	0.758306	4	17	18	35	mpa4___first_followup___target_nDC___AST	mpa4___first_followup___target_nDC	yes
Alistipes onderdonkii SGB2303	outcome recurrence at 2 years	yes	-0.0422938	0.0188317	52	0.0291613	0.766524	12	17	26	35	mpa4___first_followup___target_nDC___AST	mpa4___first_followup___target_nDC	yes
GGB2982 SGB3964 SGB3964	outcome recurrence at 2 years	yes	-0.00802846	0.00424056	52	0.0641183	0.813639	9	17	8	35	mpa4___first_followup___target_nDC___AST	mpa4___first_followup___target_nDC	yes
GGB9581 SGB14999 SGB14999	outcome recurrence at 2 years	yes	-0.00628679	0.00299729	52	0.0410264	0.813639	10	17	13	35	mpa4___first_followup___target_nDC___AST	mpa4___first_followup___target_nDC	yes
Candidatus Avimicrobium caecorum SGB15350	outcome recurrence at 2 years	yes	0.00763933	0.00394145	52	0.058255	0.813639	9	17	29	35	mpa4___first_followup___target_nDC___AST	mpa4___first_followup___target_nDC	yes
Blautia wexlerae SGB4837	outcome recurrence at 2 years	yes	-0.047637	0.0231127	52	0.0445155	0.813639	17	17	33	35	mpa4___first_followup___target_nDC___AST	mpa4___first_followup___target_nDC	yes
Lachnospiraceae bacterium OF09 6 SGB4966	outcome recurrence at 2 years	yes	-0.00477188	0.00220881	52	0.0355612	0.813639	9	17	8	35	mpa4___first_followup___target_nDC___AST	mpa4___first_followup___target_nDC	yes
GGB6606 SGB9340 SGB9340	outcome recurrence at 2 years	yes	-0.0132276	0.00668532	52	0.0533833	0.813639	8	17	8	35	mpa4___first_followup___target_nDC___AST	mpa4___first_followup___target_nDC	yes
Parasutterella excrementihominis SGB9262	outcome recurrence at 2 years	yes	0.00667032	0.00341709	52	0.0565441	0.813639	4	17	21	35	mpa4___first_followup___target_nDC___AST	mpa4___first_followup___target_nDC	yes
Lachnospiraceae bacterium WCA3 601 WT 6H SGB4910	outcome recurrence at 2 years	yes	0.0233349	0.0134914	52	0.0898678	0.940059	10	17	30	35	mpa4___first_followup___target_nDC___AST	mpa4___first_followup___target_nDC	yes
Enterocloster lavalensis SGB4725	outcome recurrence at 2 years	yes	-0.00311792	0.00284831	52	0.278912	0.968744	9	17	8	35	mpa4___first_followup___target_nDC___AST	mpa4___first_followup___target_nDC	yes
Clostridium sp Marseille P3244 SGB29302	outcome recurrence at 2 years	yes	2.12062	0.802797	52	0.0109859	0.629159	8	17	26	35	mpa4___first_followup___target_nDC___CLR	mpa4___first_followup___target_nDC	yes
Lachnospiraceae bacterium OF09 6 SGB4966	outcome recurrence at 2 years	yes	-2.97055	1.10376	52	0.00965404	0.629159	9	17	8	35	mpa4___first_followup___target_nDC___CLR	mpa4___first_followup___target_nDC	yes
Lachnospiraceae bacterium WCA3 601 WT 6H SGB4910	outcome recurrence at 2 years	yes	3.39365	1.21057	52	0.0071799	0.629159	10	17	30	35	mpa4___first_followup___target_nDC___CLR	mpa4___first_followup___target_nDC	yes
Lachnospira pectinoschiza SGB5075	outcome recurrence at 2 years	yes	4.23823	1.62491	52	0.0119677	0.629159	6	17	25	35	mpa4___first_followup___target_nDC___CLR	mpa4___first_followup___target_nDC	yes
Faecalibacterium prausnitzii SGB15318	outcome recurrence at 2 years	yes	-3.37552	1.25285	52	0.00957896	0.629159	16	17	26	35	mpa4___first_followup___target_nDC___CLR	mpa4___first_followup___target_nDC	yes
Ruminococcaceae bacterium SGB14899	outcome recurrence at 2 years	yes	-3.93861	1.20537	52	0.00196459	0.629159	14	17	17	35	mpa4___first_followup___target_nDC___CLR	mpa4___first_followup___target_nDC	yes
Victivallis vadensis SGB9202	outcome recurrence at 2 years	yes	3.13943	1.03219	52	0.00374276	0.629159	1	17	16	35	mpa4___first_followup___target_nDC___CLR	mpa4___first_followup___target_nDC	yes
Anaerotignum faecicola SGB5190	outcome recurrence at 2 years	yes	-3.59193	1.43353	52	0.0155234	0.660612	14	17	19	35	mpa4___first_followup___target_nDC___CLR	mpa4___first_followup___target_nDC	yes
GGB6606 SGB9340 SGB9340	outcome recurrence at 2 years	yes	-3.16958	1.28702	52	0.0172766	0.660612	8	17	8	35	mpa4___first_followup___target_nDC___CLR	mpa4___first_followup___target_nDC	yes
Parasutterella excrementihominis SGB9262	outcome recurrence at 2 years	yes	3.08009	1.25859	52	0.0179514	0.660612	4	17	21	35	mpa4___first_followup___target_nDC___CLR	mpa4___first_followup___target_nDC	yes
GGB3034 SGB4030 SGB4030	outcome recurrence at 2 years	yes	-3.18745	1.35821	52	0.0229382	0.767386	12	17	15	35	mpa4___first_followup___target_nDC___CLR	mpa4___first_followup___target_nDC	yes
GGB2982 SGB3964 SGB3964	outcome recurrence at 2 years	yes	-3.33383	1.53117	52	0.034204	0.899077	9	17	8	35	mpa4___first_followup___target_nDC___CLR	mpa4___first_followup___target_nDC	yes
Enterocloster lavalensis SGB4725	outcome recurrence at 2 years	yes	-2.9271	1.31813	52	0.0309351	0.899077	9	17	8	35	mpa4___first_followup___target_nDC___CLR	mpa4___first_followup___target_nDC	yes
Lachnospiraceae unclassified SGB4924 SGB4924	outcome recurrence at 2 years	yes	-2.95546	1.34534	52	0.0326974	0.899077	8	17	9	35	mpa4___first_followup___target_nDC___CLR	mpa4___first_followup___target_nDC	yes
Candidatus Avimicrobium caecorum SGB15350	outcome recurrence at 2 years	yes	2.72863	1.29945	52	0.0408106	0.938643	9	17	29	35	mpa4___first_followup___target_nDC___CLR	mpa4___first_followup___target_nDC	yes
GGB9640 SGB15115 SGB15115	outcome recurrence at 2 years	yes	2.84414	1.338	52	0.0384936	0.938643	4	17	18	35	mpa4___first_followup___target_nDC___CLR	mpa4___first_followup___target_nDC	yes
Alistipes finegoldii SGB2301	outcome recurrence at 2 years	yes	-2.57215	1.42781	52	0.0776604	0.963303	13	17	20	35	mpa4___first_followup___target_nDC___CLR	mpa4___first_followup___target_nDC	yes
Alistipes onderdonkii SGB2303	outcome recurrence at 2 years	yes	-0.560547	1.39266	52	0.689031	0.963303	12	17	26	35	mpa4___first_followup___target_nDC___CLR	mpa4___first_followup___target_nDC	yes
Streptococcus parasanguinis SGB8071	outcome recurrence at 2 years	yes	-1.95889	1.42454	52	0.175231	0.963303	12	17	23	35	mpa4___first_followup___target_nDC___CLR	mpa4___first_followup___target_nDC	yes
Streptococcus salivarius SGB8007	outcome recurrence at 2 years	yes	-1.10253	1.19297	52	0.359831	0.963303	15	17	32	35	mpa4___first_followup___target_nDC___CLR	mpa4___first_followup___target_nDC	yes
GGB9581 SGB14999 SGB14999	outcome recurrence at 2 years	yes	-2.58647	1.45497	52	0.0815384	0.963303	10	17	13	35	mpa4___first_followup___target_nDC___CLR	mpa4___first_followup___target_nDC	yes
Eubacterium sp AF15 50 SGB5042	outcome recurrence at 2 years	yes	-2.25039	1.3844	52	0.110336	0.963303	10	17	16	35	mpa4___first_followup___target_nDC___CLR	mpa4___first_followup___target_nDC	yes
Blautia wexlerae SGB4837	outcome recurrence at 2 years	yes	-1.35578	0.804521	52	0.0981822	0.963303	17	17	33	35	mpa4___first_followup___target_nDC___CLR	mpa4___first_followup___target_nDC	yes
nDC: natural dendritic cell; PL: placebo
