# Supplementary material for: Influence of microbiota-associated metabolic reprogramming on clinical outcome in patients with melanoma from the randomized adjuvant dendritic cell-based MIND-DC trial
Source: Nat Commun. 2024 Feb 23;15:1633. doi: 10.1038/s41467-024-45357-1 (PMC10891084; doi:10.1038/s41467-024-45357-1)
Supplement: Supplementary file 6 — Supplementary Data 3 [file 41467_2024_45357_MOESM6_ESM.xlsx]

## Sheet: Supplementary Data file 3
Supplementary Data file 3. Linear models between treatment arms (nDC versus PL, Figure 3) performed via MaAsLin2 at T1.
Time point	feature	metadata	value	coef	stderr	N	N.not.0	pval	qval	timepoint	color
T1	Alistipes senegalensis SGB2296	treatment	target_dendritic_cells	0.0110041085705782	0.0037578685956563	87	45	0.0043982228507049	0.57071031944272	diagnosis	P <= 0.05
	Clostridia bacterium SGB14209	treatment	target_dendritic_cells	0.0099803549049826	0.0047117140018738	87	25	0.037148870334135	0.631978281641319	diagnosis	P <= 0.05
	Clostridia bacterium SGB14954	treatment	target_dendritic_cells	0.0059940197921231	0.0022732091831488	87	14	0.0099880375590217	0.577515920148691	diagnosis	P <= 0.05
	Intestinimonas butyriciproducens SGB15126	treatment	target_dendritic_cells	0.0030428795355564	0.0015276090508728	87	39	0.0496674477593121	0.654622712664715	diagnosis	P <= 0.05
	Clostridia bacterium SGB14043	treatment	target_dendritic_cells	0.0020433470216941	0.0009868383751317	87	15	0.0415039279889335	0.64346235801821	diagnosis	P <= 0.05
	GGB5980 SGB8599	treatment	target_dendritic_cells	-0.0026619307976958	0.0010107057278926	87	9	0.0100717462104078	0.577515920148691	diagnosis	P <= 0.05
	Bacteroidaceae bacterium SGB1404	treatment	target_dendritic_cells	-0.0041857672182171	0.001719914473004	87	14	0.017091257824084	0.577515920148691	diagnosis	P <= 0.05
	Clostridium sp AM22 11AC SGB4749	treatment	target_dendritic_cells	-0.010953747155177	0.0053592040819021	87	70	0.0441329448058914	0.654622712664715	diagnosis	P <= 0.05
	Dorea formicigenerans SGB4575	treatment	target_dendritic_cells	-0.0112427156749402	0.0052474051319044	87	75	0.035080140982734	0.631978281641319	diagnosis	P <= 0.05
	Anaerobutyricum hallii SGB4537	treatment	target_dendritic_cells	-0.0123797694151399	0.00599096166348	87	60	0.0419077223587811	0.645014509348196	diagnosis	P <= 0.05
	Sutterella wadsworthensis SGB9286	treatment	target_dendritic_cells	-0.0161711348906568	0.0077332423230802	87	34	0.0395752657749039	0.632918704387064	diagnosis	P <= 0.05
	Ruminococcus SGB4421	treatment	target_dendritic_cells	-0.0176330185563111	0.007498307172614	87	17	0.0210625000687677	0.577515920148691	diagnosis	P <= 0.05
	Phascolarctobacterium succinatutens SGB5765	treatment	target_dendritic_cells	-0.0178540070458272	0.0082459354156597	87	26	0.0332440540771215	0.631978281641319	diagnosis	P <= 0.05
	Eggerthellaceae unclassified SGB14341	treatment	target_dendritic_cells	-0.0180298925159089	0.0050994251559461	87	30	0.0006682867197127	0.354860248167476	diagnosis	P <= 0.05
	Faecalibacillus intestinalis SGB6754	treatment	target_dendritic_cells	-0.0216360298399817	0.0076778032639355	87	63	0.0060389664095027	0.577515920148691	diagnosis	P <= 0.05
	GGB1266 SGB1699	treatment	target_dendritic_cells	-0.0226847514706298	0.0092225381889463	87	18	0.015981120706695	0.577515920148691	diagnosis	P <= 0.05
	Faecalibacterium prausnitzii SGB15322	treatment	target_dendritic_cells	-0.0346666843594503	0.0142629027091236	87	22	0.0172306584820577	0.577515920148691	diagnosis	P <= 0.05
	Blautia massiliensis SGB4826	treatment	target_dendritic_cells	-0.0352047738801671	0.0120760037515534	87	74	0.0045678321235999	0.57071031944272	diagnosis	P <= 0.05
nDC: natural dendritic cell; PL: placebo
