# Supplementary material for: Influence of microbiota-associated metabolic reprogramming on clinical outcome in patients with melanoma from the randomized adjuvant dendritic cell-based MIND-DC trial
Source: Nat Commun. 2024 Feb 23;15:1633. doi: 10.1038/s41467-024-45357-1 (PMC10891084; doi:10.1038/s41467-024-45357-1)
Supplement: Supplementary file 7 — Supplementary Data 4 [file 41467_2024_45357_MOESM7_ESM.xlsx]

## Sheet: Supplementary Data file 4
Supplementary Data file 4. Comparisons of metabolites monitored by targeted metabolomics inbetween T1 versus T2 according to treatment arm.
Metabolite	T1 vs T2 - nDC (p-value*)	T1 vs T2 - PL (p-value*)
1-Methylnicotinamide	0.000107853	0.00101184
12(S)-HHTrE	0.171059	0.0748326
2-hydroxyethanesulfonic acid	2.09736e-07	0.00268238
2-oxoglutaric acid	0.491985	0.987785
3-Hydroxy-DL-kynurenine	7.09802e-13	1.76588e-07
3-Hydroxyanthranilic acid	1.9187e-06	0.00258226
3-hydroxyglutaric acid	0.000455467	0.0311702
3-indoxyl sulfuric acid	0.653376	0.859961
3-methylhistidine	0.0498956	0.0382868
3-Phenyllactic acid	5.32236e-12	7.06207e-06
3-Phenylpropionic acid	0.039804	0.919679
4-hydroxy phenyllactic acid	3.88797e-10	5.81576e-05
4-hydroxyhippuric acid	0.5206	0.636502
4-hydroxyproline	0.0490551	0.0842551
5-Hydroxy-DL-tryptophan	2.84019e-13	4.30624e-06
Acetylcarnitine	0.10805	0.127002
Acetylcholine	2.67654e-16	1.54875e-08
Adenine	6.87889e-14	5.10053e-05
Aminocaproic acid	0.284551	0.000131063
Arachidic acid	1.34046e-19	5.18888e-18
Arachidonic acid	2.48519e-08	0.00101184
Arginine	0.00390588	0.00353548
Azelaic acid	0.30149	0.81522
Behenic acid	9.56991e-08	0.00107981
Betaine Valine	1.56213e-19	3.28415e-12
Capric acid	4.97901e-07	0.000527153
Caproic acid	1.46874e-22	1.50406e-15
Caprylic acid	4.86187e-06	0.00358977
Carnitine	1.27742e-14	3.51115e-10
Carnitine C10:0	6.31767e-06	0.00397578
Carnitine C10:1	1.13519e-06	0.000471287
Carnitine C12:0	0.0701804	0.364718
Carnitine C12:1	0.0347747	0.0521316
Carnitine C14:0	0.640806	0.968492
Carnitine C14:1	0.521032	0.934177
Carnitine C14:2	0.0179902	0.182448
Carnitine C3:0	6.15975e-06	0.000100383
Carnitine C4:0	9.1336e-09	4.48661e-05
Carnitine C4:0(OH)	4.42514e-10	0.000118354
Carnitine C5:0	0.000869408	0.0556006
Carnitine C6:0	3.49499e-13	7.71899e-08
Carnitine C8:0	1.54772e-06	0.00229057
Carnitine C8:1	0.000254853	0.00870387
Chenodeoxycholic acid	0.958312	0.994357
Cholic acid	0.027281	0.121747
Choline phosphate	0.435135	0.949247
Citrulline	1.57912e-10	3.7626e-05
Creatinine	1.79737e-11	8.57318e-05
Cystine	0.00235684	0.0216769
Decenoic acid	0.0425732	0.00731902
Deoxycholic acid	0.212097	0.328358
Dimethylarginine	7.68439e-15	2.63537e-08
Dodecanedioic acid	2.15471e-11	2.13393e-06
Dodecenedioic acid	1.37145e-13	1.54e-07
Dodecenoic acid	9.79956e-16	6.73438e-11
Eicosapentaenoic acid	0.000350792	0.0126966
Eicosenoic acid	0.000219709	0.0210826
Gamma glutamylleucine	1.79016e-10	2.24315e-05
Gamma glutamyllysine	0.021862	0.0116919
Glucuronic acid Galacturonic acid	4.79747e-13	1.88155e-08
Glutarylcarnitine	4.09539e-24	7.32867e-16
Glycerophosphorylcholine	0.000412914	0.111743
Glycochenodeoxycholic acid	0.645715	0.915513
Glycocholic acid	0.115291	0.108556
Glycodeoxycholic acid	0.567113	0.893102
Glycoursodeoxycholic acid	0.29151	0.702464
Glycylglycine	0.031674	0.0326177
Guanosine	6.94374e-16	3.25659e-13
Heptadecenoic acid	9.03025e-08	1.48467e-06
Hexadecadienoic acid	4.22698e-06	5.23842e-05
Hexadecanedioic acid	6.46538e-08	1.92261e-05
Hexanoylglycine	7.1365e-25	3.30365e-18
Hippuric acid	0.00824837	0.0710045
Histidine	0.00178266	0.0023476
Homoserine	3.80949e-05	0.0003446
Homovanillic acid	0.164503	0.194093
Hypoxanthine	1.24798e-06	4.52096e-06
Indole	2.9524e-12	0.0174311
Indole-2-carboxylic acid	2.09103e-13	1.13802e-09
Indole-3-acetic acid	1.42002e-05	0.0117143
Indole-3-butyric acid	0.260231	0.730897
Inosine	3.45841e-12	1.96084e-05
Isovaleric acid	4.52127e-11	2.2231e-10
Ketoisovaleric acid	6.54265e-07	0.0281926
Kynurenine	3.50586e-14	1.01359e-07
L Thyroxine	2.25047e-15	3.51115e-10
Lauric acid	0.0507976	0.560842
Leucine Isoleucine	1.82004e-10	1.35675e-06
Leucylproline	6.40095e-19	4.91995e-10
Linoleic acid	0.000170226	0.00548259
Linolenic acid	0.0109206	0.0212657
Malic acid	3.92668e-11	0.000881025
Margaric acid	0.0299369	0.0538491
Methionine	0.835427	0.357253
Methyl indole 3 acetic acid	0.0264209	0.385803
Methylhistidine	0.205304	0.141871
Methylmalonic acid	1.42544e-27	1.24317e-19
Methylsuccinic acid	1.16083e-12	0.000152039
Myristic acid	2.74042e-12	1.22789e-07
Myristoleic acid	0.000350792	0.000273149
N-acetylglutamic acid	0.303596	0.262467
N-acetylglutamine	1.0095e-24	8.19592e-19
N-acetylputrescine	1.70235e-13	4.43311e-08
N1-acetylspermidine	0.468389	0.782658
N1-acetylspermine	5.48227e-08	1.79324e-05
N1,N12-diacetylspermine	0.00219435	0.199368
N6-acetyllysine N2 acetyllysine	3.77197e-22	1.67045e-12
N8-acetylspermidine	0.000116507	0.000445453
Niacinamide	4.35896e-08	0.00819989
Nonadecanoic acid	1.98231e-14	6.86555e-11
Nonadecenoic acid	1.77234e-12	5.85934e-08
Nonanoic acid	0.000103477	0.00104461
Oleic acid, Elaidic acid, Vaccenic acid	0.00259829	0.0204636
Ornithine	0.762982	0.248021
Palmitic acid	7.49344e-12	6.49269e-09
Palmitoleic acid	0.000265705	0.000232501
PCae(12:0)	6.98047e-07	4.65874e-07
PCae(14:0)	0.0471463	0.03696
PCae(15:0)	0.260796	0.0936727
PCae(16:1)	0.130911	0.0320342
PCae(18:2)	0.000259886	0.00716047
PCae(20:3)	0.000247162	0.0121852
PCae(20:4)	0.00037681	0.0326177
PCae(20:5)	0.302686	0.440353
PCae(22:5)	8.74325e-05	0.040352
Pentadecanoic acid	2.52883e-06	2.20817e-05
Pentadecenoic acid	7.15686e-07	1.91954e-09
Phenylalanine	1.7324e-11	2.25158e-07
Proline	8.70759e-08	1.05398e-05
Proline betaine	0.0371451	0.160141
Putrescine	3.98869e-06	0.0566415
Riboflavin	7.57849e-12	2.51458e-07
S-adenosylhomocysteine	0.365623	0.556988
Serine	0.428292	0.278349
Spermidine	1.14429e-27	1.88417e-17
Spermine	0.00064077	0.151815
Stearidonic acid	7.52147e-06	0.00050022
Succinyladenosine	1.97934e-19	6.50903e-11
Taurochenodeoxycholic acid	0.690579	0.994357
Taurocholic acid	0.496801	0.815444
Taurodeoxycholic acid	0.82289	0.909903
Tetradecanedioic acid	0.000858146	5.2882e-05
Trigonelline	0.163517	0.376094
Tryptophan	7.52761e-18	3.82348e-14
Tyrosine	1.26546e-11	1.47483e-08
Undecanedioic acid	0.000699902	0.00353548
Undecanoic acid	0.971159	0.727567
Ureidosuccinic acid	5.33054e-07	8.92846e-05
nDC: natural dendritic cell arm ; PL : Placebo arm
*Two-sided Mann-Whitney test
