# Supplementary material for: Influence of microbiota-associated metabolic reprogramming on clinical outcome in patients with melanoma from the randomized adjuvant dendritic cell-based MIND-DC trial
Source: Nat Commun. 2024 Feb 23;15:1633. doi: 10.1038/s41467-024-45357-1 (PMC10891084; doi:10.1038/s41467-024-45357-1)
Supplement: Supplementary file 8 — Supplementary Data 5 [file 41467_2024_45357_MOESM8_ESM.xlsx]

## Sheet: Supplementary Data file 5
Supplementary Data file 5. Comparisons of metabolites monitored by targeted metabolomics inbetween treatment arms (nDC versus PL) according to timepoints.
Metabolite	nDC vs PL at T1 (p-value*)	nDC vs PL at T2 (p-value*)
1-Methylnicotinamide	0.783815	0.984455
12(S)-HHTrE	0.611103	0.243577
2-hydroxyethanesulfonic acid	0.668072	0.403954
2-oxoglutaric acid	0.188168	0.126992
3-Hydroxy-DL-kynurenine	0.378751	0.353617
3-Hydroxyanthranilic acid	0.373523	0.813379
3-hydroxyglutaric acid	0.966118	0.627653
3-indoxyl sulfuric acid	0.70295	0.571092
3-methylhistidine	0.363813	0.839884
3-Phenyllactic acid	0.258722	0.430102
3-Phenylpropionic acid	0.541788	0.35175
4-hydroxy phenyllactic acid	0.707403	0.611247
4-hydroxyhippuric acid	0.330963	0.187855
4-hydroxyproline	0.800203	0.717705
5-Hydroxy-DL-tryptophan	0.891943	0.434506
Acetylcarnitine	0.403259	0.296376
Acetylcholine	0.690849	0.531553
Adenine	0.100741	0.711545
Aminocaproic acid	0.0528714	0.536616
Arachidic acid	0.294576	0.396118
Arachidonic acid	0.608268	0.530402
Arginine	0.803492	0.886691
Azelaic acid	0.997915	0.508343
Behenic acid	0.723919	0.242973
Betaine Valine	0.620223	0.64749
Capric acid	0.746475	0.994909
Caproic acid	0.725652	0.831841
Caprylic acid	0.168675	0.70028
Carnitine	0.684588	0.927135
Carnitine C10:0	0.653615	0.770772
Carnitine C10:1	0.803492	0.890051
Carnitine C12:0	0.716101	0.787085
Carnitine C12:1	0.279022	0.391399
Carnitine C14:0	0.806784	0.955438
Carnitine C14:1	0.561885	0.81009
Carnitine C14:2	0.920378	0.943048
Carnitine C3:0	0.974551	0.764274
Carnitine C4:0	0.903513	0.989729
Carnitine C4:0(OH)	0.0876764	0.292763
Carnitine C5:0	0.716101	0.855359
Carnitine C6:0	0.974551	0.923756
Carnitine C8:0	0.656687	0.75133
Carnitine C8:1	0.318547	0.407552
Chenodeoxycholic acid	0.866573	0.722464
Cholic acid	0.735247	0.470928
Choline phosphate	0.538798	0.727436
Citrulline	0.298902	0.205721
Creatinine	0.318547	0.417771
Cystine	0.697131	0.58467
Decenoic acid	0.0853335	0.75456
Deoxycholic acid	0.432587	0.320615
Dimethylarginine	0.653615	0.457854
Dodecanedioic acid	0.567131	0.115645
Dodecenedioic acid	0.854005	0.479548
Dodecenoic acid	0.36157	0.790535
Eicosapentaenoic acid	0.839884	0.896778
Eicosenoic acid	0.804155	0.900145
Gamma glutamylleucine	0.833239	0.766254
Gamma glutamyllysine	0.530402	0.86034
Glucuronic acid Galacturonic acid	0.796918	0.906883
Glutarylcarnitine	0.597297	0.956839
Glycerophosphorylcholine	0.819986	0.709757
Glycochenodeoxycholic acid	0.000180239	0.000278386
Glycocholic acid	0.00178288	0.00202923
Glycodeoxycholic acid	0.237861	0.608268
Glycoursodeoxycholic acid	0.0096462	0.0262523
Glycylglycine	0.363813	0.706593
Guanosine	0.296887	0.945276
Heptadecenoic acid	0.287273	0.678349
Hexadecadienoic acid	0.869152	0.486774
Hexadecanedioic acid	0.427615	0.623228
Hexanoylglycine	0.458811	0.252165
Hippuric acid	0.552937	0.494804
Histidine	0.227868	0.793637
Homoserine	0.998303	0.575932
Homovanillic acid	0.580807	0.470928
Hypoxanthine	0.947434	0.783815
Indole	0.656444	0.110073
Indole-2-carboxylic acid	0.532454	0.522073
Indole-3-acetic acid	0.705912	0.786695
Indole-3-butyric acid	0.389767	0.318488
Inosine	0.799959	0.326393
Isovaleric acid	0.1144	0.466133
Ketoisovaleric acid	0.937279	0.0618917
Kynurenine	0.75133	0.85697
L Thyroxine	0.470928	0.153009
Lauric acid	0.287173	0.974551
Leucine Isoleucine	0.923756	0.930515
Leucylproline	0.251662	0.971159
Linoleic acid	0.492119	0.442631
Linolenic acid	0.417771	0.71928
Malic acid	0.120291	0.448185
Margaric acid	0.738581	0.969409
Methionine	0.641388	0.829922
Methyl indole 3 acetic acid	0.717547	0.316784
Methylhistidine	0.396118	0.876622
Methylmalonic acid	0.196705	0.817757
Methylsuccinic acid	0.243098	0.87029
Myristic acid	0.994698	0.921378
Myristoleic acid	0.587596	0.823295
N-acetylglutamic acid	0.741269	0.583954
N-acetylglutamine	0.718771	0.49699
N-acetylputrescine	0.40087	0.706593
N1-acetylspermidine	0.308338	0.476178
N1-acetylspermine	0.486774	0.533193
N1,N12-diacetylspermine	0.552937	0.83656
N6-acetyllysine N2 acetyllysine	0.697131	0.303811
N8-acetylspermidine	0.697131	0.244694
Niacinamide	0.946705	0.0856419
Nonadecanoic acid	0.422676	0.793637
Nonadecenoic acid	0.944048	0.672132
Nonanoic acid	0.930883	0.316488
Oleic acid, Elaidic acid, Vaccenic acid	0.706593	0.826607
Ornithine	0.0736791	0.593469
Palmitic acid	0.131418	0.712926
Palmitoleic acid	0.302231	0.738455
PCae(12:0)	0.36856	0.273476
PCae(14:0)	0.244694	0.886691
PCae(15:0)	0.981336	0.440107
PCae(16:1)	0.239557	0.863228
PCae(18:2)	0.10834	0.608268
PCae(20:3)	0.611247	0.650945
PCae(20:4)	0.617225	0.693987
PCae(20:5)	0.58467	0.981336
PCae(22:5)	0.75133	0.617225
Pentadecanoic acid	0.716101	0.623228
Pentadecenoic acid	0.218104	0.991516
Phenylalanine	0.593469	0.944048
Proline	0.533193	0.363813
Proline betaine	0.42022	0.703434
Putrescine	0.672132	0.0224889
Riboflavin	0.246423	0.0914964
S-adenosylhomocysteine	0.744883	0.927135
Serine	0.71928	0.883332
Spermidine	0.541611	0.917002
Spermine	0.716101	0.641388
Stearidonic acid	0.363728	0.561507
Succinyladenosine	0.194999	0.247851
Taurochenodeoxycholic acid	0.00929467	0.0198699
Taurocholic acid	0.13712	0.141673
Taurodeoxycholic acid	0.64749	0.656687
Tetradecanedioic acid	0.0925178	0.863228
Trigonelline	0.168818	0.135812
Tryptophan	0.959165	0.950821
Tyrosine	0.486774	0.984729
Undecanedioic acid	0.896778	0.614233
Undecanoic acid	0.890076	0.48146
Ureidosuccinic acid	0.385386	0.585121
nDC: natural dendritic cell arm ; PL : Placebo arm
*Two-sided Mann-Whitney test
