# Supplementary material for: Influence of microbiota-associated metabolic reprogramming on clinical outcome in patients with melanoma from the randomized adjuvant dendritic cell-based MIND-DC trial
Source: Nat Commun. 2024 Feb 23;15:1633. doi: 10.1038/s41467-024-45357-1 (PMC10891084; doi:10.1038/s41467-024-45357-1)
Supplement: Supplementary file 10 — Source Data [file 41467_2024_45357_MOESM10_ESM.xlsx]

## Sheet: Figure 1a-b
age	gender	treatment	outcome_2y_relapse	timepoint	Candidatus_Methanomethylophilus_alvus|t__SGB385	GGB260_SGB362|t__SGB362	Methanomassiliicoccaceae_archaeon_DOK|t__SGB381	Candidatus_Methanomassiliicoccus_intestinalis|t__SGB363	Methanomassiliicoccales_archaeon|t__SGB45968	GGB1567_SGB2154|t__SGB2154	GGB781_SGB1024|t__SGB1024	Methanobrevibacter_arboriphilus|t__SGB701	Methanobrevibacter_smithii|t__SGB714_group	Methanosphaera_stadtmanae|t__SGB698	Actinobaculum_sp_oral_taxon_183|t__SGB15892	Actinomyces_SGB15893|t__SGB15893	Actinomyces_SGB17154|t__SGB17154	Actinomyces_SGB17168|t__SGB17168	Actinomyces_bouchesdurhonensis|t__SGB17152	Actinomyces_dentalis|t__SGB15877	Actinomyces_gerencseriae|t__SGB15874	Actinomyces_graevenitzii|t__SGB17130	Actinomyces_haliotis|t__SGB61276	Actinomyces_israelii|t__SGB15875	Actinomyces_johnsonii|t__SGB15887	Actinomyces_massiliensis|t__SGB15873	Actinomyces_naeslundii|t__SGB15888	Actinomyces_oris|t__SGB15878	Actinomyces_radicidentis|t__SGB15891	Actinomyces_sp_ICM47|t__SGB17167	Actinomyces_sp_ICM58|t__SGB17169	Actinomyces_sp_S6_Spd3|t__SGB17132_group	Actinomyces_sp_oral_taxon_448|t__SGB15872	Actinotignum_timonense|t__SGB17174_group	Pauljensenia_hongkongensis|t__SGB17148	Peptidiphaga_gingivicola|t__SGB15894	Schaalia_turicensis|t__SGB17195	Trueperella_bernardiae|t__SGB17182	Trueperella_pyogenes|t__SGB17137	Varibaculum_SGB15480|t__SGB15480	Alloscardovia_omnicolens|t__SGB17300	Bifidobacterium_adolescentis|t__SGB17244	Bifidobacterium_angulatum|t__SGB17231	Bifidobacterium_animalis|t__SGB17278	Bifidobacterium_bifidum|t__SGB17256	Bifidobacterium_breve|t__SGB17247	Bifidobacterium_catenulatum|t__SGB17241	Bifidobacterium_dentium|t__SGB17234	Bifidobacterium_longum|t__SGB17248
57.0	female	target_dendritic_cells	yes	T1	0.0	0.0	0.0	0.0	0.0	0.0072343	0.0	0.0	0.0013383	0.0	0.0	0.0	0.0	1.7e-05	0.0	0.0	0.0	0.0	0.0	0.0	0.0	0.0	0.0	0.0	0.0	0.0	0.0	0.0	0.0	0.0	0.0	0.0	0.0	0.0	0.0	0.0	0.0	0.0158241	0.0	0.0	0.0055209	0.0	0.0	0.0	0.006459999999999999
57.0	male	target_dendritic_cells	yes	T1	0.0	0.0	0.0	0.0	0.0	0.0	0.0	0.0	0.0	0.0	0.0	0.0	1.1099999999999e-05	0.0	9.7299999999999e-05	0.0	0.0	2.09e-05	0.0	0.0	0.0	0.0	0.0	0.0	0.0	0.0	0.0	0.0	0.0	0.0	0.0	0.0	0.0	0.0	0.0	0.0	0.0	0.0	0.0	0.0	0.0	0.0	0.0	0.0	0.0
43.0	male	target_dendritic_cells	no	T1	0.0	0.0	0.0	0.0	0.0	0.0	0.0	0.0	0.0	0.0	0.0	0.0	0.0	0.0	0.0	0.0	0.0	6.13e-05	0.0	0.0	0.0	0.0	0.0	0.0004605	0.0	0.0	0.0006361	0.0	0.0	0.0	0.0	0.0	0.0	0.0	0.0006098999999999989	0.0	0.0	0.0728359	0.0	0.0	0.0	0.0	0.0	0.0	0.025001000000000002
69.0	male	placebo	yes	T1	0.0	0.0	0.0	0.0	0.0	0.0	0.0	0.0	0.0	0.0	0.0	0.0	0.0	0.0	4.6299999999999994e-05	0.0	0.0	0.0	0.0	0.0	0.0	0.0	0.0	0.0	0.0	0.0	7.89e-05	0.0	0.0	0.0	0.0	0.0	0.0	0.0	0.0	0.0	0.0	0.0	0.0	0.0	0.0	0.0	0.0	0.0	0.0
59.0	female	target_dendritic_cells	no	T1	0.0	0.0	0.0	3.6e-05	0.0	0.0	0.0	0.0	0.0030684	0.0	0.0	0.0	0.0	0.0	0.0	0.0	0.0	0.0	0.0	0.0	0.0	0.0	0.0	0.0	0.0	0.0	0.0	0.0	0.0	0.0	0.0	0.0	0.0	0.0	0.0	0.0	0.0	0.0015619	0.0	0.0	0.0	0.0	0.0	0.0	0.0212439
50.0	male	target_dendritic_cells	yes	T1	0.0	0.0	0.0	0.0	0.0	0.0	0.0	0.0	0.0	0.0	0.0	0.0	0.0	0.0	0.000352899999999999	0.0	0.0	0.0	0.0	0.0	0.0	0.0	1.8000000000000001e-06	0.0	0.0	6.4e-05	0.000113099999999999	0.0	0.0	0.0	0.0	0.0	0.0	0.0	0.0	0.0	1.17e-05	0.0008727	0.0	2.8800000000000002e-05	0.0	0.0	0.0100006	0.0	0.0035176
46.0	female	target_dendritic_cells	yes	T1	0.0	0.0	0.0	0.0	0.0	0.0	0.0	0.0	0.0	0.0	0.0	0.0	0.0	0.0	0.0	0.0	0.0	0.0	0.0	0.0	0.0	0.0	0.0	0.0	0.0	0.0	0.0	0.0	0.0	0.0	0.0	0.0	0.0	0.0	0.0	0.0	0.0	0.2672991	0.0	0.0	0.0	0.0	0.0025686	9.4e-06	0.09405379999999999
53.0	female	placebo	no	T1	0.0	0.0	0.0	0.0	0.0	0.0	0.0	0.0	0.0	0.0	0.0	0.0	0.0	0.0	0.0	0.0	0.0	0.0	0.0	0.0	0.0	0.0	0.0	0.0	0.0	0.0	0.0	0.0	0.0	0.0	0.0	0.0	0.0	0.0	0.0	0.0	0.0	0.0	0.0	0.0	0.0	0.0	0.0114771	0.0	0.007872899999999999
52.0	male	target_dendritic_cells	yes	T1	0.0	0.0	0.0	0.0	0.0	0.0	0.0	0.0	0.0026059	0.0	0.0	0.0	0.0	3.06e-05	7.329999999999999e-05	0.0	0.0	0.0	0.0	0.0	0.0	0.0	0.0	0.0	0.0	0.0	0.0	4.799999999999e-06	0.0	0.0	0.0	0.0	0.0	0.0	0.0	0.0	0.0	0.0370602	0.033403800000000004	0.0451524	0.004291899999999999	0.0	0.0026699000000000002	0.0	0.0065093
57.0	male	placebo	no	T1	0.0	0.0	0.0	0.0	0.0	0.0	0.0	0.0	0.0	0.0	0.0	0.0	0.0	0.0	0.0	0.0	0.0	0.0	0.0	0.0	0.0	0.0	0.0	0.0	0.0	0.0	0.0	0.0	0.0	0.0	0.0	0.0	0.0	0.0	0.0	0.0	0.0	0.0	0.0	0.0	0.0	0.0	0.0	0.0	0.0
58.0	male	target_dendritic_cells	yes	T1	0.0	0.0	0.0	0.0	0.0	0.0	0.0	0.0	0.0	0.0	0.0	0.0	0.0	0.0	0.0	0.0	0.0	0.0	0.0	0.0	0.0	0.0	0.0	0.0	0.0	0.0	0.0	0.0	0.0	0.0	0.0	0.0	0.0	0.0	0.0	0.0	0.0	0.0	0.0	0.0	0.0	0.0	0.0	0.0	0.0
34.0	male	target_dendritic_cells	yes	T1	0.0	0.0	0.0	0.0	0.0	0.0	0.0	0.0	0.0	0.0	0.0	0.0	0.0	0.0	0.0	0.0	0.0	2.32e-05	0.0	0.0	0.0	0.0	1.3500000000000001e-05	4.71e-05	0.0	0.0	2.1099999999999998e-05	0.0	9.379999999999999e-05	0.0	0.0	0.0	0.0	0.0	0.0	0.0	0.0	0.0	0.0	0.0	0.0	0.0	0.0	0.0	0.005437999999999999
59.0	female	placebo	yes	T1	0.0	0.0	0.0	0.0	0.0	0.0	0.0	0.0	0.0	0.0	0.0	0.0	0.0	0.0	0.0	0.0	0.0	0.0	0.0	0.0	0.0	0.0	8.970000000000001e-05	3.15e-05	0.0	0.0	1.33e-05	0.0	0.0	0.0	0.0	0.0	0.0	0.0	0.0	0.0	0.0	0.0	0.0	0.0	0.0	0.0	0.0	0.0	0.036118700000000004
62.0	male	target_dendritic_cells	yes	T1	0.0	0.0	0.0	0.0	0.0	0.0	0.0	0.0	3.51e-05	0.0	0.0	0.0	0.0	0.0003827	3.28e-05	0.0	0.0	1.48e-05	0.0	0.0	0.0	0.0	2.7e-06	1.3e-05	0.0	0.000240699999999999	0.0	1.8500000000000002e-05	0.0	0.0	0.0	2.2e-06	0.0	0.0	0.0	0.0	0.0	0.0	0.0	0.0	0.0	0.0	0.0	0.0015784	0.0075718
66.0	female	target_dendritic_cells	yes	T1	0.0	0.0	0.0	0.0	0.0	0.0	0.0	0.0	0.0	0.0	0.0	0.0	0.0	0.0	4.49e-05	0.0	0.0	0.0	0.0	0.0	0.0	0.0	0.0	0.0	0.0	9.53e-05	1.1999999999999999e-05	0.0	0.0	0.0	0.0	0.0	0.0	0.0	0.0	0.0	0.0	0.0030645	0.0	0.0	0.0	0.0	0.0035858	0.0	0.0004251
69.0	male	placebo	no	T1	0.0	0.0	0.0	0.0016067999999999998	0.0	0.0	0.0	0.0	0.0179805	0.0	0.0	0.0	0.0	0.0	0.0	0.0	0.0	0.0	0.0	0.0	0.0	0.0	0.0	0.0	0.0	9.05e-05	0.0002995	0.0	0.0	0.0	0.0	0.0	0.0	0.0	0.0	0.0	0.0	0.0	0.0	0.0	0.0	0.0	0.0	0.0	0.0239527
51.0	female	target_dendritic_cells	yes	T1	0.0	0.0	0.0	0.0	0.0	0.0	0.0	0.0	0.0	0.0	0.0	0.0	0.0	3.18e-05	0.0002333	0.0	0.0	1e-06	0.0	0.0	0.0	0.0	0.0	0.0	0.0	0.0	0.0	0.0	0.0	0.0	0.0	0.0	0.0	0.0	0.0	0.0	0.0	0.0055372	0.0	0.0	0.0	0.0	0.0	0.0	0.0228842
56.0	male	target_dendritic_cells	yes	T1	0.0	0.0	0.0	0.0	0.0	0.0	0.0	0.0	4.83e-05	0.0	0.0	0.0	0.0	0.0001363	0.0	0.0	0.0	0.0	0.0	0.0	0.0	0.0	0.0	0.0	0.0	0.0	0.0	0.0	0.0	0.0	0.0	0.0	0.0	0.0	0.0	0.0	0.0	0.0080823	0.0	0.0	0.0	0.0	0.0	0.0	0.0094258
61.0	male	placebo	yes	T1	0.0	0.0	0.0	0.0	0.0	0.0	0.0	0.0	0.007117	0.0	0.0	0.0	1.6e-05	3.799999999999e-06	5.13e-05	0.0	0.0	0.0	0.0	0.0	0.0	0.0	7.5e-06	1.17e-05	0.0	0.0	0.0	0.0	0.0	0.0	0.0	0.0	0.0	0.0	0.0	0.0	0.0	0.0357979	0.0	0.0	0.0	0.0	0.0	0.0001366	0.024942199999999998
71.0	female	placebo	no	T1	0.0	0.0	0.0	0.0	0.0	0.0	0.0	0.0	0.0	0.0	0.0	0.0	0.0	1.199999999999e-06	0.0	0.0	0.0	6.5299999999999e-05	0.0	0.0	0.0	0.0	2.3800000000000003e-05	0.0	0.0	0.0	0.0	0.0	0.0	0.0	0.0	0.0	0.0	0.0	0.0	0.0	0.0	0.0	0.0	0.0	0.0	0.0	0.0	0.0	0.0
54.0	male	target_dendritic_cells	yes	T1	0.0	0.0	0.0	0.0	0.0	0.0	0.0	0.0	0.0	0.0	0.0	0.0	6.5e-06	0.0	0.0	0.0	0.0	0.0	0.0	0.0	0.0	0.0	0.0	0.0	0.0	0.0	0.0	0.0	0.0	0.0	0.0	0.0	0.0	0.0	0.0	0.0	9.1e-06	0.0	0.0	0.0	0.0	0.0	0.0	0.0005782000000000001	9.000000000000001e-07
74.0	male	target_dendritic_cells	no	T1	0.0	0.0	0.0	0.0	0.0	0.0	0.0	0.0	0.0036386	0.0031290999999999992	0.0	0.0	0.0	0.0001829	0.000121599999999999	0.0	0.0	0.0	0.0	1.2699999999999e-05	0.0	0.0	5.71e-05	0.0001411	0.0	0.0001096	3.6000000000000003e-06	0.0	3.74e-05	0.0	0.0	0.0	0.0	0.0	0.0	0.0	0.0	0.0071232	0.0	0.0	0.0	0.0	0.0	0.0025627	0.0042633
64.0	male	placebo	yes	T1	0.0	0.0	0.0	0.0	0.0	0.0	0.0038780999999999998	0.0	0.0030492999999999996	0.0030201	0.0	0.0	0.0	0.0	0.0	0.0	0.0	0.0	0.0	0.0	0.0	0.0	0.0	0.0	0.0	0.0	0.0	0.0	0.0	0.0	0.0	0.0	0.0	0.0	0.0	0.0	0.0	0.0012515999999999998	0.0	0.0	0.0	0.0	0.0	9.78e-05	0.0069416
71.0	male	target_dendritic_cells	yes	T1	0.0	0.0	0.0	0.0	0.0	0.0	0.0	0.0	0.0014678	0.0	0.0	0.0	0.00040960000000000004	0.0	0.0	0.0	0.0	2.5e-06	0.0	0.0	0.0	0.0	9.039999999999999e-05	0.0	0.0	0.00021069999999999997	0.0	0.0	0.0	0.0	0.0	0.0	0.0	0.0	0.0	0.0	0.0	0.0	0.0	0.00022269999999999902	0.0159222	0.0	0.0	6.64e-05	6.819999999999999e-05
52.0	male	placebo	yes	T1	0.0	0.0	0.0	0.0	0.0	0.0	0.0	0.0	0.0	0.0	0.0	0.0	0.0	7.6e-05	0.0	0.0	0.0	0.0	0.0	0.0	0.0	0.0	0.0	0.0	0.0	0.0	0.0	0.0	0.0	0.0	0.0	0.0	0.0	0.0	0.0	0.0	0.0	0.07613919999999999	0.0	0.0022155	0.0	0.0	0.0	0.0	0.013683
25.0	male	placebo	yes	T1	0.0	0.0	0.0	0.0	0.0	0.0	0.0	0.0	0.0	0.0	0.0	0.0	0.0	8.869999999999999e-05	0.00017889999999999998	0.0	0.0	0.0	0.0	0.0	0.0	0.0	0.0	0.0	0.0	0.0	0.0	0.0	0.0	0.0	0.0	0.0	0.0	0.0	0.0	0.0	0.0	0.0	0.0	0.0	0.0	0.0	0.0	0.0	0.0025275999999999996
55.0	female	target_dendritic_cells	yes	T1	0.0	0.0	0.0	0.0	0.0	0.0	0.0	0.0	0.0	0.0	0.0	0.0	0.0	0.0	0.0	0.0	0.0	0.0	0.0	0.0	0.0	0.0	0.0	0.0	0.0	0.0	0.0	0.0	0.0	0.0	0.0	0.0	0.0	0.0	0.0	0.0	0.0	0.051676900000000005	0.0	0.0	0.0	0.0	0.0	0.0	0.024857499999999998
66.0	male	target_dendritic_cells	no	T1	0.0	0.0	0.0	0.0	0.0	0.0	0.0	0.0	0.0	0.0	0.0	9.8e-06	0.0	0.0	0.000153	0.0	0.0	0.0	0.0	0.0	0.0	0.0	0.0	0.0001464	0.0	0.0	0.0	0.0	0.0	2.5999999999999997e-06	0.0	0.0	4.4e-06	0.0	2.7e-06	0.0	0.0	0.0	0.0	0.0	0.0	0.0	0.0	0.0	0.0
49.0	male	target_dendritic_cells	no	T1	0.0	0.0	0.0	0.0	0.0	0.0	0.0	0.0	0.000447399999999999	0.0	0.0	0.0	0.0	0.0	0.0	0.0	0.0	0.0	0.0	0.0	0.0	0.0	0.0	0.0	0.0	0.0	0.0014352000000000002	0.0	0.0	0.0	0.0	0.0	0.0	0.0	0.0	0.0	0.0	0.0	0.0	0.0	0.0	0.0	0.0	0.0049593	0.0
52.0	male	placebo	yes	T1	0.0	0.0	0.0	0.0	0.0	0.0	0.0	0.0	0.0	0.0	0.0	0.0	0.0	0.0	0.0	0.0	0.0	0.0	0.0	0.0	0.0	0.0	0.0	0.0	0.0	0.0	0.0	0.0	0.0	0.0	0.0	0.0	0.0	0.0	0.0	0.0	0.0	0.0932334	0.0	0.0	0.0156329	0.0	0.0	0.0	0.059853300000000005
63.0	male	target_dendritic_cells	no	T1	0.0	0.0	0.0	0.0002666	0.0	0.0	0.0	0.0	0.009224	0.0	0.0	0.0	0.0	0.0	0.0	0.0	0.0	0.0	0.0	0.0	0.0	0.0	0.0	0.0	0.0	0.0	0.0	0.0	0.0	0.0	0.0	0.0	0.0	0.0	0.0	0.0	0.00024219999999999998	0.0010502	0.0	0.0	0.0	0.0	0.0	0.0	5.11e-05
44.0	male	target_dendritic_cells	yes	T1	0.0	0.0	0.0	0.0	0.0	0.0	0.0	0.0	0.0004501	0.00019240000000000001	0.0	0.0	0.0	0.0	0.0	0.0	0.0	0.0	0.0	0.0	0.0	0.0	0.0	0.0	0.0	0.0	0.0	0.0	0.0	0.0	0.0	0.0	0.0	0.0	0.0	0.0	0.0	0.0031458000000000002	0.0	0.0	0.0007061000000000001	0.0	0.0	0.0	0.0008305
69.0	female	target_dendritic_cells	yes	T1	0.0	0.0	0.0	0.0	0.0	0.0	0.0	0.0	0.0	0.0	0.0	0.0	0.0	8.26e-05	0.0	0.0	0.0	0.0	0.0	0.0	0.0	0.0	0.0	0.0	0.0	0.0	0.0	0.0	0.0	0.0	0.0	0.0	0.0	0.0	0.0	0.0	0.0	0.0	0.0	0.0	0.0	0.0	0.0	0.0	0.0
66.0	male	placebo	no	T1	0.0	0.0	0.0	0.0	0.0	0.0	0.0	0.0	0.0005277999999999991	0.0	0.0	0.0	0.0	0.0	0.0	0.0	0.0	0.0	0.0	0.0	0.0	0.0	0.0	0.0	0.0	1.9199999999999e-05	0.0	0.0	0.0	0.0	0.0	0.0	0.0	0.0	0.0	0.0	0.0	0.0286158	0.0	0.0	0.0	0.0	0.0	0.0	0.0048341999999999994
50.0	male	placebo	yes	T1	0.0	0.0	0.0	0.0	0.0	0.0	0.0	0.0	0.0	0.0	0.0	0.0	0.0	0.0	0.0	0.0	0.0	0.0	0.0	0.0	0.0	0.0	0.0	0.0	0.0	0.0	0.00010080000000000001	0.0	0.0	0.0	0.0	0.0	0.0	0.0	0.0	0.0	0.0	0.0139077	0.0	0.0	0.0248486	0.0	0.0	0.0028699000000000003	0.010606299999999999
53.0	female	target_dendritic_cells	yes	T1	0.0	0.0	0.0	0.0	0.0	0.0	0.0	0.0	0.0	0.0	0.0	0.0	0.0	0.0	0.0	0.0	0.0	0.0	0.0	0.0	0.0	0.0	0.0	0.0	0.0	0.0	0.0	0.0	0.0	0.0	0.0	0.0	0.0	0.0	0.0	0.0	0.0	0.0	0.0	0.0	0.0	0.0	0.0	0.0	0.0
71.0	male	target_dendritic_cells	yes	T1	0.0	0.0	0.0	0.0	0.0	0.0	0.0	0.0	0.004651899999999999	0.0	0.0	0.0	7e-06	0.0	0.0	0.0	0.0	0.0	0.0	0.0	0.0	0.0	0.0	0.0	0.0	0.0	2.66e-05	0.0	0.0	0.0	0.0	0.0	0.0	0.0	0.0	0.0	0.0	4.79e-05	0.0	0.0002073	0.0	0.0	0.0	5.95e-05	0.0032645
68.0	male	target_dendritic_cells	yes	T1	0.0	0.0	0.0	0.0	0.0	0.0	0.0	0.0	0.0	0.0	0.0	0.0	0.0	0.0	0.0	0.0	0.0	0.0	0.0	0.0	0.0	0.0	0.0	0.0	0.0	0.0	0.0	0.0	0.0	0.0	0.0	0.0	0.0	0.0	0.0	0.0	0.0	0.016530599999999996	0.0	0.0	0.0	0.0	0.0	0.0	0.0075429
47.0	female	target_dendritic_cells	yes	T1	0.0	0.0	0.0	0.0	0.0	0.0	0.0	0.0	0.0039289	0.0	0.0	0.0	0.0	0.0	0.0	0.0	0.0	0.0	0.0	0.0	0.0	0.0	0.0	0.0	0.0	3.3e-05	6.1e-06	0.0	0.0	0.0	0.0	0.0	0.0	0.0	0.0	0.0	0.0	0.015098	0.0	0.0	0.0	0.0	0.0	0.000286	0.0048820999999999995
55.0	male	placebo	no	T1	0.0	0.0	0.0	0.0	0.0	0.0	0.0	0.0	0.000912	0.0	0.0	0.0	0.0	6.17e-05	8.93e-05	0.0	0.0	0.0	0.0	0.0	0.0	0.0	0.0	0.0	0.0	4.73e-05	0.0	0.0	0.0	0.0	0.0	0.0	0.0	0.0	0.0	0.0	0.0	0.055967699999999995	0.0	0.0	0.0	0.0	0.0	0.0	0.005277500000000001
63.0	female	target_dendritic_cells	yes	T1	0.0	0.0	0.0	0.0	0.0	0.0	0.0	0.0	0.0007627	0.0	0.0	0.0	0.0	0.0	0.0	0.0	0.0	0.0	0.0	0.0	0.0	0.0	0.0	0.0	0.0	0.0	0.0	0.0	0.0	0.0	0.0	0.0	0.0008219999999999999	0.0	0.0	0.0	0.0	0.021478200000000003	0.0	0.0	0.0	0.0	0.0	0.0	0.016516299999999998
35.0	female	placebo	no	T1	0.0	0.0	0.0	0.0	0.0	0.0	0.0	0.0	0.0	0.0	0.0	0.0	0.0	0.0	2.48e-05	0.0	0.0	0.0	0.0	0.0	0.0	0.0	0.0	0.0	0.0	0.0	0.0	0.0	0.0	0.0	0.0	0.0	0.0	0.0	0.0	0.0	0.0	0.0973281	0.01114	0.0	0.0101586	0.0	0.0077426000000000005	0.0	0.011198900000000001
56.0	male	placebo	no	T1	0.0	0.0	0.0	0.0	0.0	0.0	0.0	0.0	0.0046092	0.0	0.0	0.0	0.0	0.0	0.0	0.0	0.0	0.0	0.0	0.0	0.0	0.0	0.0	0.0	0.0	0.0	0.0	0.0	0.0	0.0	0.0	0.0	0.0	0.0	0.0	0.0	0.0	0.0397844	0.0	0.0	0.004850899999999999	0.0	0.0	0.0	0.004135899999999999
72.0	male	placebo	yes	T1	0.0	0.0	0.0	0.0	0.0	0.0	0.0	0.0	0.0351929	0.0	2.09e-05	0.0	8.65e-05	0.0	0.0	0.000136099999999999	0.0	0.0	0.0	0.0013716	0.0	0.0	0.0	0.0007662999999999991	0.00020580000000000002	0.0	5.15e-05	0.0	4.14e-05	0.0	0.0	0.0	0.0	0.0	0.00028209999999999997	0.0	3.9e-05	0.007592399999999999	0.0	0.0	0.0	0.0	0.0	0.00011690000000000001	0.0041052
50.0	female	placebo	no	T1	0.0	0.0	0.0	0.0	0.0	0.0	0.0	0.0	0.0	0.0	0.0	0.0	0.0001817	0.0	2.85e-05	0.0	0.0	0.0	0.0	0.0	0.0	0.0	0.0	0.0	0.0	0.0	0.0	0.0	0.0	0.0	0.0	0.0	0.0	0.0	0.0	0.0	0.0	0.0224347	0.0	0.0	0.022119399999999997	0.0	0.0	0.0	0.0070828
48.0	female	target_dendritic_cells	yes	T1	0.0	0.0	0.0	0.0022096	0.0	0.0	0.0	0.0	0.0095921	0.0	0.0	0.0	6.54e-05	0.0	0.0	0.0	0.0	0.0	0.0	0.0	0.0	0.0	0.0	0.0	0.0	0.0	0.0	0.0	0.0	0.0	0.0	0.0	0.0	0.0	0.0	0.0	0.0	0.057625199999999994	0.0	0.0	0.003804	0.0	0.0	0.0	0.0281153
59.0	male	target_dendritic_cells	yes	T1	0.0	0.0	0.0	0.0	0.0	0.0	0.0	0.0	0.0002081	0.0	0.0	0.0	8.290000000000001e-05	8.28e-05	0.0	0.0	0.0	0.0	0.0	0.0	0.0	0.0	0.0	0.0	0.0	0.0	0.0	0.0	0.0	0.0	0.0	0.0	0.0	0.0	0.0	0.0	0.0	0.0	0.0	0.0	0.006550899999999999	0.0	0.0	0.0003875	0.0344905
43.0	female	placebo	no	T1	0.0	0.0	0.0	0.0	0.0	0.0	0.0	0.0	0.0001388	0.0	0.0	0.0	0.0	0.0	0.0	0.0	0.0	0.0	0.0	0.0	0.0	0.0	0.0	0.0	0.0	0.0	0.0	0.0	0.0	0.0	0.0	0.0	0.0	0.0	0.0	0.0	0.0	0.0965795	0.0	0.0	0.0	0.0	0.0178351	0.0	0.0226457
61.0	male	placebo	yes	T1	0.0	0.0	0.0	0.0	0.0	0.0	0.0	0.0	0.0	0.0	0.0002424	0.0	0.0021106	0.0	0.0	0.0	0.0002061	0.0001579	0.0	0.0	0.0	0.0001334	0.0	0.00027380000000000004	0.0	0.0	0.0	5.1399999999999996e-05	0.0	0.0	0.0	0.0	0.0	0.0	0.00013669999999999899	0.0	0.0	0.0	0.0	0.0	0.0	0.0	0.0	0.0015076999999999998	0.0
54.0	female	target_dendritic_cells	no	T1	0.0	0.0	0.0	0.0	0.0	0.0	0.0	0.0	0.0	0.0	0.0	0.0	0.0	0.0	5.629999999999999e-05	0.0	0.0	0.0	0.0	0.0	0.0	0.0	0.0	0.0	0.0	0.0	8.400000000000001e-06	0.0	0.0	0.0	0.0	0.0	0.0	0.0	0.0	0.0	0.0	0.0188825	0.0	0.0	0.0044765	0.0	0.0	0.0	0.0071814
73.0	male	target_dendritic_cells	yes	T1	0.0	0.0	0.0005281999999999999	0.0	0.0	0.0	0.0	0.0	0.010006999999999999	0.0013583	0.0	0.0	5.529999999999899e-05	0.0	0.0	0.0	0.0	0.0	0.0	0.0	0.0	0.0	0.0	0.0	0.0	0.0	0.0	0.0	0.0	0.0	0.0	0.0	0.0	0.0	0.0	0.0	0.0	0.0245759	0.0	0.0	0.0	0.0	0.0	0.0	0.0140239
65.0	male	target_dendritic_cells	yes	T1	0.0001546	0.0	0.0	0.0	0.0	0.0	0.0	0.0	0.0002683	0.0	0.0	0.0	6.4099999999999e-05	4.24e-05	4.04e-05	0.0	0.0	0.0	0.0	0.0	0.0	0.0	0.0	0.0	0.0	0.0	0.0	0.0	0.0	0.0	0.0	0.0	0.0	0.0	0.0	0.0	0.0	0.0025701	0.0	0.0	0.0	0.0	0.0	0.0	0.0
68.0	female	target_dendritic_cells	no	T1	0.0	0.0	0.0	0.0	0.0	0.0	0.0	0.0	0.0	0.0	0.0	0.0	0.0	0.0001665	0.0	0.0	0.0	0.0	0.0	0.0	0.0	0.0	2.5e-05	1.6899999999998998e-05	0.0	0.0	0.0	0.0	0.0	0.0	0.0	0.0	0.0	0.0	4.7e-06	0.0	0.0	0.0	0.0	0.0	0.0	0.0	0.0	0.0	0.0
46.0	female	placebo	yes	T1	0.0	0.0	0.0	0.0	0.0	0.0	0.0	0.0	0.0	0.0	0.0	0.0	0.0	0.0	2.29e-05	0.0	0.0	0.0	0.0	0.0	0.0	0.0	0.0	0.0	0.0	0.0	4e-06	0.0	0.0	0.0	0.0	0.0	0.0	0.0	0.0	0.0	0.0	0.0	0.0	0.0	0.0	0.0	0.0	0.0	0.0
29.0	female	target_dendritic_cells	yes	T1	0.0	0.0	0.0	0.0	0.0	0.0	0.0	0.0	0.0	0.0	0.0	0.0	0.0	0.0	0.0	0.0	0.0	0.0	0.0	0.0	0.0	0.0	0.0	0.00010109999999999999	0.0	0.0	9.16e-05	0.0	0.0	0.0	0.0	0.0	0.0	0.0	2.5e-06	0.0	0.0	0.0	0.0	0.0	0.0	0.0	0.0	0.0	0.0
81.0	male	target_dendritic_cells	no	T1	0.0	0.0	0.0	0.0	0.0	0.0	0.0	0.0	0.002184199999999999	0.0	0.0	0.0	0.0	0.0	0.0	0.0	0.0	0.0	0.0	0.0	0.0	0.0	0.0	0.0	0.0	0.000129699999999999	3e-05	4.2999999999999995e-06	0.0	0.0	0.0	0.0	2.8e-06	0.0	0.0	0.0	0.0	0.0010542	0.0	0.0	0.0	0.0	0.0	0.0014724999999999999	0.0010234999999999999
65.0	male	placebo	yes	T1	0.0	0.0	0.0	0.0	0.0	0.0	0.0	0.0	0.0	0.0	3.9500000000000005e-05	0.0	0.0	0.0	0.0	0.0	0.0	0.0	0.0	0.0	0.0	0.0	0.0	5.999999999999999e-06	0.0	1.17e-05	0.0	0.0	0.0	0.0	0.0	0.0	0.0	0.0	0.0	0.0	0.0	0.032953	0.0	0.0	0.0	2.85e-05	0.0	3.01e-05	0.0003186
60.0	male	target_dendritic_cells	yes	T1	0.0	0.0	0.0	0.0	0.0	0.0	0.0	0.0	0.0052237	0.0	0.0	0.0	4.34e-05	3.6099999999999997e-05	0.0	0.0	0.0	4.2000000000000004e-06	0.0	0.0	1.4e-05	0.0	0.0	2.82e-05	0.0	7.01e-05	0.000145	0.0	0.0	0.0	0.0	0.0	0.0	0.0	0.0	0.0	0.0	0.046398999999999996	0.0	0.0	0.0	0.0	0.0	0.0	0.0315185
65.0	male	target_dendritic_cells	no	T1	0.0	0.0	0.0	0.0	0.0	0.0	0.0	0.0	0.0	0.0	0.0	0.0	0.0	0.0	0.0	0.0	0.0	0.0	0.0	0.0	0.0	0.0	0.0	0.0	0.0	1.64e-05	0.0	0.0	0.0	0.0	0.0	0.0	0.0	0.0	0.0	0.0	0.0	0.0	0.0	0.0	0.0	0.0	0.0	0.0	5.7399999999998996e-05
56.0	female	target_dendritic_cells	no	T1	0.0	0.0	0.0	0.0	0.0	0.0	0.0	0.0	0.0044282	0.0	0.0	0.0	0.0	0.0	0.0	0.0	0.0	0.0	0.0	0.0	0.0	0.0	0.0	0.0	0.0	0.0	0.0	0.0	0.0	0.0	0.0	0.0	0.0	0.0	0.0	0.0	0.0	0.0154535	0.0	0.0003547	0.0015088999999999999	0.0	0.0037667	0.0	0.0099408
59.0	male	target_dendritic_cells	yes	T1	0.0	0.0	0.0	0.0	0.0	0.0	0.0	0.0	0.0	0.0	0.0	0.0	0.0	0.0001324	0.0	0.0	0.0	0.0	0.0	0.0	0.0	0.0	0.0	0.0	0.0	0.0	0.0	0.0	0.0	0.0	0.0	0.0	0.0	0.0	0.0	0.0	0.0	0.013398	0.0	0.0	0.0	0.0	0.0	0.0	0.0275668
69.0	male	placebo	yes	T1	0.0	0.0	0.0	0.0	0.0	0.0	0.0	0.0	0.0044556000000000005	0.0	0.0	0.0	0.0009066	0.0	0.0	0.0	0.0	0.0	0.0	0.0	0.0	0.0	3.79e-05	0.000138199999999999	0.0	6.22e-05	0.0	0.0	0.0	0.0	0.0	0.0	0.0	0.0	4.01e-05	0.0	4.56e-05	0.0	0.0	0.0	0.0	0.0	0.0	4.8599999999999995e-05	0.0004573
23.0	female	target_dendritic_cells	no	T1	0.0	0.0	0.0	0.0	0.0	0.0	0.0	0.0	0.0	0.0	0.0	0.0	9.3099999999999e-05	0.0	0.0001966	0.0	0.0	2.5300000000000002e-05	0.0	0.0	0.0	0.0	0.0	2.37e-05	0.0	0.0	1.37e-05	0.0	0.0	0.0	0.0	0.0	1.1000000000000001e-05	0.0	0.000103	0.0	0.0	0.1061801	0.0	0.0	0.025073400000000003	0.0	0.0	0.0	0.0559275
70.0	male	target_dendritic_cells	yes	T1	0.0	0.0	0.0	0.0	0.0	0.0	0.0	0.0	0.0	0.0	0.0	0.0	0.0	2.28e-05	7e-06	0.0	0.0	0.0	0.0	0.0	0.0	0.0	0.0	0.0	0.0	9.000000000000001e-07	0.0	0.0	0.0	0.0	0.0	0.0	0.0	0.0	0.0	0.0	0.0	0.024311600000000003	0.0	0.0	0.0	0.0	0.0	0.0	0.0090414
40.0	female	target_dendritic_cells	yes	T1	0.0	0.0010678	0.0	0.0	0.0	0.0	0.0	0.0	0.0062083	0.0	0.0	0.0	0.0	0.0	0.0	0.0	0.0	0.0	0.0	0.0	0.0	0.0	0.0	0.0	0.0	0.0	0.0	0.0	0.0	0.0	0.0	0.0	0.0	0.0	0.0	0.0	0.0	0.0389445	0.0	0.0	0.0	0.0	0.0	0.0	0.0092985
53.0	male	target_dendritic_cells	no	T1	0.0	0.0	0.0	0.0	0.0	0.0	0.0	0.0	0.0	0.0021963	0.0	0.0	0.0	0.0	0.0	0.0	0.0	0.0	0.0	0.0	0.0	0.0	0.0	0.0	0.0	0.0	0.0	0.0	0.0	0.0	0.0	0.0	0.0	0.0	0.0	0.0	3.1e-05	0.0057843999999999994	0.0	0.0	0.0	0.0	0.0	0.0	0.0083616
70.0	female	placebo	no	T1	0.0	0.0	0.0	0.0	0.0	0.0	0.0	0.0	0.0	0.0	0.0	0.0	0.0	0.0	0.0	0.0	0.0	0.0	0.0	0.0	0.0	0.0	0.0	1.2699999999999e-05	0.0	0.0	0.0	0.0	2.73e-05	0.0	0.0	0.0	0.0	0.0	0.0	0.0	0.0	0.0	0.0	0.0	0.0	0.0	0.0	0.0	0.0024136
43.0	male	placebo	yes	T1	0.0	0.0	0.0	0.0	0.0	0.0	0.0	0.0	0.00030450000000000003	0.0	0.0	0.0	0.0	0.0	0.0	0.0	0.0	0.0	0.0	0.0	0.0	0.0	0.0	0.0	0.0	0.0	0.0	0.0	0.0	0.0	0.0	0.0	0.0	0.0	0.0	0.0	0.0	0.1075489	0.0	0.0003465	0.0	0.0	0.0	0.0	0.0137665
64.0	male	target_dendritic_cells	yes	T1	0.0	0.0	0.0	0.0	0.0	0.0	0.0	0.0	0.0190337	0.0	2.68e-05	0.0	0.0	0.0	0.0007643999999999999	0.0	0.0	0.0001677	0.0	0.0	0.0	1.58e-05	0.0	4.1099999999999996e-05	0.0	0.0	0.0003184	0.0	1.4999999999999998e-06	0.0	0.0	0.0	0.0	0.0	5.9e-06	0.0	1.47e-05	0.047599	0.0	0.0	0.0752852	0.0	0.0	9.979999999999999e-05	0.0126223
38.0	female	target_dendritic_cells	yes	T1	0.0	0.0	0.0	0.0	0.0	0.0	0.0	0.0	0.0	0.0	0.0	0.0	0.0	2.3500000000000002e-05	2.1000000000000002e-06	0.0	0.0	0.0	0.0	0.0	0.0	0.0	0.0	1.96e-05	0.0	2.2499999999999998e-05	0.0	0.0	0.0	0.0	0.0	0.0	0.0	0.0	0.0	0.0	0.0	0.024361100000000004	0.0	0.0	0.0	0.0	0.0	4.91e-05	0.0041781000000000006
62.0	female	placebo	no	T1	0.0	0.0	0.0	0.0	0.0	0.0	0.0	0.0	0.0080845	0.0	4.54e-05	0.0	0.0	8.800000000000001e-05	7.509999999999899e-05	0.0	0.0	0.0	0.0	0.0	0.0	0.0	0.0	0.0	0.0	0.0	4.35e-05	0.0	0.0	0.0	0.0	0.0	0.0	0.0	0.0	0.0	0.0	0.0059451	0.0	0.0	0.0	0.0	0.0	0.0	0.0048211
77.0	male	placebo	no	T1	0.0	0.0	0.0	0.0	0.0	0.0008093	0.0	0.0	0.0019145000000000002	0.0	0.0	0.0	0.0	2.3899999999999e-05	9.45e-05	0.0	0.0	0.0	0.0	0.0	0.0	0.0	0.0	0.0	0.0	2.0799999999999997e-05	0.0	0.0	0.0	0.0	0.0	0.0	0.0	0.0	0.0	0.0	0.0	0.0	0.0	0.0072583	0.0	0.0	0.0	0.0	0.0
43.0	female	target_dendritic_cells	no	T1	0.0	0.0	0.0	0.0	0.0	0.0	0.0	0.0	0.0030224	0.0	0.0	0.0	0.0	9.329999999999999e-05	0.0001863	0.0	0.0	0.0	0.0	0.0	0.0	0.0	0.0	0.0	0.0	4.47e-05	0.0	0.0	0.0	0.0	0.0	0.0	0.0	0.0	0.0	0.0	0.0	0.0034538000000000004	0.0	1.05e-05	0.0	0.0	0.0	0.0	0.0016847000000000001
54.0	female	target_dendritic_cells	yes	T1	0.0	0.0	0.0	0.0	0.0	0.0	0.0	0.0	0.0	0.0	0.0	0.0	0.0	0.0	0.0	0.0	0.0	0.0	0.0	0.0	0.0	0.0	0.0	0.0	0.0	0.0	0.0	0.0	0.0	0.0	0.0	0.0	0.0	0.0	0.0	0.0	0.0	0.0	0.0	0.0	0.0	0.0	0.0	0.0	0.06572589999999999
57.0	male	target_dendritic_cells	no	T1	0.0	0.0	0.0	0.0	0.0	0.0	0.0	0.0	0.0	0.0	0.0	0.0	0.0	0.0	0.0	0.0	0.0	0.0	0.0	0.0	0.0	0.0	0.0	0.0	0.0	0.0	0.0	0.0	0.0	0.0	0.0	0.0	0.0	0.0	0.0	0.0	0.0	0.0088244	0.0	0.0	0.0	0.0	0.0002565	0.0	0.0016495000000000001
75.0	male	target_dendritic_cells	no	T1	0.0	0.0	5.83e-05	0.0	0.0	0.0	0.0	0.0	0.0145867	0.0	0.0	0.0	0.0	0.0	0.0	0.0	0.0	0.0	0.0	0.0	0.0	0.0	0.0	5.6699999999999996e-05	0.0	0.0	0.000141599999999999	0.0	0.0	0.0	0.0	0.0	0.0	0.0	0.0	0.0	0.0	0.0	0.0	0.0	0.0	0.0	0.0	0.0029318	0.0
45.0	female	target_dendritic_cells	no	T1	0.0	0.0	0.0	0.0	0.0	0.0	0.0	0.0	0.0	0.0	0.0	0.0	2.02e-05	0.0	0.0	0.0	0.0	0.0	0.0	0.0	0.0	0.0	0.0	0.0	0.0	0.0	0.0	0.0	0.0	0.0	0.0	0.0	0.0	0.0	1.07e-05	0.0	0.0	0.0650025	0.0	0.0	0.0	0.0	0.0	0.0	0.0179558
47.0	female	placebo	no	T1	0.0	0.0	0.0	0.0	0.0	0.0	0.0	0.0	0.0028510999999999996	0.0	0.0	0.0	0.0	0.0	0.0	0.0	0.0	0.0	0.0	0.0	0.0	0.0	0.0	0.0	0.0	0.0	0.0	0.0	0.0	0.0	0.0	0.0	0.0	0.0	0.0	0.0	0.0	0.0083281	0.0010896999999999999	0.0	0.00038100000000000005	0.0	2.98e-05	0.0	0.0091238
52.0	female	target_dendritic_cells	yes	T1	0.0	0.0	0.0	0.0	0.0	0.0	0.0	0.0	0.0029178	0.0014781	0.0	0.0	0.0	0.0	0.0	0.0	0.0	0.0	0.0	0.0	0.0	0.0	0.0	0.0	0.0	0.0	0.0	0.0	0.0	0.0	0.0	0.0	0.0	0.0	0.0	0.0	0.0	0.0612441	0.0	0.0	0.0	0.0	0.0	8.53e-05	0.0431996
67.0	female	placebo	no	T1	0.0	0.0	0.0	0.0	0.0	0.0	0.0	0.0	0.008196700000000001	0.0033428999999999998	0.0	0.0	0.0	0.0	0.0	0.0	0.0	0.0	0.0	0.0	0.0	0.0	0.0	0.0	0.0	0.0	0.0	0.0	0.0	0.0	0.0	0.0	0.0	0.0	0.0	0.0	0.0	0.0	0.0	0.0	0.0	0.0	0.0	0.0	0.0497184
52.0	female	target_dendritic_cells	nd	T1	0.0	0.0	0.0	0.0	0.0	0.0	0.0	0.0	0.0	0.0	0.0	0.0	0.0	0.0	0.0	0.0	0.0	0.0	0.0	0.0	0.0	0.0	0.0	0.0	0.0	0.0	2.05e-05	0.0	0.0	0.0	0.0	0.0	0.0	0.0	0.0	0.0	0.0	0.07420439999999999	0.0	0.0	0.0	0.0	0.0032088	0.0	0.011598500000000001
58.0	male	target_dendritic_cells	yes	T1	0.0	0.0	0.0	0.0	0.0	0.0	0.0188947	0.0	0.006309600000000001	0.0	0.0	0.0	4.7000000000000004e-05	5.46e-05	0.000163099999999999	0.0	0.0	0.0	0.0	0.0	0.0	0.0	2.0399999999999e-05	0.0	0.0	0.0	0.0003252	0.0	8.9e-06	0.0	0.0	0.0	0.0	0.0	0.0	0.0	2.9e-06	0.0098107	0.0	0.0	0.0	0.0	0.0053082	0.0	4.18e-05
79.0	female	target_dendritic_cells	no	T1	0.0	0.0	0.0	0.0	4.61e-05	0.0	0.0	0.0	0.011418999999999999	0.0	0.0	0.0	0.0	0.0	0.0	0.0	0.0	0.0	0.0	0.0	0.0	0.0	0.0	0.0010989	0.0	0.0	0.0	0.0	0.0	0.0	0.0	0.0	0.0	0.0	0.0	0.0	2.9999999999999997e-06	0.0378286	0.0	0.0	0.0	0.0	0.0	0.0002282	0.0050954
72.0	female	placebo	no	T1	0.0	0.0	0.0017986	0.0	0.0	0.0	0.0	0.0	0.0121276	0.0	0.0	0.0	0.0	7.72e-05	0.0	0.0	0.0	0.0	0.0	0.0	0.0	0.0	0.0	0.0	0.0	0.0	0.0	0.0	0.0	0.0	0.0	0.0	0.0	0.0	0.0	0.0	0.0	0.0	0.0	0.0	0.0	0.0	0.0	0.0	0.0001075
35.0	male	target_dendritic_cells	yes	T1	0.0	0.0	0.0	0.0	0.0	0.0	0.0	0.0	0.0	0.0	0.0	0.0	1.06e-05	0.0	0.0	0.0	0.0	0.0	0.0	0.0	0.0	0.0	0.0	0.0	0.0	0.0	0.0	0.0	0.0	0.0	0.0	0.0	1.18e-05	0.0	1.8500000000000002e-05	1.199999999999e-06	6.1e-06	0.011562	0.0	0.0	0.038054700000000004	0.0	0.0489552	0.0	0.001894
52.0	female	placebo	yes	T1	0.0	0.0	0.0	0.0	0.0	0.0	0.0	0.0	0.0	0.0	0.0	0.0	0.0	0.0	0.0	0.0	0.0	0.0	0.0	0.0	0.0	0.0	0.0	0.0	0.0	0.0	0.0	0.0	0.0	0.0	0.0	0.0	0.0	0.0	0.0	0.0	0.0	0.0	0.0	0.0	0.0	0.0	0.0	0.0	0.06610869999999999
52.0	male	target_dendritic_cells	no	T1	0.0	0.0	0.0	0.0	0.0	0.0	0.0	0.0	0.0	0.0	0.0	0.0	0.0	0.0	0.0	0.0	0.0	0.0	0.0	0.0	0.0	0.0	0.0	0.0	0.0	0.0	1.57e-05	0.0	0.0	0.0	0.0	0.0	0.0	0.0	0.0	0.0	0.0	0.0341182	0.0	0.0	0.012421	0.0	0.0	3.74e-05	0.0097442
60.0	male	nd	yes	T1	0.0	0.0	0.0	0.0	0.0	0.0	0.0	0.0	0.0012495999999999991	0.0	0.0	0.0	0.0	0.0	0.0	0.0	0.0	0.0	0.0	0.0	0.0	0.0	0.0	0.0	0.0	0.0	0.0	0.0	0.0	0.0	0.0	0.0	0.0	0.0	0.0	0.0	0.0	0.0237366	0.0	0.0	0.0	0.0	0.0	0.0	0.0207091
57.0	female	target_dendritic_cells	yes	T2	0.0	0.0	0.0	0.0	0.0	0.0039966	0.0	0.0	0.0031135	0.0	0.0	0.0	0.0	0.0	0.0	0.0	0.0	0.0	0.0	0.0	0.0	0.0	0.0	0.0	0.0	0.0	0.0	0.0	0.0	0.0	0.0	0.0	0.0	0.0	0.0	0.0	0.0	0.016750499999999998	0.0	0.0	0.0079183	0.0	0.0	6.21e-05	0.0066795000000000005
57.0	male	target_dendritic_cells	yes	T2	0.0	0.0	0.0	0.0	0.0	0.0	0.0	0.0	0.0	0.0	0.0	0.0	5.9e-06	0.0	0.000113599999999999	0.0	0.0	0.0	0.0	0.0	0.0	0.0	0.0	0.0	0.0	0.0	0.0	0.0	0.0	0.0	0.0	0.0	0.0	0.0	0.0	0.0	0.0	0.0	0.0	0.0	0.0	0.0	0.0	0.0	0.0
43.0	male	target_dendritic_cells	no	T2	0.0	0.0	0.0	0.0	0.0	0.0	0.0	0.0	0.0	0.0	0.0	0.0	0.0	0.0	0.0	0.0	0.0	9.58e-05	0.0	0.0	0.0	0.0	0.0	0.000309899999999999	0.0	0.0	3.1e-06	0.0	0.0	0.0	0.0	0.0	0.0	0.0	4.85e-05	0.0	0.0	0.08171279999999999	0.0	0.0	0.0	0.0032080999999999998	0.0	0.0003492	0.031631400000000004
69.0	male	placebo	yes	T2	0.0	0.0	0.0	0.0	0.0	0.0	0.0	0.0	0.0	0.0	0.0	0.0	0.0	8.3e-06	2.7799999999999998e-05	0.0	0.0	0.0	0.0	0.0	0.0	0.0	0.0	4.88e-05	0.0	0.0	5.82e-05	0.0	0.0	0.0	0.0	0.0	0.0	0.0	0.0	0.0	0.0	0.0	0.0	0.0	0.0	0.0	0.0	0.0	0.0
59.0	female	target_dendritic_cells	no	T2	0.0	0.0	0.0	0.0003068	0.0	0.0	0.0	0.0	0.006193499999999999	0.0	0.0	0.0	0.0	0.0	0.0	0.0	0.0	0.0	0.0	0.0	0.0	0.0	0.0	0.0	0.0	0.0	0.0	0.0	0.0	0.0	0.0	0.0	0.0	0.0	0.0	0.0	0.0	0.020028200000000003	0.0	0.0	0.0	0.0	0.0	0.0	0.0439035
50.0	male	target_dendritic_cells	yes	T2	0.0	0.0	0.0	0.0	0.0	0.0	0.0	0.0	0.0	0.0	0.0	0.0	3.71e-05	0.0	0.0003681	0.0	0.0	9.000000000000001e-07	0.0	0.0	0.0	2.5399999999999e-05	2.07e-05	1.1900000000000001e-05	0.0	0.0001237	0.0001816	7.599999999999e-06	0.0	0.0	0.0	1.8999999999989999e-06	0.0	0.0	2.0000000000000002e-07	0.0	0.0	0.0046055	0.0	6.78e-05	0.0	0.0	0.0452114	0.0	0.0082375
46.0	female	target_dendritic_cells	yes	T2	0.0	0.0	0.0	0.0	0.0	0.0	0.0	0.0	0.0	0.0	0.0	0.0	0.0	0.0	0.0	0.0	0.0	0.0	0.0	0.0	0.0	0.0	0.0	0.0	0.0	0.0	0.0	0.0	0.0	0.0	0.0	0.0	0.0	0.0	0.0	0.000529799999999999	0.0	0.2295489	0.0	0.0	0.025675500000000004	0.0	0.0	4.27e-05	0.0206069
53.0	female	placebo	no	T2	0.0	0.0	0.0	0.0	0.0	0.0	0.0	0.0	0.0	0.0	0.0	0.0	0.0001225	0.0	0.0	0.0	0.0	0.0	0.0	0.0	0.0	0.0	0.0	0.0	0.0	3.03e-05	0.0	0.0	0.0	0.0	0.0	0.0	0.0	0.0	0.0	0.0	0.0	0.0	0.0	0.0	0.0	0.0	0.0055433999999999995	0.0	0.0063278
52.0	male	target_dendritic_cells	yes	T2	0.0	0.0	0.0	0.0	0.0	0.0	0.0	0.0	0.0054862	0.0	0.0	0.0	0.0	3e-07	1.2600000000000001e-05	0.0	0.0	0.0	0.0	0.0	0.0	0.0	0.0	0.0	0.0	2.7e-06	0.0	0.0	0.0	0.0	0.0	0.0	2.0000000000000002e-07	0.0	0.0	0.0	0.0	0.048833299999999996	0.16848879999999997	0.0	0.0061387	0.0	0.0117804	0.0	0.00916
57.0	male	placebo	no	T2	0.0	0.0	0.0	0.0	0.0	0.0	0.0	0.0	0.0	0.0	0.0	0.0	0.0	0.0	0.0	0.0	0.0	0.0	0.0	0.0	0.0	0.0	0.0	0.0	0.0	0.0	0.0006604	0.0	0.0	0.0	0.0	0.0	0.0	0.0	4.5e-06	0.0	0.0	0.0	0.0	0.0	0.0	0.0	0.0	0.0	0.0
58.0	male	target_dendritic_cells	yes	T2	0.0	0.0	0.0	0.0	0.0	0.0	0.0	0.0	0.0	0.0	0.0	0.0	0.0	0.0	0.0	0.0	0.0	0.0	0.0	0.0	0.0	0.0	0.0	0.0	0.0	0.0	0.0	0.0	0.0	0.0	0.0	0.0	0.0	0.0	0.0	0.0	0.0	0.0	0.0	0.0	0.0	0.0	0.0	0.0	0.0
59.0	female	placebo	yes	T2	0.0	0.0	0.0	0.0	0.0	0.0	0.0	0.0	0.0	0.0	0.0	0.0	0.0	0.0	0.0	0.0	0.0	0.0	0.0	0.0	0.0	0.0	2.82e-05	7.8e-06	0.0	0.0	1.9199999999999e-05	0.0	0.0	0.0	0.0	0.0	0.0	0.0	0.0	0.0	0.0	0.0	0.0	0.0	0.0	0.0	0.0	0.0	0.023243100000000003
62.0	male	target_dendritic_cells	yes	T2	0.0	0.0	0.0	0.0	0.0	0.0	0.0	0.0	0.0	0.0	0.0	0.0	0.0	0.0005135	3.39e-05	0.0	0.0	0.0	0.0	0.0	0.0	0.0	0.0	0.0	0.0	0.0001004	0.0	0.0	0.0	0.0	0.0	0.0	0.0	0.0	0.0	0.0	0.0	0.0	0.0	0.0	0.0	0.0	0.0	0.0	0.026397
66.0	female	target_dendritic_cells	yes	T2	0.0	0.0	0.0	0.0	0.0	0.0	0.0	0.0	0.0	0.0	0.0	0.0	0.0001145	0.0	0.0	0.0	0.0	0.0	0.0	0.0	0.0	0.0	0.0	0.0	0.0	0.000104099999999999	0.0	0.0	0.0	0.0	0.0	0.0	0.0	0.0	0.0	0.0	0.0	0.0032465	0.0	0.0	0.0	0.0	0.0024625	0.0	0.000300199999999999
69.0	male	placebo	no	T2	0.0	0.0	0.0	0.0015926999999999998	0.0	0.0	0.0	0.0	0.0078562	0.0	0.0	0.0	0.0	0.0	0.0	0.0	0.0	0.0	0.0	0.0	0.0	0.0	0.0	0.0	0.0	7.75e-05	0.0003788	0.0	0.0	0.0	0.0	0.0	0.0	0.0	0.0	0.0	0.0	0.0	0.0	0.0	0.0	0.0	0.0	0.0	0.0303466
51.0	female	target_dendritic_cells	yes	T2	0.0	0.0	0.0	0.0	0.0	0.0	0.0	0.0	0.0	0.0	0.0	0.0	0.0	8.06e-05	0.0002592	0.0	0.0	0.0	0.0	0.0	0.0	0.0	0.0	0.0	0.0	4.09e-05	0.0	0.0	0.0	0.0	0.0	0.0	0.0	0.0	0.0	0.0	0.0	0.0055618	0.0	0.0	0.0	0.0	0.0	0.0	0.011692899999999999
56.0	male	target_dendritic_cells	yes	T2	0.0	0.0	0.0	0.0	0.0	0.0	0.0	0.0	0.0	0.0	0.0	0.0	0.0	0.0001379	0.0	0.0	0.0	0.0	0.0	0.0	0.0	0.0	0.0	0.0	0.0	0.0	0.0	0.0	0.0	0.0	0.0	0.0	0.0	0.0	0.0	0.0	0.0	0.0131436	0.0	0.0	0.0	0.0	0.0	0.0	0.0057995
61.0	male	placebo	yes	T2	0.0	0.0	0.0	0.0	0.0	0.0	0.0	0.0	0.0017791999999999999	0.0	0.0	0.0	0.0	0.0	1.7e-05	0.0	0.0	0.0	0.0	0.0	0.0	0.0	0.0	0.0	0.0	0.0	0.0	0.0	0.0	0.0	0.0	0.0	0.0	0.0	0.0	0.0	0.0	0.0185602	0.0	0.0	0.0	0.0	0.0	0.0	0.0191471
71.0	female	placebo	no	T2	0.0	0.0	0.0	0.0	0.0	0.0	0.0	0.0	0.0	0.0	0.0	0.0	0.0	0.0	0.0	0.0	0.0	0.0	0.0	0.0	0.0	0.0	0.0	0.0	0.0	0.0	0.0	0.0	0.0	0.0	0.0	0.0	0.0	0.0	0.0	0.0	0.0	0.0	0.0	0.0	0.0	0.0	0.0	1.64e-05	0.0
54.0	male	target_dendritic_cells	yes	T2	0.0	0.0	0.0	0.0	0.0	0.0	0.0	0.0	0.0	0.0	0.0	0.0	8.599999999999999e-06	0.0	0.0	0.0	0.0	0.0	0.0	0.0	0.0	0.0	0.0	0.0	0.0	0.0	0.0	0.0	0.0	0.0	0.0	0.0	0.0	0.0	0.0	0.0	0.0	0.0	0.0	0.0	0.0	0.0	0.0	0.0001293	1.47e-05
74.0	male	target_dendritic_cells	no	T2	0.0	0.0	0.0	0.0	0.0	0.0	0.0	0.0	0.005163399999999999	0.006489399999999999	0.0	0.0	0.0001785	0.0002389	0.0001693	0.0	0.0	0.0	0.0	5e-05	0.0	0.0	8.08e-05	9.15e-05	0.0	1.25e-05	6.7e-06	0.0	6.77e-05	0.0	0.0	0.0	0.0	0.0	0.0	0.0	0.0	0.0079418	0.0	0.0	0.0	0.0	0.0	0.000541899999999999	0.0051202999999999995
64.0	male	placebo	yes	T2	0.0	0.0	0.0	0.0	0.0	0.0	0.0033550000000000003	0.0	0.0030270999999999996	0.0018157000000000002	0.0	0.0	7.58e-05	0.0	0.0	0.0	0.0	0.0	0.0	0.0	0.0	0.0	0.0	0.0	0.0	0.0	0.0	0.0	0.0	0.0	0.0	0.0	0.0	0.0	0.0	0.0	0.0	0.0031246999999999994	0.0	0.0	0.0	0.0	0.0	0.0	9.24e-05
71.0	male	target_dendritic_cells	yes	T2	0.0	0.0	0.0	0.0	0.0	0.0	0.0	0.0	0.0105505	0.0	0.0	0.0	0.0	0.0	0.0	0.0	0.0	2.9999999999999997e-06	0.0	0.0	0.0	0.0	0.0	0.0	0.0	0.0	0.0	0.0	0.0	0.0	0.0	0.0	0.0	0.0	0.0	0.0	4.03e-05	2.31e-05	0.0	0.0	0.0	0.0	0.0	0.0	1.8999999999989999e-06
52.0	male	placebo	yes	T2	0.0	0.0	0.0	0.0	0.0	0.0	0.0	0.0	0.0	0.0	0.0	0.0	0.0	0.0	0.0	0.0	0.0	0.0	0.0	0.0	0.0	0.0	0.0	0.0	0.0	0.0	0.0	0.0	0.0	0.0	0.0	0.0	0.0	0.0	1.16e-05	0.0	0.0	0.0354	0.0	0.0	0.0	0.0	0.0	0.0	0.0004346
25.0	male	placebo	yes	T2	0.0	0.0	0.0	0.0	0.0	0.0	0.0	0.0	5.1599999999999994e-05	0.0	0.0	0.0	0.0	0.0004081	0.00038899999999999997	0.0	0.0	1.76e-05	0.0	0.0	0.0	0.0	0.0	0.0	0.0	2.4599999999999998e-05	0.0	0.0	0.0	0.0	0.0	0.0	0.0	0.0	0.0	0.0	0.0	0.0	0.0	0.0	0.0	0.0	0.0	0.0	0.0024749
55.0	female	target_dendritic_cells	yes	T2	0.0	0.0	0.0	0.0	0.0	0.0	0.0	0.0	0.0	0.0	0.0	0.0	1.3599999999998999e-05	0.0	0.0	0.0	0.0	0.0	0.0	0.0	0.0	0.0	0.0	1.01e-05	0.0	0.0	0.0	0.0	8.400000000000001e-06	0.0	0.0	0.0	0.0	0.0	0.0	0.0	0.0	0.0008656	0.0	0.0	0.0	0.0	0.0	0.0	0.0045457
66.0	male	target_dendritic_cells	no	T2	0.0	0.0	0.0	0.0	0.0	0.0	0.0	0.0	0.0	0.0	0.0	0.0	0.0	0.0	0.0	0.0	0.0	0.0	0.0	0.0	0.0	0.0	0.0	0.0	0.0	0.0	0.0	0.0	0.0	0.0	0.0	0.0	0.0	0.0	0.0	0.0	0.0	0.0	0.0	0.0	0.0	0.0	0.0	5.2199999999999995e-05	0.0
43.0	male	placebo	yes	T2	0.0	0.0	0.0	0.0	0.0	0.0	0.0	0.0	0.003703	0.0	0.0	0.0	0.0	0.0	0.0	0.0	0.0	0.0	0.0	0.0	0.0	0.0	0.0	0.0	0.0	0.0	0.0	0.0	0.0	0.0	0.0	0.0	0.0	0.0	0.0	0.0	0.0	0.0222458	0.0	0.0	0.0043422	0.0	0.0	0.0	0.007318399999999999
49.0	male	target_dendritic_cells	no	T2	0.0	0.0	0.0	0.0	0.0	0.0	0.0	0.0	9.27e-05	0.0	0.0	0.0	0.0	0.0	0.0	0.0	0.0	0.0	0.0	0.0	0.0	0.0	0.0	0.0	0.0	0.0	0.0029622	0.0	0.0	0.0	0.0	0.0	0.0	0.0	0.0	0.0	0.0	0.0	0.0	0.0069767	0.0	0.0	0.0	0.004458399999999999	0.0
52.0	male	placebo	yes	T2	0.0	0.0	0.0	0.0	0.0	0.0	0.0	0.0	0.0	0.0	0.0	0.0	0.0	0.0	0.0	0.0	0.0	0.0	0.0	0.0	0.0	0.0	0.0	0.0	0.0	0.0	0.0	0.0	0.0	0.0	0.0	0.0	0.0	0.0	0.0	0.0	0.0	0.068741	0.0	0.0	0.0170404	0.0	0.0	0.0	0.044473599999999995
63.0	male	target_dendritic_cells	no	T2	0.0	0.0	0.0	0.0	0.0	0.0	0.0	0.0	0.0005962999999999989	0.0	0.0	0.0	0.0	0.0	0.0	0.0	0.0	0.0	0.0	0.0	0.0	0.0	0.0	0.0002037	0.0	0.0	0.0	0.0	0.0	0.0	0.0	0.0	0.0	0.0	0.0	0.0	0.0	0.0	0.0	0.0	0.0	0.0	0.0	0.0	0.0
44.0	male	target_dendritic_cells	yes	T2	0.0	0.0	0.0	0.0	0.0	0.0	0.0	0.0	0.0058850000000000005	0.0031598999999999998	0.0	0.0	0.0	0.0	0.0	0.0	0.0	0.0	0.0	0.0	0.0	0.0	0.0	0.0	0.0	0.0	0.0	0.0	0.0	0.0	0.0	0.0	0.0	0.0	0.0	0.0	0.0	0.0135878	0.0	0.0	0.0009919	0.0	0.0	0.0	0.006705899999999999
69.0	female	target_dendritic_cells	yes	T2	0.0	0.0	0.0	0.0	0.0	0.0	0.0	0.0007338000000000001	0.0	0.0	1.32e-05	0.0	0.000483699999999999	0.00018460000000000001	0.0	0.0	0.0	7.44e-05	0.0	0.0	2.2e-06	3.799999999999e-06	4.07e-05	4.57e-05	0.0	6.83e-05	0.0	2.85e-05	0.0	0.0	0.0	0.0	0.0	0.0	0.0	0.0	0.0	0.0	0.0	0.0	0.0	0.0	0.0	0.0	0.0
66.0	male	placebo	no	T2	0.0	0.0	0.0	0.0	0.0	0.0	0.0	0.0	0.0002103	0.0	0.0	0.0	0.0	0.0	0.0	0.0	0.0	0.0	0.0	0.0	0.0	0.0	0.0	0.0	0.0	0.0	0.0	0.0	0.0	0.0	0.0	0.0	0.0	0.0	0.0	0.0	0.0	0.0251749	0.0	0.0	0.0	0.0	0.0	0.0	0.0148358
50.0	male	placebo	yes	T2	0.0	0.0	0.0	0.0	0.0	0.0	0.0	0.0	0.0	0.0	0.0	0.0	0.0	0.0	0.0	0.0	0.0	1.4999999999999998e-06	0.0	0.0	0.0	0.0	0.0	7.8e-06	0.0	6.679999999999901e-05	0.0005474	0.0	0.0	0.0	0.0	0.0	0.0	0.0	0.0	0.0	0.0	0.0604938	0.0	0.0	0.0363379	0.0	0.0	0.0001298	0.012726
53.0	female	target_dendritic_cells	yes	T2	0.0	0.0	0.0	0.0	0.0	0.0	0.0	0.0	0.0	0.0	0.0	0.0	0.0	2.5e-06	0.0	0.0	0.0	0.0	0.0	0.0	0.0	0.0	0.0	0.0	0.0	0.0	0.0	0.0	0.0	0.0	0.0	0.0	0.0	0.0	0.0	0.0	0.0	0.0	0.0	0.0030304	0.0	0.0	0.0	0.0	0.0
71.0	male	target_dendritic_cells	yes	T2	0.0	0.0	0.0	0.0	0.0	0.0	0.0	0.0	0.0039862	0.0	0.0	0.0	5.17e-05	0.0	0.0	0.0	0.0	0.0	0.0	0.0	0.0	0.0	0.0	0.0	0.0	0.0	0.0	0.0	0.0	0.0	0.0	0.0	0.0	0.0	0.0	0.0	0.0	0.0024573999999999998	0.0	0.0	0.0	0.0	0.0	6.92e-05	0.0110145
68.0	male	target_dendritic_cells	yes	T2	0.0	0.0	0.0	0.0	0.0	0.0	0.0	0.0	0.0	0.0	0.0	0.0	0.0	0.0	0.0	0.0	0.0	0.0	0.0	0.0	0.0	0.0	0.0	0.0	0.0	5.8e-06	7.43e-05	0.0	0.0	0.0	0.0	0.0	0.0	0.0	0.0	0.0	0.0	0.0203668	0.0	2.8e-06	0.0	0.0	0.0	0.0	0.014421999999999999
47.0	female	target_dendritic_cells	yes	T2	0.0	0.0	0.0	0.0	0.0	0.0	0.0	0.0	0.014204699999999999	0.0	0.0	0.0	0.0	0.0	0.0	0.0	0.0	1.2899999999999998e-05	0.0	0.0	0.0	0.0	0.0	0.0	0.0	9.169999999999999e-05	1.9199999999999e-05	0.0	0.0	0.0	0.0	0.0	0.0	0.0	0.0	0.0	0.0	0.0339039	0.0	0.0	0.0	0.0	0.0	2.6e-05	0.00391
55.0	male	placebo	no	T2	0.0	0.0	0.0	0.0	0.0	0.0	0.0	0.0	0.00079	0.0	0.0	0.0	0.0	1.1999999999999999e-05	1.88e-05	0.0	0.0	0.0	0.0	0.0	0.0	0.0	0.0	0.0	0.0	1.22e-05	0.0	0.0	0.0	0.0	0.0	0.0	0.0	0.0	0.0	0.0	0.0	0.0318087	0.0	0.0	0.0	0.0	0.0	0.0	0.004044900000000001
63.0	female	target_dendritic_cells	yes	T2	0.0	0.0	0.0	0.0	0.0	0.0	0.0	0.0	0.0010452	0.0	0.0	0.0	1.07e-05	3.4399999999999996e-05	6.35e-05	0.0	0.0	0.0	0.0	0.0	0.0	0.0	3.2000000000000003e-06	4.4999999999999996e-05	0.0	0.0	0.0	1.37e-05	0.0	0.0	0.0	0.0	0.0	0.0	0.0	0.0	0.0	0.0358065	0.0	0.0	0.0	0.0	0.0	0.0	0.0340427
35.0	female	placebo	no	T2	0.0	0.0	0.0	0.0	0.0	0.0	0.0	0.0	0.0	0.0	0.0	0.0	0.0	0.0	4.5e-06	0.0	0.0	0.0	0.0	0.0	0.0	0.0	0.0	0.0	0.0	0.0	0.0	0.0	0.0	0.0	0.0	0.0	0.0	0.0	0.0	0.0	0.0	0.1214749	0.0061243999999999995	0.0	0.0121298	0.0	0.0153109	0.0	0.0145106
56.0	male	placebo	no	T2	0.0	0.0	0.0	0.0	0.0	0.0	0.0	0.0	1.32e-05	0.0	0.0	0.0	0.0	0.0	0.0	0.0	0.0	0.0	0.0	0.0	0.0	0.0	0.0	0.0	0.0	0.0	0.0	0.0	0.0	0.0	0.0	0.0	0.0	0.0	0.0	0.0	0.0	0.0229247	0.0	0.0	0.0011731	0.0	0.0	0.0	0.0021366999999999988
72.0	male	placebo	yes	T2	0.0	0.0	0.0	0.0	0.0	0.0	0.0	0.0	0.006095199999999999	0.0	0.0	0.0	1.6100000000000002e-05	0.0	0.0	0.0	0.0	0.0	4.799999999999e-06	0.0	0.0	0.0	0.0	0.00017559999999999999	0.0001839	0.0	0.0	0.0	0.0	0.0	0.0	0.0	0.0	0.0	5.9299999999998995e-05	0.0	6.47e-05	0.007895399999999999	0.0	0.0	1.07e-05	2.6899999999999e-05	0.0	0.000150199999999999	0.0075834000000000006
50.0	female	placebo	no	T2	0.0	0.0	0.0	0.0	0.0	0.0	0.0	0.0	0.0	0.0	0.0	0.0	0.0002957	0.0	0.0002163	0.0	0.0	0.0	0.0	0.0	0.0	0.0	0.0	0.0	0.0	0.0001517	1.88e-05	0.0	0.0	0.0	0.0	0.0	0.0	0.0	0.0	0.0	0.0	0.0640208	0.0	0.0	0.0584345	0.0	0.0	0.0	0.0132477
48.0	female	target_dendritic_cells	yes	T2	0.0	0.0	0.0	0.0009716	0.0	0.0	0.0	0.0	0.0112859	0.0	0.0	0.0	0.000150199999999999	0.0	0.0	0.0	0.0	0.0	0.0	0.0	0.0	0.0	2.9e-06	3.26e-05	0.0	0.0	0.0	0.0	0.0	0.0	0.0	0.0	3.47e-05	0.0	0.0	0.0	0.0	0.079059	0.0	0.0	0.0129882	0.0	0.0	0.0	0.0361623
59.0	male	target_dendritic_cells	yes	T2	0.0	0.0	0.0	0.0	0.0	0.0	0.0	0.0	0.002016599999999999	0.0	0.0	0.0	0.0003168	0.00016140000000000002	0.001496299999999999	0.0	0.0	0.0	0.0	0.0	0.0	0.0	0.0	0.0	0.0	2.14e-05	0.0	0.0	1.63e-05	0.0	0.0	0.0	0.0	0.0	8.699999999999e-06	0.0	0.0	0.0	0.0	0.001945599999999999	0.0156297	0.0	0.0	0.0006116	0.0159876
43.0	female	placebo	no	T2	0.0	0.0	0.0	0.0	0.0	0.0	0.0	0.0	0.0010044	0.0	0.0	0.0	0.0	0.0	0.0	0.0	0.0	0.0	0.0	0.0	0.0	0.0	0.0	0.0	0.0	0.0	0.0	0.0	0.0	0.0	0.0	0.0	0.0	0.0	0.0	0.0	0.0	0.08270960000000001	0.0	0.0	0.0	0.0	0.0073528000000000005	0.0	0.015809
54.0	female	target_dendritic_cells	no	T2	0.0	0.0	0.0	0.0	0.0	0.0	0.0	0.0	0.0	0.0	0.0	0.0	0.0	0.0	2.5300000000000002e-05	0.0	0.0	3.2000000000000003e-06	0.0	0.0	0.0	0.0	0.0	0.0	0.0	0.0	7.2000000000000005e-06	0.0	0.0	0.0	0.0	0.0	0.0	0.0	0.0	0.0	0.0	0.019058600000000002	0.0	0.0	0.0045278	0.0	0.0	0.0	0.0122299
73.0	male	target_dendritic_cells	yes	T2	0.0	0.0	0.000884	0.0	0.0	0.0	0.0	0.0	0.010561599999999999	0.0012934	0.0	0.0	2.09e-05	0.0	0.0	0.0	0.0	0.0	0.0	0.0	0.0	0.0	0.0	1.76e-05	0.0	0.0	0.0	0.0	0.0	0.0	0.0	0.0	0.0	0.0	0.0	0.0	0.0	0.030827900000000002	0.0	0.0	0.0	0.0	0.0	2.1899999999999e-05	0.0295094
65.0	male	target_dendritic_cells	yes	T2	0.0007645	0.0	0.0	0.0	0.0	0.0	0.0	0.0	0.0007732	0.0	0.0	0.0	4.9e-06	1.4400000000000001e-05	0.000166599999999999	0.0	0.0	0.0	0.0	0.0	0.0	0.0	0.0	0.0	0.0	0.000121	0.0	0.0	0.0	0.0	0.0	0.0	0.0	0.0	0.0	0.0	0.0	0.0087285	0.0	0.0	0.0	0.0	0.0	0.0	0.0001133
68.0	female	target_dendritic_cells	no	T2	0.0	0.0	0.0	0.0	0.0	0.0	0.0	0.0	0.0	0.0	0.0	0.0	0.0	2.51e-05	0.0	0.0	0.0	0.0	0.0	0.0	0.0	0.0	0.0	0.0	0.0	0.0	0.0	0.0	0.0	0.0	0.0	0.0	0.0	0.0	0.0	0.0	0.0	0.0	0.0	0.0	0.0	0.0	0.0	0.0	0.0
46.0	female	placebo	yes	T2	0.0	0.0	0.0	0.0	0.0	0.0	0.0	0.0	0.0	0.0	0.0	0.0	0.0	0.0	5.7e-06	0.0	0.0	0.0	0.0	0.0	0.0	0.0	0.0	0.0	0.0	0.0	0.0	0.0	0.0	0.0	0.0	0.0	0.0	0.0	0.0	0.0	0.0	0.0	0.0	0.0	0.0	0.0	0.0	0.0	0.0
29.0	female	target_dendritic_cells	yes	T2	0.0	0.0	0.0	0.0	0.0	0.0	0.0	0.0	0.0	0.0	0.0	0.0	0.0	0.0	0.0	0.0	0.0	0.0	0.0	0.0	0.0	0.0	0.0	7.5e-05	0.0	0.0	0.0002332	0.0	0.0	0.0	0.0	0.0	0.0	0.0	1e-06	0.0	0.0	0.0	0.0	0.0	0.0	0.0	0.0	0.0	0.0
81.0	male	target_dendritic_cells	no	T2	0.0	0.0	0.0	0.0	0.0	0.0	0.0	0.0	0.0024591	0.0	0.0	0.0	0.0	0.0	0.0	0.0	0.0	0.0	0.0	0.0	0.0	0.0	0.0	0.0	0.0	2.81e-05	0.0	1.2600000000000001e-05	0.0	0.0	0.0	0.0	4.35e-05	2.2e-06	0.0001074	0.0	7.35e-05	0.0170458	0.0	0.0	0.0	0.0	0.0	0.0009687	0.0031039
65.0	male	placebo	yes	T2	0.0	0.0	0.0	0.0	0.0	0.0	0.0	0.0	0.0	0.0	1.25e-05	0.0	0.0	0.0	0.0	0.0	0.0	0.0	0.0	0.0	0.0	0.0	0.0	0.0	0.0	0.0	0.0	0.0	0.0	0.0	0.0	0.0	0.0	0.0	0.0	0.0	0.0	0.0519762	0.0	0.0	0.0	0.00033559999999999997	0.0	0.0005113	0.0129262
60.0	male	target_dendritic_cells	yes	T2	0.0	0.0	0.0	0.0	0.0	0.0	0.0	0.0	0.0	0.0	0.0	0.0	3.09e-05	2.1000000000000002e-06	0.0	0.0	0.0	0.0	0.0	0.0	0.0	0.0	0.0	0.0	0.0	7e-07	4.58e-05	0.0	0.0	0.0	0.0	0.0	2.41e-05	0.0	0.0	0.0	0.0	0.0114009	0.0	0.0	0.0	0.0	0.0	0.0	0.010803
65.0	male	target_dendritic_cells	no	T2	0.0	0.0	0.0	0.0	0.0	0.0	0.0	0.0	0.0	0.0	0.0	0.0	0.0001272	0.0	0.0	0.0	0.0	0.0	0.0	0.0	0.0	0.0	0.0	0.0	0.0	0.0001662	0.0	0.0	0.0	0.0	0.0	0.0	0.0	0.0	0.0	0.0	0.0	0.0	0.0	0.0	0.0	0.0	0.0	0.0	0.0009697
56.0	female	target_dendritic_cells	no	T2	0.0	0.0	0.0	0.0	0.0	0.0	0.0	0.0	0.0034046	0.0	0.0	0.0	0.0	0.0	0.0	0.0	0.0	0.0	0.0	0.0	0.0	0.0	0.0	0.0	0.0	0.0	0.0	0.0	0.0	0.0	0.0	0.0	0.0	0.0	0.0	0.0	0.0	0.0179842	0.0	0.0001036	0.0043881	0.0	0.0026984	0.0	0.0212526
59.0	male	target_dendritic_cells	yes	T2	0.0	0.0	0.0	0.0	0.0	0.0	0.0	0.0	0.0	0.0	0.0	0.0	0.0	3.96e-05	0.0	0.0	0.0	0.0	0.0	0.0	0.0	0.0	0.0	0.0	0.0	0.0	0.0	0.0	0.0	0.0	0.0	0.0	0.0	0.0	0.0	0.0	0.0	0.0248185	0.0	0.0	0.0	0.0	0.0	0.0	0.0174088
69.0	male	placebo	yes	T2	0.0	0.0	0.0	0.0	0.0	0.0	0.0	0.0	0.002775	0.0	0.0	0.0	4.68e-05	0.0	0.0	0.0	0.0	0.0	0.0	0.0	0.0	0.0	0.0	0.0	0.0	9.549999999999999e-05	0.0	0.0	0.0	0.0	0.0	0.0	0.0	0.0	0.0	0.0	0.0	0.0	0.0	0.0	0.0	0.0	0.0	0.0	2.27e-05
23.0	female	target_dendritic_cells	no	T2	0.0	0.0	0.0	0.0	0.0	0.0	0.0	0.0	0.0	0.0	0.0	0.0	0.0	0.0	0.0	0.0	0.0	0.0	0.0	0.0	0.0	0.0	0.0	0.0	0.0	0.0	0.0	0.0	0.0	0.0	0.0	0.0	9.000000000000001e-07	0.0	0.0	0.0	0.00020930000000000002	0.0225388	0.0	0.0	0.0153698	0.0	0.0	0.0	0.0159588
70.0	male	target_dendritic_cells	yes	T2	0.0	0.0	0.0	0.0	0.0	0.0	0.0	0.0	0.0	0.0	0.0	0.0	0.0	0.00026989999999999897	5.37e-05	0.0	0.0	0.0	0.0	0.0	0.0	0.0	0.0	0.0	0.0	0.0001	5.91e-05	0.0	0.0	0.0	0.0	0.0	0.0	0.0	0.0	0.0	0.0	0.0860672	0.0	1.6699999999999e-05	0.0	0.0	0.0	0.0	0.0450157
40.0	female	target_dendritic_cells	yes	T2	0.0	0.001378	0.0	0.0	0.0	0.0	0.0	0.0	0.0036098000000000002	0.0	5e-06	0.0	0.00018759999999999998	2.5399999999999e-05	1.2800000000000001e-05	0.0	0.0	0.0	0.0	0.0	0.0	0.0	0.0	0.0	0.0	3.27e-05	4.65e-05	0.0	0.0	0.0	0.0	0.0	0.0	0.0	0.0	0.0	0.0	0.029969900000000004	0.0	0.0	0.0	0.0	0.0	0.0	0.014155799999999998
70.0	female	placebo	no	T2	0.0	0.0	0.0	0.0	0.0	0.0	0.0	0.0	0.0	0.0	0.0	0.0	0.0	0.0	0.0	0.0	0.0	0.0	0.0	0.0	0.0	0.0	0.0	0.0	0.0	0.0	0.0	0.0	0.0	0.0	0.0	0.0	0.0	0.0	0.0	0.0	0.0	0.0	0.0	0.0	0.0	0.0	0.0	0.0	0.000625
43.0	male	placebo	yes	T2	0.0	0.0	0.0	0.0	0.0	0.0	0.0	0.0	0.000732	0.0	0.0	0.0	0.0	0.0	0.000127	0.0	0.0	0.0	0.0	0.0	0.0	0.0	0.0	0.0	0.0	2.6700000000000002e-05	0.0	0.0	0.0	0.0	0.0	0.0	0.0	0.0	0.0	0.0	0.0	0.1038293	0.0	0.0	0.0	0.0	0.0004316	0.0	0.018925
64.0	male	target_dendritic_cells	yes	T2	0.0	0.0	0.0	0.0	0.0	0.0	0.0	0.0	0.0224128	0.0	4.35e-05	0.0	0.0	0.0	0.0015670999999999999	0.0	0.0	0.0001305	0.0	0.0	0.0	5.500000000000001e-06	0.0	5.91e-05	0.0	0.0	0.0003101	0.0	0.0	0.0	0.0	0.0	0.0	0.0	0.0	0.0	2.83e-05	0.0633018	0.0	0.0	0.08416889999999999	0.0	0.0	0.001776599999999999	0.0347759
38.0	female	target_dendritic_cells	yes	T2	0.0	0.0	0.0	0.0	0.0	0.0	0.0	0.0	0.00066	0.0	0.0	0.0	0.0	1.58e-05	1.1099999999999e-05	0.0	0.0	0.0	0.0	0.0	0.0	0.0	0.0	0.0	0.0	6.2e-06	0.0	0.0	0.0	0.0	0.0	0.0	0.0	0.0	0.0	0.0	0.0	0.0073109	0.0	0.0	0.0	0.0	0.0015908	0.0	0.0041322
62.0	female	placebo	no	T2	0.0	0.0	0.0	0.0	0.0	0.0	0.0	0.0	0.0045118	0.0	4.02e-05	0.0	0.0	6.33e-05	0.000239	0.0	5.9e-06	0.0	0.0	0.0	0.0	0.0	0.0	0.0	0.0	1.2299999999999999e-05	1.0199999999999e-05	0.0	0.0	0.0	0.0	0.0	0.0	0.0	0.0	0.0	0.0	0.0018257999999999998	0.0	0.0	0.0	0.0	0.0	0.0	0.0022879
77.0	male	placebo	no	T2	0.0	0.0	0.0	0.0	0.0	0.0009666	0.0	0.0	0.0020239	0.0	0.0	0.0	0.0	6.39e-05	0.000185	0.0	0.0	0.0	0.0	0.0	0.0	0.0	0.0	0.0	0.0	0.0	0.0	0.0	0.0	0.0	0.0	0.0	0.0	0.0	0.0	0.0	0.0	0.0	0.0	0.0219815	0.0	0.0	0.0	0.0	0.0
43.0	female	target_dendritic_cells	no	T2	0.0	0.0	0.0	0.0	0.0	0.0	0.0	0.0	0.0005168	0.0	0.0	0.0	0.0	0.0	0.0	0.0	0.0	0.0	0.0	0.0	0.0	0.0	0.0	0.0	0.0	0.0	0.0	0.0	0.0	0.0	0.0	0.0	0.0	0.0	0.0	0.0	0.0	0.00040050000000000003	0.0	0.0	0.0	0.0	0.0	0.0	0.0001566
54.0	female	target_dendritic_cells	yes	T2	0.0	0.0	0.0	0.0	0.0	0.0	0.0	0.0	0.0	0.0	0.0	0.0	0.0005704	0.0	0.0	0.0	0.0	0.0002115	0.0	0.0	0.0	0.0	9.4e-06	7.939999999999999e-05	0.0	0.0	0.0	0.0	0.0	0.0	0.0	0.0	0.0	0.0	0.0001141	0.0	0.0	0.0	0.0	0.0	0.0	0.0	0.0	0.0	0.1555608
57.0	male	target_dendritic_cells	no	T2	0.0	0.0	0.0	0.0	0.0	0.0	0.0	0.0	0.000138199999999999	0.0	0.0	0.0	0.0	2.29e-05	0.0001603	0.0	0.0	0.0	0.0	0.0	0.0	0.0	0.0	3.03e-05	0.0	4.6299999999999994e-05	0.0	0.0	0.0	0.0	0.0	0.0	0.0	0.0	0.0	0.0	0.0	0.0217678	0.0	0.0012326	0.0	0.0	0.000496	0.0	0.0035667
45.0	female	target_dendritic_cells	no	T2	0.0	0.0	0.0	0.0	0.0	0.0	0.0	0.0	0.0	0.0	0.0	0.0	0.0	0.0	0.0	0.0	0.0	0.0	0.0	0.0	0.0	0.0	0.0	0.0	0.0	0.0	0.0	0.0	0.0	0.0	0.0	0.0	0.0	0.0	0.0	0.0	0.0	0.06010619999999999	0.0	0.0	0.0	0.0	0.0	0.0	0.0273786
47.0	female	placebo	no	T2	0.0	0.0	0.0	0.0	0.0	0.0	0.0	0.0	0.0145901	0.0	0.0	0.0	7.59e-05	0.0	0.0	0.0	0.0	0.0	0.0	0.0	0.0	0.0	0.0	0.0	0.0	0.0	0.00012029999999999901	0.0	0.0	0.0	0.0	0.0	0.0	0.0	1.6000000000000001e-06	0.0	0.0	0.0524078	4.37e-05	0.0	3.13e-05	0.0	7.6799999999999e-05	0.0	0.007760199999999999
52.0	female	target_dendritic_cells	yes	T2	0.0	0.0	0.0	0.0	0.0	0.0	0.0	0.0	0.0014573	0.0007864	0.0	0.0	0.0	0.0	0.0	0.0	0.0	0.0	0.0	0.0	0.0	0.0	0.0	0.0	0.0	0.0	4.62e-05	0.0	0.0	0.0	0.0	0.0	0.0	0.0	0.0	0.0	0.0	0.021439	0.0	0.0	0.0	0.0	0.0	0.000103299999999999	0.0086695
67.0	female	placebo	no	T2	0.0	0.0	0.0	0.0	0.0	0.0	0.0	0.0	0.00010540000000000001	0.002152099999999999	0.0	0.0	0.0	0.0	0.0	0.0	0.0	0.0	0.0	0.0	0.0	0.0	0.0	0.0	0.0	0.0	0.0	0.0	0.0	0.0	0.0	0.0	0.0	0.0	0.0	0.0	0.0	0.0	0.0	0.0	0.0	0.0	0.0	0.0001743	0.016496900000000002
52.0	female	target_dendritic_cells	nd	T2	0.0	0.0	0.0	0.0	0.0	0.0	0.0	0.0	0.0	0.0	0.0	0.0	0.0	0.0	0.0	0.0	0.0	0.0	0.0	0.0	0.0	0.0	0.0	0.0	0.0	0.0	2e-06	0.0	0.0	0.0	0.0	0.0	0.0	0.0	0.0	0.0	0.0	0.0922076	0.0	0.0	0.0	0.0	0.0005505	0.0	0.007652399999999999
58.0	male	target_dendritic_cells	yes	T2	0.0	0.0	0.0	0.0	0.0	0.0	0.0075731999999999996	0.0	0.0018659999999999998	0.0	0.0	0.0	1.65e-05	0.0	3.0500000000000003e-05	0.0	0.0	0.0	0.0	0.0	0.0	0.0	0.0	0.0	0.0	0.0	0.0001874	0.0	0.0	0.0	0.0	0.0	0.0	0.0	0.0	0.0	0.0	0.0168696	0.0	0.0	0.0	0.0	0.007483999999999999	0.0	0.0
79.0	female	target_dendritic_cells	no	T2	0.0	0.0	0.0	0.0	0.000150099999999999	0.0	0.0	0.0	0.0010739	0.0	0.0	0.0	0.0	0.0	0.0	0.0	0.0	0.0	0.0	0.0	0.0	0.0	0.0	0.00012409999999999998	0.0	0.0	0.0	0.0	0.0	0.0	0.0	0.0	0.0	0.0	1.1299999999999999e-05	0.0	0.0	0.0053991	0.0	0.0	0.0	0.0	0.0	0.0	0.0020391999999999997
72.0	female	placebo	no	T2	0.0	0.0	0.0054413	0.0	0.0	0.0	0.0	0.0	0.0013522	0.0	0.0	0.0	0.0	2.3999999999999997e-05	0.0	0.0	0.0	0.0	0.0	0.0	0.0	0.0	0.0	0.0	0.0	0.0	0.0	0.0	0.0	0.0	0.0	0.0	0.0	0.0	0.0	0.0	0.0	0.0	0.0	0.0	0.0	0.0	0.0	0.0	0.0
35.0	male	target_dendritic_cells	yes	T2	0.0	0.0	0.0	0.0	0.0	0.0	0.0	0.0	0.0	0.0	0.0	0.0	0.0	0.0	0.0	0.0	0.0	0.0	0.0	0.0	0.0	0.0	0.0	8.9e-06	0.0	0.0	0.0	0.0	0.0	0.0	0.0	0.0	0.0	0.0	0.0	0.0	0.0	0.0013064	0.0	0.0	0.0078215	0.0	0.031498200000000004	0.0	0.0003597
52.0	female	placebo	yes	T2	0.0	0.0	0.0	0.0	0.0	0.0	0.0	0.0	0.0	0.0	0.0	0.0	0.0	0.0	0.0	0.0	0.0	0.0	0.0	0.0	0.0	0.0	0.0	0.0	0.0	0.0	0.0	0.0	0.0	0.0	0.0	0.0	0.0	0.0	0.0	0.0	0.0	0.0	0.0	0.0	0.0	0.0	0.0	0.0	0.0238816
52.0	male	target_dendritic_cells	no	T2	0.0	0.0	0.0	0.0	0.0	0.0	0.0	0.0	0.0	0.0	9.9e-06	0.0	0.0	0.0	0.0	0.0	0.0	0.0	0.0	0.0	0.0	0.0	0.0	5.199999999999999e-06	0.0	3.28e-05	0.0002148	0.0	0.0	0.0	0.0	0.0	0.0	0.0	0.0	0.0	0.0	0.0321205	0.0	0.0	0.009706399999999999	0.0	0.0	0.0	0.009407
60.0	male	nd	yes	T2	0.0	0.0	0.0	0.0	0.0	0.0	0.0	0.0	0.0022283	0.0	0.0	0.0	0.0	0.0	0.0	0.0	0.0	0.0	0.0	0.0	0.0	0.0	0.0	0.0	0.0	0.0	0.0	0.0	0.0	0.0	0.0	0.0	0.0	0.0	0.0	0.0	0.0	0.0239005	0.0	0.0017331	0.0	0.0	0.0	0.0	0.024433700000000003
[truncated: 1,785 more columns]

## Sheet: Figure 2a,c,d
timepoint	outcome_2y_relapse	treatment	1-Methylnicotinamide@1.03-qppos	12(S)-HHTrE@16.03-qpneg	2-oxoglutaric acid@1.36-qpneg	3-Hydroxy-DL-kynurenine@1.57-qppos	3-Hydroxyanthranilic acid@4.19-qppos	3-hydroxyglutaric acid@1.39-qpneg	3-indoxyl sulfuric acid@4.86-qpneg	3-methylhistidine@0.98-qppos	3-Phenyllactic acid@6.94-qpneg	3-phenylpropionic acid@11.73-qpneg	4-hydroxy-phenyllactic acid@4.29-qpneg	4-hydroxyhippuric acid@7.15-qpneg	4-hydroxyproline@1.01-qppos	5-Hydroxy-DL-tryptophan@1.54-qppos	Acetylcarnitine@1.20-qppos	Acetylcholine@1.06-qppos	Adenine@2.07-qppos	Arachidonic acid@20.20-qpneg	Arginine@0.98-qppos	Azelaic acid@9.76-qpneg	Behenic acid@25.02-qpneg	Betaine;Valine@1.08-qppos	Capric acid@15.77-qpneg	Caproic acid@10.00-qpneg	Caprylic acid@13.40-qpneg	Carnitine@1.01-qppos	Carnitine C10:0@12.41-qppos	Carnitine C10:1@11.56-qppos	Carnitine C12:0@14.23-qppos	Carnitine C12:1@10.69-qppos	Carnitine C14:0@15.96-qppos	Carnitine C14:1@15.04-qppos	Carnitine C14:2@14.17-qppos	Carnitine C3:0@1.52-qppos	Carnitine C4:0@2.51-qppos	Carnitine C4:0(OH)@1.40-qppos	Carnitine C6:0@7.50-qppos	Carnitine C8:0@10.24-qppos	Carnitine C8:1@9.01-qppos	Chenodeoxycholic acid@10.54-ba	Cholic acid@9.42-ba	Choline phosphate@1.01-qppos	Citrulline@1.03-qpneg	Creatinine@1.00-qppos	Cystine@1.00-qppos	Decenoic acid@14.77-qpneg	Deoxycholic acid@10.78-ba
T2	Yes	natural_dendritic_cells	0.871	1.859	0.353	1.461	1.343	0.686	0.848	0.839	0.73	-0.005	0.969	1.801	0.515	1.032	0.328	0.743	0.813	1.17	0.841	0.353	0.509	0.64	1.701	0.195	0.382	0.39	0.112	0.261	0.835	0.015	1.194	0.688	0.27	1.101	0.956	0.774	0.585	-0.016	1.841	-1.124	-1.021	-0.443	1.094	0.84	0.502	2.079	-1.103
T2	No	natural_dendritic_cells	-2.899	-1.191	-4.623	-3.581	-3.632	-2.235	-2.649	-2.442	-2.446	0.007	-2.635	NA	-0.131	-3.18	-2.224	-2.077	NA	-3.101	-0.797	-0.037	-0.32	-1.106	-1.215	NA	-1.463	-2.047	-3.488	-1.685	-3.26	0.148	NA	-4.002	-3.388	-3.814	-2.897	-3.162	-0.407	-3.45	-1.838	-0.175	0.685	0.083	0.403	-1.096	0.864	-2.683	-0.69
T2	Yes	natural_dendritic_cells	0.123	-1.631	2.373	-0.822	0.724	0.632	-3.292	-0.558	0.211	0.4	0.072	NA	-0.499	0.492	1.221	-0.037	-0.162	-0.053	0.052	0.265	-0.119	0.462	0.448	0.35	-0.307	0.097	1.44	0.844	1.487	0.095	0.138	1.006	1.544	-0.222	0.05	0.819	0.803	1.171	0.827	2.488	0.883	-0.245	1.109	0.196	0.31	-0.359	-1.991
T2	No	placebo	0.621	-2.398	-0.559	1.351	0.167	1.173	1.676	-0.04	0.68	0.06	0.721	3.195	0.605	1.204	1.393	1.116	0.211	-0.502	0.508	0.322	0.294	0.612	1.898	0.149	0.54	0.572	1.756	1.695	1.516	0.02	0.639	1.027	1.638	0.685	1.019	1.307	1.276	1.616	0.532	4.799	5.772	-0.374	1.717	0.015	0.073	1.797	4.012
T2	Yes	natural_dendritic_cells	0.064	0.463	-1.653	0.15	-0.407	0.798	-0.877	-0.426	0.398	0.242	0.504	1.717	0.196	1.553	1.264	0.435	NA	-0.028	0.374	0.354	0.399	0.634	1.08	0.173	0.059	0.371	1.189	1.919	1.141	-0.006	0.617	1.252	2.074	1.272	0.153	1.341	0.982	1.067	-0.225	-1.476	-0.785	-0.514	1.144	0.365	0.006	1.249	0.627
T2	No	placebo	-0.432	1.168	-0.32	0.694	-0.152	0.95	0.311	-0.299	1.879	0.171	0.906	1.052	-0.637	-0.079	-0.253	0.175	NA	-0.802	0.356	0.191	-0.218	0.178	0.367	0.338	-0.096	0.36	0.004	-0.139	0.12	0.04	0.381	-0.165	-0.305	0.572	0.323	0.115	0.578	-0.167	0.313	0.192	-0.735	-0.059	1.263	0.219	0.24	0.496	-1.215
T2	No	placebo	-0.356	-7.405	-0.934	1.222	0.495	0.798	1.344	0.628	1.943	0.188	0.759	-0.048	0.242	0.896	0.624	0.674	0.05	-0.301	-0.04	0.45	0.045	1.016	0.192	0.31	-0.092	0.043	0.108	0.829	0.17	0.175	0.348	0.113	1.023	1.04	1.191	1.271	0.412	-0.09	2.171	-2.434	-1.251	-0.82	1.692	0.549	0.399	0.006	-1.25
T2	Yes	placebo	-3.827	-4.235	NA	NA	-6.823	NA	-5.715	-2.167	NA	-0.167	-5.138	-4.34	-1.307	-6.469	-3.706	-4.068	NA	-4.195	-1.85	-0.006	-0.14	-1.916	-1.07	NA	-1.696	-3.924	-3.444	-3.584	-2.919	0.306	NA	-2.597	-2.857	-5.457	-5.059	NA	-0.593	-4.264	-5.195	0.331	1.511	-1.77	-1.725	-2.428	-0.022	-3.455	0.675
T2	No	placebo	-0.304	0.433	1.553	0.964	1.01	0.982	1.13	1.765	0.351	0.405	0.714	NA	-0.105	1.137	2.265	0.812	0.317	0.931	0.188	0.626	0.367	0.555	0.377	0.455	-0.284	0.961	2.547	2.292	2.409	0.163	1.676	2.849	2.599	1.025	1.219	2.133	2.218	2.476	2.895	0.125	0.376	-0.523	1.509	0.551	0.769	0.459	-0.2
T2	Yes	placebo	1.088	0.96	0.656	1.112	-0.37	1.072	0.815	1.068	0.78	0.299	1.07	2.451	0.107	0.561	1.427	0.659	0.507	0.22	0.115	0.326	0.272	0.274	0.308	0.438	-0.083	0.373	1.663	1.662	2.108	0.147	1.444	2.242	2.429	0.909	0.734	2.036	1.17	1.515	1.275	-0.308	-0.74	-0.112	1.316	0.36	0.23	0.308	-0.273
T2	Yes	placebo	-1.431	-1.899	-1.924	-4.077	-1.436	-1.133	-0.895	-0.185	-1.279	0.382	-1.082	-2.929	0.404	-0.564	-1.118	-0.911	NA	-2.083	-0.034	0.092	-0.045	-0.369	-0.387	-0.924	-1.001	-0.819	-1.203	-0.892	-1.119	0.299	-0.947	-1.594	-1.207	-0.709	-0.43	-1.104	0.063	-1.304	-0.489	-1.39	-1.327	0.194	0.96	-0.252	0.527	-0.612	-0.225
T2	Yes	natural_dendritic_cells	-0.639	0.653	-1.137	-0.049	-0.445	0.965	0.336	0.713	0.618	0.293	0.986	-3.699	-0.376	0.385	0.627	0.541	-0.102	-0.432	0.202	0.243	0.151	0.209	-0.002	0.805	-0.246	0.498	0.006	0.396	-0.173	0.205	0.167	0.142	0.326	0.706	0.527	-0.065	0.59	0.169	1.03	-1.332	-0.567	-0.38	1.176	0.348	0.167	-0.218	0.331
T2	No	placebo	0.847	1.694	0.585	0.103	2.261	1.342	0.547	-1.259	-0.018	0.402	0.015	-2.58	0.397	0.199	0.924	0.114	-0.86	-0.211	0.258	0.171	0.133	-0.006	0.196	0.712	-0.183	0.389	-0.752	-0.46	-0.601	0.237	0.358	-0.741	-0.721	0.388	0.353	0.216	0.052	-0.776	0.906	-0.595	-0.429	-0.114	1.114	0.379	-0.043	0.375	0.474
T2	Yes	natural_dendritic_cells	0.548	-5.382	-2.094	1.231	0.931	0.73	0.374	1.85	0.443	0.303	0.848	0.893	1.239	0.757	1.266	0.769	0.851	0.123	0.37	0.45	0.102	0.591	0.986	0.632	0.428	0.799	1.299	1.015	1.369	0.297	0.752	0.953	0.942	1.46	1.69	1.39	1.357	1.25	1.844	-1.897	-2.244	-0.567	1.672	0.591	0.353	1.267	-0.207
T2	No	natural_dendritic_cells	-3.23	-3.036	-7.833	NA	-4.343	NA	-6.193	-2.794	NA	-0.047	-5.137	NA	-1.764	-5.591	-3.881	-4.41	NA	-4.009	-1.864	0.026	-0.057	-1.891	-1.098	NA	-1.416	-3.763	-2.852	-3.741	-2.297	0.438	-1.427	-2.639	-3.257	-5.81	-5.272	NA	-0.508	-3.426	-4.045	-0.022	-1.36	-1.418	-2.14	-2.537	0.031	-2.832	-0.874
T2	Yes	natural_dendritic_cells	-0.168	-0.843	-2.008	-1.19	-0.832	-0.767	-1.614	-0.885	-0.511	0.104	-0.457	-2.384	-0.707	-0.05	-0.05	-0.883	NA	-0.774	-0.026	0.075	0.134	-0.49	-0.551	-0.487	-0.789	-0.65	0.052	0.591	-1.301	0.328	-0.673	-1.184	-0.703	-0.523	-1.115	-1.291	0.532	0.65	-0.165	0.013	-1.175	-1.281	1.352	-0.432	0.702	-1.205	0.227
T2	No	natural_dendritic_cells	-0.705	-5.484	0.346	-0.43	-0.144	0.664	0.299	0.797	0.237	0.425	-0.341	NA	-0.637	0.915	0.956	0.677	NA	0.002	0.499	0.346	0.277	0.674	-0.058	0.399	-0.176	0.501	-0.552	0.1	-0.209	0.292	-0.193	-0.308	0.205	1.089	0.819	0.64	0.37	-0.42	1.093	-0.085	1.05	-1.238	1.042	0.539	0.407	-0.993	-1.573
T2	No	natural_dendritic_cells	0.179	1.778	1.316	0.155	0.197	0.586	0.3	-0.711	-0.219	0.626	0.436	NA	0.414	0.252	1.321	0.69	-0.219	0.481	0.791	0.281	0.272	0.244	0.093	0.577	-0.064	0.474	0.649	0.249	0.397	0.276	0.417	0.593	0.392	0.393	0	0.63	0.689	0.618	0.694	0.078	0.291	-0.672	1.475	0.385	0.311	-0.148	0.735
T2	No	natural_dendritic_cells	0.123	0.907	-0.529	0.141	-0.569	0.6	0.824	-0.457	0.784	0.336	1.162	NA	0.487	0.639	0.293	0.251	NA	-0.267	0.303	0.203	0.114	0.356	-0.071	0.554	-0.045	0.5	-0.274	-0.378	-0.62	0.249	-0.487	-0.801	-0.42	1.019	-0.17	0.01	0.054	-0.208	-0.479	1.565	2.779	-0.811	1.313	0.366	0.03	-0.917	1.645
T2	Yes	natural_dendritic_cells	-0.668	0.435	-0.719	0.773	-0.441	0.874	0.595	-0.746	0.369	0.29	0.899	2.951	0.595	0.225	0.547	0.238	-0.013	0.353	-0.407	0.15	0.25	0.466	0.558	0.376	-0.12	0.134	0.324	0.104	0.684	0.379	0.562	0.518	0.627	0.743	0.784	0.312	0.224	0.159	0.235	1.765	2.617	-0.521	0.972	0.312	-0.158	0.351	-2.138
T2	Yes	placebo	0.264	1.011	0.902	0.642	-0.472	0.532	0.386	-0.595	1.168	0.341	0.926	-3.547	0.643	-0.129	1.273	0.428	NA	0.014	1.166	0.3	0.345	0.31	1.191	0.62	0.352	0.548	0.488	0.055	0.815	0.335	0.561	0.631	0.503	0.652	-0.093	1.453	0.604	0.41	0.815	-1.219	-1.348	-0.198	1.676	0.465	0.052	1.299	0.585
T2	Yes	natural_dendritic_cells	0.011	1.43	1.292	0.354	1.127	0.745	-0.703	1.874	-0.044	0.202	0.54	1.406	0.381	0.473	0.686	0.443	-0.143	0.485	-0.029	0.158	0.25	0.648	-0.167	0.66	-0.309	0.387	1.019	1.25	0.158	0.213	0.242	0.304	0.45	0.865	0.645	0.285	1.31	1.447	1.477	-1.038	-0.538	-0.609	1.083	0.635	0.017	-0.56	-2.026
T2	No	natural_dendritic_cells	-0.111	0.818	0.482	0.23	-0.153	0.78	0.552	0.493	0.036	0.246	0.258	NA	0.961	-0.169	1.012	0.479	-0.243	0.079	0.211	0.22	0.239	0.341	0.015	0.593	-0.157	0.482	0.639	0.296	0.498	0.241	0.5	0.611	0.366	0.788	0.518	0.434	0.721	0.718	1.334	1.811	0.433	-0.668	1.374	0.559	0.146	-0.633	-2.062
T2	Yes	natural_dendritic_cells	0.072	1.319	0.005	0.727	0.27	0.987	0.105	-1.091	0.065	0.335	0.533	-2.984	0.187	0.707	0.996	0.17	NA	0.297	0.261	0.207	0.281	0.21	0.716	0.316	-0.043	0.087	-0.248	-0.37	-0.384	0.23	-0.212	0.053	-0.268	-0.122	-0.276	-0.216	0.407	-0.263	-1.439	0.166	-0.655	-0.769	1.119	-0.015	-0.27	0.606	-0.659
T2	No	natural_dendritic_cells	0.959	0.365	1.558	0.594	0.607	1.313	-0.963	-0.807	0.285	0.601	0.352	NA	0.539	-0.042	1.637	0.671	0.337	0.512	-0.442	0.491	0.28	0.419	-0.014	0.371	-0.24	0.416	0.981	1.132	0.81	0.217	0.3	0.975	1.128	1.399	0.816	1.222	1.147	1.221	0.687	0.351	1.074	-0.759	0.817	0.365	0.037	-0.073	0.764
T2	Yes	natural_dendritic_cells	-0.107	0.412	-0.166	0.286	0.274	0.687	-0.1	-0.239	-0.251	0.34	0.397	-0.06	-0.257	0.61	1.12	0.539	0.222	-0.078	-0.028	0.249	0.189	0.75	-0.089	0.476	-0.296	0.793	0.507	0.171	0.177	0.27	-0.225	0.006	0.116	1.622	1.508	0.268	0.429	0.677	0.324	-0.294	0.853	-0.619	0.916	0.091	0.068	-0.805	0.558
T2	Yes	placebo	-0.302	-4.408	1.307	0.658	0.619	0.888	0.476	1.008	0.054	0.069	0.906	-3.901	0.567	1.685	-0.702	0.416	0.911	-0.465	0.058	0.217	0.029	0.105	0.111	0.536	-0.252	-0.233	0.803	0.482	0.933	0.195	0.356	0.757	0.928	0.421	-0.25	0.212	0.355	0.682	0.842	3.414	3.663	-0.618	1.438	0.753	0.032	-0.1	2.527
T2	Yes	placebo	0.845	2.101	2.307	0.305	2.867	2.029	-0.573	-0.252	0.503	0.235	-0.331	-1.472	-1.134	-0.018	0.881	0.466	0.212	-0.093	0.545	0.183	0.184	0.236	0.11	0.601	-0.065	0.008	0.938	0.641	0.433	0.149	-0.42	0.661	0.695	0.242	0.003	1.002	0.506	0.846	-0.163	-1.537	0.06	-2.061	0.563	0.354	-0.117	-0.432	-0.386
T2	Yes	placebo	1.347	0.42	1.217	0.59	2.922	0.627	-0.936	0.92	1.559	0.218	0.229	-1.483	-0.39	0.999	1.85	0.866	0.373	0.249	0.644	0.513	0.7	0.715	1.44	0.454	0.453	0.704	1.324	1.728	1.257	0.269	0.9	1.508	1.811	1.756	1.074	1.7	1.433	1.477	2.108	0.742	-0.403	-1.217	2.1	0.35	-0.027	1.592	-0.596
T2	No	natural_dendritic_cells	0.856	0.853	1.279	-0.305	1.786	0.952	-0.153	0.332	-0.631	0.089	-0.278	-4.584	-0.117	0.314	1.491	0.658	-0.131	0.152	0.404	0.226	0.192	0.382	0.287	0.247	0.083	0.279	0.995	0.917	0.518	0.177	0.227	0.826	0.818	0.825	0.927	1.586	0.833	1.11	1.717	-0.16	-0.336	-0.974	1.356	0.26	-0.149	-0.041	1.403
T2	Yes	natural_dendritic_cells	-3.942	-4.208	-7.73	NA	-5.573	NA	-6.771	-0.709	NA	-0.159	-5.87	-2.692	-1.413	-7.807	-3.705	-4.688	NA	-3.847	-2.248	-0.008	0.126	-0.996	-1.207	NA	-1.477	-4.186	-3.755	-4.443	-2.851	0.269	NA	-1.824	-2.439	-5.375	-5.051	-7.055	-0.913	-4.464	-4.029	-0.635	-2.72	-2.212	-2.296	-2.896	-0.83	-4.023	1.182
T2	No	natural_dendritic_cells	-0.039	0.274	-1.002	0.257	-0.87	0.746	0.559	1.268	0.199	0.206	0.43	-2.128	-0.063	0.333	0.103	0.316	-0.201	-0.284	0.659	0.527	0.216	0.784	-0.094	0.275	-0.189	0.217	-1.12	-0.589	-1.002	0.253	-0.495	-0.773	-0.901	0.006	-0.049	-0.623	-0.252	-1.013	0.174	1.075	1.962	-0.174	1.156	-0.042	-0.146	-0.15	0.547
T2	Yes	natural_dendritic_cells	0.599	0.949	-0.435	0.496	0.464	0.864	-1.191	-0.514	0.636	0.186	0.739	3.59	-0.194	0.31	1.868	0.55	-0.02	0.58	0.326	0.156	0.326	0.145	0.926	0.883	0.156	-0.105	1.568	1.074	1.368	0.167	0.597	1.529	1.764	0.021	1.201	1.36	1.278	1.589	-0.337	-3.085	-1.525	-0.33	0.962	0.178	-0.396	1.636	-1.829
T2	Yes	natural_dendritic_cells	-0.209	0.613	0.376	0.518	0.508	0.652	1.069	2.579	0.698	0.265	0.434	NA	-0.68	0.819	0.881	0.31	NA	-1.079	0.661	0.451	-0.101	0.544	-0.131	0.898	0.016	0.007	-0.149	0.886	-0.679	0.266	-0.832	-0.578	0.347	1.43	1.093	0.932	0.308	0.196	0.97	0.2	-0.514	-0.757	1.363	0.147	0.115	-0.065	0.923
T2	Yes	natural_dendritic_cells	1.57	-5.179	0.945	0.063	1.199	0.728	0.425	2.065	0.778	0.156	0.862	NA	0.176	0.414	0.935	0.834	NA	0.5	0.537	0.092	0.185	0.4	-0.039	0.283	-0.374	0.632	1.024	1.131	0.887	0.241	0.673	1.049	1.477	1.047	0.184	1.091	0.768	1.045	0.308	-4.125	-0.84	-1.104	1.422	0.507	0.284	0.113	0.366
T2	No	natural_dendritic_cells	-0.761	-0.691	-0.573	-1.367	-0.989	-0.625	-0.059	0.16	-1.062	-0.038	-1.095	2.195	0.449	-0.91	0.103	-0.186	-1.658	-1.262	-0.985	0.108	-0.137	-0.647	0.355	-0.645	-0.531	-0.463	-0.151	-0.592	-0.117	0.402	-0.229	-0.49	-0.32	-0.03	-0.231	-0.402	0.155	-0.231	-0.347	0.9	1.905	-0.1	0.853	0.44	0.349	0.232	1.011
T2	Yes	natural_dendritic_cells	-0.33	0.775	0.591	0.55	-0.086	0.853	-0.036	0.647	1.235	0.202	1.406	NA	-0.595	0.759	0.032	0.578	0.605	0.228	0.548	0.34	0.377	0.062	2.605	0.548	1.247	0.589	0.417	-0.589	0.683	0.272	1.093	0.221	-0.512	1.563	0.949	0.516	0.655	0.095	-1.241	-3.998	-1.253	-0.592	1.22	-0.203	-0.249	3.02	-0.581
T2	No	natural_dendritic_cells	-1.487	0.609	-0.045	-0.911	-1.098	-0.477	-0.783	1.234	-0.644	0.074	-0.237	0.782	0.793	-1.388	-0.576	-0.333	-1.503	-1.434	-0.121	0.097	-0.289	-0.317	-0.148	-0.596	-0.778	-0.515	-0.719	-1.308	-1.004	0.3	-0.938	-1.762	-1.494	-0.253	-0.489	-0.785	-0.212	-0.829	-1.999	0.227	0.187	-0.64	0.91	0.045	-0.165	-0.633	-0.351
T2	Yes	natural_dendritic_cells	0.862	1.267	-0.094	-0.029	-0.072	0.777	0.673	-0.688	-0.055	0.202	0.216	1.627	0.004	0.512	1.013	0.47	-0.799	-0.18	0.758	0.415	-0.123	0.233	0.311	0.577	0.001	0.381	0.486	0.358	0.456	0.318	-0.511	0.385	0.695	0.528	-0.238	1.592	0.194	0.226	0.542	0.694	0.934	-0.906	1.201	0.188	-0.481	0.454	0.017
T2	Yes	placebo	0.02	1.703	1.589	0.925	0.512	1.411	1.174	0.039	0.663	0.24	1.378	2.362	-0.427	0.574	0.021	0.484	0.049	0.746	0.168	0.251	0.142	0.477	0.652	0.227	-0.305	0.126	-0.126	0.314	0.178	0.241	0.553	-0.033	0.435	1.252	1.157	0.956	0.196	-0.281	0.621	0.365	0.585	-0.536	1.77	0.39	-0.11	0.238	0.732
T2	Yes	placebo	0.469	1.158	2.146	0.456	0.504	0.833	-1.424	-0.244	0.326	0.208	0.394	-0.243	-0.169	0.085	1.28	-0.123	-0.278	-0.071	0.74	0.293	-0.112	-0.073	0.55	0.52	0.01	0.603	-0.495	-0.184	-0.359	0.229	-0.54	-0.647	-0.422	1.356	0.667	1.231	0.351	-0.409	0.808	-0.268	-0.997	-0.772	0.896	0.082	0.025	0.609	-0.35
T2	No	natural_dendritic_cells	2.928	-0.311	2.391	-0.181	1.998	1.28	0.195	1.594	0.802	0.396	0.513	-3.722	1.448	0.345	1.467	0.231	0.199	-0.043	-0.08	0.508	0.164	-0.101	1.49	1.055	0.718	0.578	1.026	0.962	0.702	0.264	0.174	0.445	1.118	0.922	0.448	2.136	0.867	0.953	1.298	-0.709	-0.096	-0.362	-0.493	0.617	-0.389	1.712	0.92
T2	Yes	placebo	0.729	-0.073	1.571	0.838	0.411	1.095	0.758	-0.083	1.343	-0.021	0.726	-4.107	0.206	1.161	0.757	0.906	0.637	-0.464	0.48	0.155	0.316	0.397	0.813	0.448	0.229	0.129	-0.004	0.87	1.194	0.368	0.435	0.31	0.824	1.344	1.427	1.298	0.189	0.114	0.841	-1.397	-0.459	-1.048	2.384	1.054	-0.271	0.708	-0.441
T2	No	natural_dendritic_cells	0.447	1.523	0.878	1.156	0.541	0.765	0.243	0.539	0.801	0.221	0.767	NA	-0.218	0.819	1.25	0.573	0.065	0.5	0.485	0.129	-0.179	0.315	0.234	0.404	-0.199	0.53	0.399	0.162	0.399	0.337	0.255	0.01	0.192	1.432	0.29	1.027	0.367	0.202	-0.598	-1.463	-1.211	-0.757	1.261	0.042	0.08	0.063	1.041
T2	Yes	placebo	0.16	1.028	0.027	-0.231	0.115	0.887	-2.298	0.889	0.189	0.298	0.1	2.424	1.107	0.331	1.518	0.242	-0.351	0.373	0.123	0.222	0.06	0.103	0.46	0.458	-0.167	0.389	2.913	2.361	2.404	0.365	0.981	2.571	2.582	0.367	0.304	1.765	1.831	2.705	1.51	-0.417	-0.428	-1.39	1.054	-0.153	-0.027	0.933	-2.583
T2	Yes	placebo	-1.238	-0.853	-2.438	-3.511	-1.591	-1.729	-2.011	0.957	-2.369	-0.097	-2.237	NA	0.239	-2.631	-0.68	-1.344	NA	-1.552	-0.444	0.048	-0.253	-0.651	-0.826	-0.881	-1.083	-1.566	-1.614	-1.233	-1.443	0.333	-1.196	-0.987	-0.707	-1.47	-1.722	-2.057	-0.525	-1.707	-0.534	-0.236	-1.169	-0.176	1.023	-0.251	1.005	-2.162	1.038
T2	No	placebo	1.01	-0.412	1.202	0.251	0.439	0.832	0.878	1.085	0.251	0.378	0.613	-3.245	0.532	0.157	1.338	0.615	NA	-0.04	-0.094	0.209	-0.058	0.415	1.029	0.727	0.248	0.497	0.589	0.518	0.16	0.314	0.157	0.052	0.037	1.047	0.573	0.738	0.768	0.788	0.602	-0.064	-0.407	-1.365	1.547	0.355	-0.139	1.204	0.37
T2	Yes	placebo	-1.289	-1.063	-1.125	-2.553	0.833	-0.982	-2.017	-1.412	-2.059	0.143	-1.413	-1.391	-1.598	-1.146	0.276	-1.228	NA	-0.612	-0.577	0.054	-0.215	-0.853	-0.107	-0.207	-0.906	-0.711	-1.367	-1.161	-0.904	0.248	-0.56	-0.786	-0.964	-0.731	-1.355	-0.826	-0.044	-1.362	-0.131	2.023	2.521	-1.194	0.615	-0.587	-0.564	-0.369	0.33
T2	Yes	natural_dendritic_cells	-0.233	1.585	-3.061	0.534	0.21	-0.406	-0.929	0.989	0.272	1.272	0.652	NA	-0.56	0.44	-0.646	0.261	0.471	1.244	-0.433	0.448	-0.064	0.27	1.416	0.724	0.354	0.267	0.963	0.961	0.804	0.187	0.181	0.315	0.811	0.033	0.317	0.401	0.558	0.881	1.35	1.91	2.576	0.565	1.057	0.162	-0.204	1.52	0.434
T2	Yes	natural_dendritic_cells	NA	-5.032	NA	NA	-7.406	NA	-10.46	-4.79	NA	-0.089	-10.039	-4.376	NA	NA	-7.966	NA	NA	-4.155	-3.987	-0.005	-0.291	-2.146	-1.235	NA	-1.577	-7.947	-8.85	-7.684	-4.906	0.388	NA	-8.608	NA	-9.169	-10.832	NA	-0.678	-8.34	-10.884	0.405	-0.178	NA	-6.621	-6.103	-3.986	-3.24	1.865
T2	Yes	placebo	-0.347	1.861	-0.077	0.108	-1.69	0.874	-1.012	-0.245	-0.16	1.025	-0.458	5.489	0.011	-0.036	0.106	0.257	-0.037	1.548	-0.464	0.601	-0.08	0.202	0.3	0.55	0.154	0.365	1.841	0.899	1.271	0.2	0.167	1.278	0.867	-0.534	-0.907	0.485	0.871	1.649	-0.298	-0.708	-0.346	1.045	1.101	0.024	-0.926	0.134	1.189
T2	No	natural_dendritic_cells	0.876	2.54	0.714	-0.021	1.683	1.048	-0.656	0.101	-0.445	0.135	0.446	0.183	-0.405	0.752	0.995	0.053	0.038	0.899	-0.013	0.414	0.084	0.197	0.576	0.799	-0.096	0.023	0.44	0.608	0.419	0.313	0.337	0.534	0.852	0.738	0.03	1.08	0.832	0.479	-0.027	-1.371	-1.128	-1.226	1.256	0.193	-0.086	0.177	-0.729
T2	No	natural_dendritic_cells	NA	-5.59	NA	NA	-7.73	NA	NA	-7.931	NA	-0.077	-9.309	NA	NA	NA	-10.22	NA	NA	-5.492	-6.324	-0.045	-0.321	-3.814	-1.239	-1.405	-1.498	-9.793	-10.026	-8.821	-6.322	0.471	NA	NA	NA	-10.793	NA	NA	-1.447	-8.57	NA	2.934	3.284	NA	-9.634	-8.71	-6.911	-4.107	0.952
T2	Yes	natural_dendritic_cells	-0.194	0.243	-2.712	1.555	-0.452	-0.524	-1.804	-0.791	0.149	0.065	-0.478	-2.203	-0.974	-0.375	-0.063	0.357	0.631	1.222	0.456	0.357	0.1	-0.082	0.571	0.435	-0.086	0.967	1.701	0.971	1.059	0.202	-0.174	1.508	1.7	-0.978	-0.35	0.14	1.129	1.555	-1.224	-1.902	-0.769	1.08	1.161	0.218	-0.584	0.056	-1.591
T2	No	placebo	0.921	-0.504	-0.427	0.268	0.775	0.689	-0.552	0.31	0.349	0.723	0.599	0.958	0.064	0.245	0.075	0.627	0.312	-0.561	0.211	0.299	0.088	0.36	0.626	0.989	0.035	0.562	0.983	1.004	0.326	0.323	-0.373	0.072	0.425	0.964	0.44	0.178	0.814	1.059	1.315	0.223	0.5	-0.591	0.948	0.278	0.199	0.882	-0.946
T2	No	placebo	0.55	2.216	-0.181	0.284	1.128	0.561	-1.807	0.079	-0.376	0.308	-0.017	NA	-0.779	0.039	1.526	-0.101	-0.239	1.069	0.175	0.227	0.018	0.043	0.067	0.315	-0.388	0.324	0.011	0.321	0.3	0.2	0.346	0.732	0.739	0.475	0.227	1.783	0.625	0.079	2.108	1.686	-0.753	-1.028	1.372	-0.245	0.065	0.5	-2.714
T2	Yes	natural_dendritic_cells	-0.435	1.377	0.301	0.078	1.594	0.791	0.073	-1.661	0.213	0.242	0.007	-3.705	-0.597	1.134	0.28	0.086	0.139	0.365	0.151	0.527	0.001	-0.07	1.241	0.476	0.372	0.489	0.168	0.308	0.439	0.312	1.21	-0.154	0.265	2.381	1.579	0.531	0.761	0.128	-1.167	3.428	3.863	-0.77	1.144	0.063	-0.163	1.328	1.442
T2	Yes	natural_dendritic_cells	-0.141	-4.652	-0.147	-0.059	0.439	0.902	1.457	0.134	0.449	0.532	0.884	1.344	0.988	0.52	1.676	1.13	0.187	0.338	0.268	0.615	0.288	0.047	0.672	0.185	-0.083	0.888	1.845	2.204	1.912	0.322	1.079	1.409	2.179	1.427	1.263	1.317	1.48	1.828	1.535	-1.235	-1.233	-1.167	2.408	0.907	0.43	0.267	-1.365
T2	Yes	placebo	0.969	0.728	-1.066	0.6	0.024	0.204	-0.088	-0.34	-0.44	0.109	0.279	0.902	-0.201	0.311	0.334	0.545	0.303	1.184	-0.745	0.45	-0.003	0.373	0.333	0.391	-0.204	0.375	0.989	0.608	0.757	0.223	0.073	0.978	0.903	-0.137	0.1	0.135	0.623	0.802	0.145	0.274	-0.041	0.506	0.819	0.536	-0.026	0.117	-0.878
T2	No	natural_dendritic_cells	0.164	-0.872	-1.052	-0.195	0.478	0.431	-1.055	0.33	0.53	0.227	0.461	3.207	0.346	0.752	0.526	0.48	NA	-0.427	0.097	0.33	-0.257	0.281	0.423	0.417	-0.22	0.21	1.839	1.295	0.736	0.276	-0.347	0.367	0.887	0.451	0.59	-0.481	0.873	1.894	-0.387	-0.328	0.117	-0.828	1.78	0.048	-0.407	0.766	-2.305
T2	No	placebo	-0.395	0.185	1.436	0.62	0.157	1.324	-0.253	0.011	-0.08	0.164	0.283	-2.972	0.782	0.216	1.104	0.085	0.622	0.075	-0.033	0.392	-0.052	0.056	0.908	0.321	0.088	0.429	0.654	0.658	0.582	0.236	0.243	0.453	0.475	1.406	1.426	1.927	0.901	0.79	-0.301	-1.598	-1.172	-1.267	0.991	0.099	-0.033	0.943	-0.459
T2	No	natural_dendritic_cells	-0.457	0.243	-1.413	-0.356	0.096	0.551	0.225	0.078	-0.048	0.272	0.387	-4.091	0.813	0.247	0.82	0.514	NA	0.546	0.098	0.572	0.077	0.374	0.02	0.505	-0.182	0.532	0.11	0.185	0.268	0.218	0.328	0.585	0.829	1.006	0.799	-0.011	0.463	-0.185	-0.206	-0.006	0.691	-1.173	1.198	0.061	0.19	-0.148	-0.805
T2	Yes	natural_dendritic_cells	2.867	0.138	0.365	0.329	2.771	1.493	2.161	0.572	0.408	0.275	0.596	-1.07	0.477	1.019	0.143	0.507	0.638	-0.598	0.03	0.476	-0.035	-0.43	1.286	0.516	0.863	0.045	0.706	0.884	0.99	0.188	0.208	-0.105	0.166	1.408	1.921	1.223	1.427	0.698	0.76	-1.552	-0.712	-0.881	1.068	0.084	0.112	1.637	2.225
T2	No	natural_dendritic_cells	0.32	0.783	NA	0.784	0.311	-4.363	-2.116	0.915	0.133	NA	-0.72	-2.068	-0.849	-0.244	-0.472	0.141	0.426	0.913	0.727	-0.607	0.662	0.036	-3.166	0.613	-0.462	0.568	1.422	1.314	0.43	0.246	-0.611	0.64	0.919	-0.524	-0.723	0.254	0.795	1.298	0.007	-0.365	-0.217	1.072	0.656	0.375	-0.881	0.273	-0.673
T2	Yes	placebo	-1.109	0.955	-1.452	-0.327	-0.165	-0.303	0.211	-0.533	-0.374	-0.457	0.23	-0.423	1.107	-0.344	-0.857	0.369	0.509	1.446	0.055	0.427	0.003	0.344	0.305	0.422	-0.24	0.462	-0.131	-0.42	-0.702	0.278	-0.421	-0.955	-0.866	-0.18	0.037	-0.445	-0.104	-0.161	-0.691	-0.956	0.003	1.146	1.221	-0.048	-0.134	-0.307	1.093
T2	No	placebo	1.157	1.596	-0.418	1.76	-0.161	0.67	-0.764	-0.351	0.482	-0.108	-0.274	0.149	-0.731	0.208	0.408	0.403	0.805	0.722	0.823	0.903	0.324	-0.355	0.958	0.453	0.193	0.338	-0.219	-0.335	-0.313	0.18	-0.463	0.177	-0.375	-0.857	0.021	0.906	0.449	-0.169	0.18	-1.477	-1.639	0.758	0.523	0.769	-0.177	0.859	-0.594
T2	Yes	natural_dendritic_cells	0.589	-3.757	-4.049	0.529	0.822	-1.241	-2.169	1.879	0.252	-1.202	-0.168	NA	0.264	0.13	0.313	0.631	0.284	1.592	-0.447	0.435	0.016	0.684	1.309	0.536	0.532	0.289	3.318	2.153	2.761	0.268	0.883	2.726	2.647	-0.118	0.469	0.723	1.525	2.954	0.377	-1.554	-1.06	0.276	0.701	0.124	0.115	1.205	-2.552
T2	No	natural_dendritic_cells	0.251	-3.581	-0.862	0.159	0.447	0.652	0.085	0.315	0.006	0.262	0.458	1.395	-0.229	0.166	-0.277	-3.021	1.139	0.344	-0.418	0.49	0.844	0.376	0.645	0.703	0.006	0.205	1.438	1.636	0.072	0.154	-0.706	-0.002	0.381	0.044	0.337	0.41	1.403	1.785	1.587	-0.478	0.309	-0.4	1.499	0.343	0.103	0.485	-1.112
T2	Yes	natural_dendritic_cells	1.866	-1.792	0.267	0.597	0.762	1.223	-0.435	0.79	-0.184	0.298	-0.084	0.174	0.45	0.201	0.633	0.467	0.335	0.385	-0.598	0.409	0.086	0.477	0.24	0.656	0.222	0.91	-0.375	0.084	-0.539	0.216	-0.529	0.017	0.002	0.837	0.783	1.304	0.241	-0.429	1.388	-3.003	-0.943	0.312	0.963	0.085	0.048	-0.697	-0.771
T2	Yes	natural_dendritic_cells	0.738	-0.416	0.19	1.094	1.357	0.916	-0.085	1.715	0.407	0.605	-0.028	NA	-0.338	0.753	-0.158	0.563	0.409	0.15	0.33	0.504	0.174	0.36	0.065	0.594	0.04	0.793	0.089	-0.14	0.177	0.219	-0.271	0.069	-0.378	0.646	0.58	1.092	0.369	0.024	0.003	-0.678	-1.129	0.323	0.717	0.265	0.109	-0.387	-1.236
T2	Yes	natural_dendritic_cells	0.189	0.792	-2.635	1.265	-0.45	0.572	0.147	-0.332	0.783	0.157	0.863	1.028	-0.139	0.151	-1.048	-4.428	0.4	1.229	0.175	0.491	2.63	0.118	0.353	0.703	-0.069	0.375	0.078	-0.082	-0.211	0.235	-0.153	-0.694	-0.82	-0.625	-0.528	-0.598	0.55	0.264	0.064	-0.948	-0.387	0.953	1.285	0.369	0.036	0.048	0.136
T2	No	placebo	-0.063	-0.012	-0.12	1.48	-0.028	1.124	-0.241	0.004	-0.172	-0.489	0.11	1.769	0.152	0.702	0.39	0.545	0.99	-0.107	0.083	0.214	0.274	0.618	0.519	0.133	-0.236	0.861	1.481	0.716	0.742	-0.551	-0.193	0.429	0.408	0.943	0.892	1.533	0.797	1.248	1.247	-0.974	-1.032	-0.066	0.792	0.346	0.118	0.457	1.055
T2	Yes	natural_dendritic_cells	-0.822	1.161	-0.099	0.919	-0.23	0.896	-0.761	-0.817	0.387	-0.183	0.376	NA	0.604	0.841	-1.093	0.224	0.129	0.926	1.012	0.177	0.112	0.676	-0.055	0.353	-0.275	-0.36	-1.626	-0.535	-1.607	-0.635	-0.874	-1.785	-1.427	-0.379	-1.142	0.7	-0.635	-1.253	0.431	0.514	1.735	0.559	0.839	-0.159	0.302	0.171	-0.012
T2	Yes	natural_dendritic_cells	0.515	0.84	0.362	-0.259	1.062	1.048	-0.085	2.327	0.927	0.168	0.646	-0.465	0.069	0.755	0.859	0.951	NA	0.958	-0.549	0.042	0.015	1.035	-0.134	0.417	-0.147	0.806	-0.664	-0.35	-0.52	-0.618	-0.041	-0.235	-0.157	1.445	1.173	1.308	-0.338	-0.664	0.152	3.356	3.706	0.343	1.267	0.438	-0.056	-1.217	1.86
T2	Yes	natural_dendritic_cells	0.558	2.041	-0.797	0.749	0.209	1.067	1.411	-0.301	-0.126	0.4	0.354	1.03	-0.464	0.502	-0.007	0.212	0.857	0.718	0.486	0.228	0.05	0.473	-0.02	0.52	-0.351	0.679	0.929	1.022	0.289	-0.646	-0.084	0.184	0.478	0.816	0.722	0.739	0.39	1.084	1.707	-0.68	-0.235	0.751	1.692	0.26	0.591	-0.393	1.166
T2	Yes	natural_dendritic_cells	0.623	0.003	-2.167	1.21	0.176	0.756	-1.012	-0.434	0.293	-0.019	0.535	2.004	0.445	0.224	0.133	0.846	0.285	0.519	-0.306	0.331	0.036	0.389	0.009	-0.034	-0.367	0.515	0.269	0.15	0.228	-0.702	0.04	0.063	0.089	-0.239	0.425	0.185	0.152	0.108	0.508	-0.253	-0.345	0.756	1.082	0.318	-0.041	-0.093	-1.695
T2	Yes	placebo	-0.449	0.543	0.866	0.463	0.861	1.042	0.046	-0.163	-0.163	-0.192	0.134	NA	0.138	-0.244	0.686	0.392	0.672	0.726	0.302	0.346	0.243	0.399	-0.225	0.329	-0.424	0.832	1.288	1.113	0.801	-0.632	0.207	0.936	0.93	0.719	0.84	0.789	1.127	1.355	0.787	-0.923	-0.675	0.705	1.572	0.426	0.075	-0.859	-0.311
T2	No	natural_dendritic_cells	-0.322	0.413	0.913	1.319	0.467	1.501	-1.173	1.368	1.325	-0.081	1.236	2.888	0.538	0.322	0.267	0.539	0.25	0.209	0.533	0.079	0.125	0.476	0.561	0.226	0.271	0.722	0.233	0.671	0.19	-0.689	0.076	0.348	0.423	0.543	-0.415	1.63	0.394	0.493	0.15	0.979	-0.96	-0.137	0.995	0.322	0.018	0.89	-3.578
T2	Yes	natural_dendritic_cells	-0.447	2.448	-1.27	-0.398	-1.031	0.953	0.273	-1.288	0.767	-0.554	0.234	NA	-0.11	-0.223	-0.515	0.155	NA	1.295	0.838	0.045	0.502	0.431	0.455	0.388	0.115	-0.103	0.107	-0.216	-0.563	-0.727	-0.549	-0.901	-0.877	-1.332	-0.869	-1.115	-0.367	0.056	-1.102	-0.777	-0.229	1.436	1.347	-0.252	-0.458	0.612	0.283
T2	Yes	natural_dendritic_cells	-0.771	-4.072	0.102	-0.207	0.285	0.981	-0.146	-0.187	0.565	-0.146	0.193	-1.124	-0.589	0.743	0.304	0.887	0.141	0.4	0.155	0.265	-0.016	0.704	-0.073	0.34	-0.123	0.823	0.295	-0.057	-0.012	-0.655	-0.275	-0.163	-0.253	0.512	0.26	0.433	-0.105	-0.035	-0.522	0.782	1.49	-0.772	1.322	0.803	0.167	-1.117	-0.323
T2	Yes	natural_dendritic_cells	0.654	-0.278	-0.261	0.34	0.201	1.063	1.241	-0.062	0.838	0.098	0.702	-0.713	0.158	0.368	0.511	1.006	0.732	0.816	0.332	0.609	0.266	0.553	1.184	0.442	-0.005	0.61	1.04	1.18	0.555	-0.735	0.245	-0.108	0.117	1.011	1.135	0.18	0.634	1.138	1.896	-1.763	-0.732	1.555	1.419	0.613	-0.101	0.846	0.811
T2	Yes	natural_dendritic_cells	-0.128	0.4	-1.589	1.191	-0.065	0.967	-1.306	-1.613	0.178	-0.177	0.702	-3.172	0.148	0.037	-0.248	0.434	0.557	0.811	-0.248	0.043	0.088	0.18	0.517	0.486	-0.037	0.422	1.732	1.162	1.192	-0.638	-0.085	0.935	0.859	-0.13	-0.097	0.039	0.834	1.793	0.114	-0.419	-0.463	0.194	0.534	0.01	0.107	0.105	0.349
T2	Yes	natural_dendritic_cells	-0.47	-0.17	0.943	1.353	0.431	1.241	1.513	1.133	0.489	-0.414	0.834	-0.467	0.299	0.725	-0.396	0.573	0.433	1.544	-0.419	0.153	0.241	0.31	-0.173	0.219	-0.422	0.066	0.087	0.059	-0.445	-0.7	-0.213	-0.688	-0.59	-0.388	0.508	-1.642	0.01	0.232	0.24	-0.475	-1.113	1.524	1.215	0.557	-0.184	-0.147	0.516
T2	Yes	natural_dendritic_cells	-0.016	-0.236	0.217	1.671	0.363	1.301	-0.757	0.793	1.506	-0.54	1.061	3.571	-0.401	-0.015	-0.321	0.485	0.991	0.125	0.499	0.267	0.008	0.883	0.669	0.246	0.222	0.516	0.524	0.343	0.013	-0.766	-0.025	-0.149	-0.442	0.426	0.36	0.624	0.587	0.773	0.788	-0.496	-1.356	0.882	1.369	0.215	-0.375	0.98	-2.318
T2	Yes	placebo	-0.106	0.979	-0.241	1.76	0.653	1.302	1.745	0.846	1.433	-0.03	1.579	0.147	1.211	0.671	0.387	0.873	0.802	0.518	-0.198	0.1	0.029	0.612	0.226	0.413	-0.077	0.54	0.998	0.886	0.281	-0.669	-0.213	-0.049	0.177	1.09	1.836	1.05	0.561	1.141	0.332	-0.594	-0.288	-0.336	2.065	1.322	0.501	-0.119	1.579
T2	Yes	natural_dendritic_cells	0.377	0.829	0.974	1.457	0.269	0.988	0.389	0.194	1.053	0.318	1.25	3.242	0.179	0.488	0.294	0.408	1.078	0.579	-0.076	0.02	0.211	0.143	2.12	0.442	0.553	0.531	0.795	0.067	1.235	-0.711	1.036	0.641	0.297	0.752	0.572	1.189	0.661	0.667	-1.245	-0.973	-0.553	0.588	1.183	0.578	0.214	2.162	-1.475
T2	No	natural_dendritic_cells	0.567	0.014	-2.906	0.194	0.345	-0.182	-0.782	-1.529	0.433	-0.362	0.233	NA	-0.799	-0.031	-0.144	0.253	0.548	0.621	0.361	0.068	0.166	0.351	-0.153	0.172	-0.326	0.927	0.617	0.533	0.067	-0.609	-0.549	0.159	-0.006	0.317	0.864	-0.158	0.402	0.701	-0.035	0.384	1.354	0.795	1.028	-0.025	-0.103	0.07	-0.173
T2	Yes	placebo	0.456	1.292	1.773	0.804	1.256	1.665	1.652	1.95	0.288	-0.384	0.407	-1.788	0.302	0.628	0.442	0.801	0.384	1.207	0.45	0.027	0.352	0.891	1.524	0.402	0.452	0.905	0.031	0.384	-0.625	-0.872	-0.202	-1.006	-0.873	0.757	0.575	0.497	0.423	0.411	1.346	-2.674	-1.133	0.531	1.337	0.256	-0.182	2.014	1.643
T2	Yes	natural_dendritic_cells	0.088	1.244	1.091	0.381	0.346	1.311	2.05	2.029	1.903	0.423	1.335	1.55	-0.008	1.614	0.84	0.231	0.93	0.712	0.565	0.323	0.321	0.655	0.82	0.115	0.279	0.654	0.019	0.489	0.221	-0.65	0.133	-0.28	-0.068	1.525	1.54	1.696	0.644	0.281	0.278	0.245	-0.402	0.112	1.441	0.043	0.085	0.586	0.367
T2	Yes	placebo	0.548	1.084	1.985	1.036	0.891	1.395	0.899	0.509	0.841	-0.509	0.692	-3.219	-0.489	1.042	0.337	1.106	1.162	0.325	0.218	0.166	0.04	0.751	-0.521	0.289	-0.692	0.774	1.451	0.945	1.123	-0.881	-0.163	0.457	0.397	0.705	1.201	0.981	0.562	1.497	1.035	-1.76	-1.176	0.683	1.487	1.001	0.087	-0.122	1.082
T2	Yes	natural_dendritic_cells	0.256	1.048	-0.22	1.124	0.162	1.251	1.493	0.143	-0.069	-0.226	0.373	-0.586	1.037	0.105	-1.568	0.171	0.301	0.599	-0.222	0.337	0.138	0.076	0.087	0.165	-0.388	-0.163	-1.011	-0.625	-1.178	-0.693	-0.486	-1.564	-1.371	-0.02	0.052	0.317	-0.211	-0.543	-0.1	-0.033	0.264	1.124	1.921	-0.513	-0.2	-0.191	0.94
T2	Yes	placebo	0.631	2.044	1.534	1.334	1.739	2.099	2.494	2.545	1.647	-0.174	1.745	2.345	0.316	1.411	-0.252	0.899	0.303	0.989	0.378	0.255	0.464	0.692	0.482	-0.033	-0.264	0.387	0.387	1.55	0.286	-0.747	-0.04	0.15	0.963	0.977	1.266	0.34	0.354	0.56	1.064	2.293	0.128	0.542	1.341	0.573	-0.429	0.77	-2.229
T2	No	natural_dendritic_cells	0.623	0.616	1.694	0.433	1.119	1.43	1.192	1.516	1.23	-0.624	0.94	2.639	-0.611	0.937	-0.215	0.563	0.108	0.413	-0.453	0.351	0.214	0.578	0.222	0.032	-0.282	0.466	0.961	1.43	0.668	-0.699	-0.125	0.18	1.02	0.016	1.058	0.219	0.363	0.947	1.326	-2.198	-0.518	0.394	1.812	0.411	-0.332	0.486	-0.109
T2	No	natural_dendritic_cells	-0.327	0.426	-1.041	0.512	0.14	0.602	0.769	0.654	0.966	-0.176	0.84	-4.2	0.334	0.702	-0.108	0.561	0.64	0.748	0.12	0.251	0.403	0.663	0.159	0.185	-0.119	0.578	0.257	0.633	0.063	-0.735	-0.302	-0.093	0.339	0.143	-0.207	0.588	0.048	0.497	0.902	-1.077	-1.159	0.173	1.527	0.428	0.026	0.099	0.587
T2	No	placebo	0.586	-0.266	-1.056	0.628	0.05	0.651	0.597	-2.08	-0.515	0.635	0.424	0.775	-0.695	0.101	-0.598	-0.025	0.144	0.811	-0.36	0.259	0.159	0.24	-0.167	0.025	-0.607	0.297	-0.082	-0.171	-0.721	-0.665	-0.433	-0.82	-0.591	0.109	0.684	-0.446	-0.106	0.021	-0.977	-0.238	-0.792	0.613	1.636	-0.154	-0.316	-0.378	0.308
T2	Yes	natural_dendritic_cells	0.806	-2.401	-1.532	1.586	0.557	0.758	1.084	2.036	-0.297	-0.586	0.141	0.858	-0.124	0.426	-0.074	0.156	0.451	1.29	0.174	0.119	0.439	0.075	0.183	-0.015	-0.712	0.034	0.908	0.373	1.14	-0.637	0.58	1.314	1.013	-1	-0.49	0.45	0.285	0.769	-0.612	0.278	-1.005	0.805	0.657	0.342	-0.528	0.091	0.906
T2	Yes	natural_dendritic_cells	0.332	0.096	0.777	1.224	0.591	1.43	0.192	-0.427	1.186	-0.16	1.466	2.567	-0.296	0.565	0.665	0.493	0.679	0.894	0.637	0.269	0.694	0.33	0.478	-0.261	-0.151	0.849	1.226	1.404	0.448	-0.751	0.791	0.33	0.545	0.763	0.636	1.504	1.073	1.579	1.462	-0.937	-0.933	-0.018	1.307	0.72	0.533	0.648	-0.102
T2	No	placebo	0.172	0.514	-0.015	1.063	0.301	0.993	0.274	-1.175	0.21	-0.34	-0.104	NA	0.371	0.184	-1.593	-0.72	0.743	0.416	0.182	0.095	0.038	1.178	0.555	-0.11	-0.113	0.191	-0.095	-0.178	-0.509	-0.824	-0.278	-0.754	-0.803	-0.413	0.378	0.251	-0.12	0.182	0.11	3.434	5.598	0.66	0.867	-0.458	0.252	0.803	1.138
T2	No	natural_dendritic_cells	0.951	1.262	-0.019	1.313	0.76	1.113	0.725	-0.439	0.1	-0.484	0.691	-4.341	0.176	0.616	-0.157	0.65	0.651	0.322	0.656	0.269	0.606	0.773	-0.666	0.131	-0.867	0.347	0.208	0.762	-0.257	-0.831	-0.499	-0.415	0.236	0.252	0.236	0.976	0.082	0.457	-1.233	1.12	1.179	0.307	1.28	0.621	0.185	-0.602	0.036
T2	No	natural_dendritic_cells	0.557	-0.722	1.291	1.331	1.141	1.496	1.35	-0.065	-0.088	-0.467	1.161	1.206	-0.14	0.356	-0.932	0.877	0.853	0.551	0.418	0.286	0.071	0.084	-0.361	0.06	-0.788	0.78	1.133	0.87	0.657	-0.805	-0.038	0.094	0.055	0.56	0.769	0.311	0.635	1.206	0.536	1.139	-0.625	0.698	0.399	0.228	-0.042	-0.283	1.075
T2	No	natural_dendritic_cells	1.197	NA	-0.466	1.159	1.258	0.781	0.877	-0.545	0.519	-0.569	0.444	2.528	0.005	1.012	-0.704	0.341	0.794	1.224	0.006	0.163	0.147	0.3	-0.102	0.044	-0.698	0.35	2.053	1.818	1.493	-0.821	0.344	1.401	1.56	-0.102	0.406	-0.097	1.374	2.112	0.369	2.549	2.185	0.557	1.419	0.118	-0.069	0.104	-0.199
T2	Yes	natural_dendritic_cells	0.004	1.024	0.061	1.883	1.881	1.119	0.905	-0.299	1.094	-0.565	0.693	3.235	-0.223	0.619	-0.994	0.755	0.988	0.168	-0.287	0.307	1.447	0.155	0.625	-0.258	-0.558	0.397	1.044	1.517	0.28	-0.871	-0.3	-0.124	0.284	0.582	0.979	0.047	0.944	1.423	1.672	0.628	1.427	0.36	1.555	0.737	0.153	0.531	-1.427
T2	Yes	natural_dendritic_cells	-0.343	-0.651	1.005	1.454	1.29	1.219	1.44	0.637	0.156	-0.465	0.733	NA	-0.079	0.614	0.025	0.504	1.207	0.634	0.299	0.068	0.275	0.625	0.559	-0.112	-0.418	0.147	0.245	1.199	-0.07	-0.93	-0.173	-0.708	-0.383	0.83	1.103	0.61	0.643	0.499	0.805	-0.226	-1.314	1.123	0.997	0.344	-0.057	1.027	0.624
T2	Yes	natural_dendritic_cells	-0.206	NA	0.1	0.709	-0.225	0.872	0.263	-0.229	0.338	-0.192	0.641	NA	0.015	-0.044	-0.349	0.695	1.025	0.501	-0.146	0.261	1.328	0.237	0.768	0.106	-0.339	0.346	0.108	-0.485	-0.401	-0.027	-0.249	-0.586	-0.936	0.085	0.555	0.111	0.123	0.211	-0.804	1.173	-0.492	0.127	0.869	0.588	-0.085	0.937	-1.185
T2	No	natural_dendritic_cells	-0.115	2.966	0.901	0.481	-1.137	1.06	1.01	0.246	0.134	0.559	0.184	-2.594	1.206	-0.283	0.061	0.43	0.796	0.422	0.555	0.788	0.241	0.257	0.908	0.186	0.141	0.415	-1.068	-0.912	-1.344	0.858	-0.625	-2.026	-2.026	0.455	0.725	0.383	-0.299	-0.87	-0.423	-1.222	-0.673	0.435	0.782	0.136	-0.733	1.305	1.072
T2	Yes	natural_dendritic_cells	1.3	NA	1.324	0.592	0.209	1.788	0.599	-0.011	0.096	0.575	0.989	1.774	1.167	0.689	0.237	0.11	0.743	0.495	0.536	0.71	0.315	0.024	-0.276	0.307	-0.497	0.807	0.992	0.723	0.629	0.721	0.078	0.23	0.394	0.423	0.799	1.858	0.622	1.047	0.604	-1.053	-1.114	0.976	-0.038	0.308	-0.276	-0.977	0.856
T2	No	placebo	0.417	-0.264	0.778	0.88	1.053	0.813	1.181	1.192	-0.245	0.872	0.199	NA	-0.073	0.012	0.087	0.216	1.229	0.85	-0.12	0.62	0.205	0.442	-0.531	0.106	-0.6	0.521	0.405	0.332	0.139	0.676	-0.227	0.084	0.148	0.832	0.548	0.828	0.027	0.418	0.889	-1.011	-1.654	0.703	0.061	0.207	-0.141	-0.686	0.883
T2	Yes	natural_dendritic_cells	0.515	NA	2.097	1.226	0.775	1.613	2.099	-0.468	1.964	0.563	1.935	NA	0.128	0.451	-1.056	0.206	1.546	1.214	-0.422	0.722	0.139	0.595	0.434	0.219	-0.307	-0.176	0.45	0.264	0.104	0.734	0.036	-0.181	0.015	0.134	0.941	0.13	-0.255	0.34	0.915	0.652	1.543	0.564	1.698	0.265	0.073	0.45	1.276
T2	No	placebo	0.502	1.22	-0.377	0.035	0.956	0.596	-0.406	1.121	0.27	0.477	0.543	-3.787	0.225	0.28	0.38	0.701	-0.012	1.032	0.422	0.739	0.125	0.213	0.16	0.247	-0.387	0.541	1.908	0.814	1.195	0.666	-0.238	0.933	0.73	0.007	0.089	-0.61	0.806	1.74	-0.889	-0.615	-0.842	1.284	1.689	0.388	-0.438	0.512	-1.291
T2	Yes	natural_dendritic_cells	-0.33	0.526	0.536	0.581	0.146	0.504	-0.201	2.144	0.25	1.068	0.682	NA	0.672	0.518	-0.095	0.999	0.417	1.077	0.183	0.69	0.268	0.407	0.142	0.333	-0.003	0.065	1.7	1.061	0.892	0.705	-0.293	0.763	0.967	-0.492	-0.087	-0.299	0.345	1.424	1.155	0.841	1.122	1.093	1.329	-0.076	-0.419	0.9	-0.091
T2	No	natural_dendritic_cells	1.896	1.588	1.445	0.77	0.846	1.294	1.276	-0.488	1.06	0.632	0.415	1.022	0.509	0.573	-0.413	0.684	NA	1.101	0.721	0.761	0.213	0.458	0.403	0.525	0.268	0.703	0.004	0.03	-0.501	0.76	-0.234	-0.586	-0.809	0.485	0.333	0.191	0.122	-0.074	0.579	0.307	-0.782	1.034	1.157	0.71	-0.11	0.778	-1.247
T2	Yes	natural_dendritic_cells	0.196	0.785	0.748	1.332	-0.305	1.005	0.897	0.028	-0.097	0.645	0.073	0.692	0.652	0.218	0.301	0.5	0.863	0.562	0.734	0.709	0.435	0.87	0.479	0.248	-0.237	0.525	0.066	0.331	-0.01	0.68	-0.082	0.129	0.229	0.477	0.979	0.856	0.104	-0.008	1.748	0.799	0.906	0.677	1.967	0.013	-0.116	1.046	-0.165
T2	No	natural_dendritic_cells	3.405	0.625	1.053	0.21	2.819	0.893	0.174	-1.213	-0.002	0.74	-0.388	NA	-0.052	-0.267	-0.405	0.22	0.29	0.782	0.646	0.759	0.42	0.096	0.429	-0.021	0.119	0.232	-1.628	-0.929	-1.165	0.682	-0.685	-1.88	-1.471	-0.37	0.46	-0.237	-0.575	-1.671	1.051	2.69	4.867	0.912	0.6	0.19	-0.467	-0.226	0.381
T2	No	placebo	0.5	1.528	0.712	2.188	1.221	1.194	1.039	-0.041	-0.157	0.67	1.116	6.135	-0.866	0.136	0.046	-0.02	NA	0.849	0.052	0.687	0.346	0.429	0.803	0.141	-0.283	0.078	1.034	0.639	0.529	0.703	-0.425	0.183	0.438	-0.529	0.13	-0.277	0.254	1.083	0.092	-2.03	-1.885	1.003	1.435	0.099	0.053	1.129	0.872
T2	Yes	natural_dendritic_cells	0.529	2.063	0.295	1.539	1.696	1.08	1.595	0.251	1.724	0.66	1.526	-4.188	0.026	0.598	-0.341	0.737	1.243	0.823	0.976	0.851	0.216	0.759	0.498	0.505	-0.095	0.765	0.549	0.43	0.405	0.652	0.189	-0.251	-0.089	0.501	0.736	0.33	-0.042	0.355	1.246	1.129	1.771	1.056	1.587	0.327	-0.009	0.88	-0.021
T2	Yes	placebo	0.189	-0.808	1.809	1.314	0.653	1.229	2.102	1.291	1.648	0.655	1.048	2.182	0.903	0.944	0.168	0.92	1.094	1.423	0.327	0.785	0.455	0.323	-0.192	0.298	-0.368	1.094	0.894	1.12	0.653	0.669	0.415	0.868	0.713	0.731	1.02	1.65	0.775	0.943	1.261	1.819	0.756	1.028	0.851	1.206	0.139	0.253	1.17
T2	No	natural_dendritic_cells	0.86	-0.875	0.515	1.425	0.968	1.177	1.966	0.991	0.713	0.635	0.759	2.246	0.82	0.231	-1.184	0.84	1.287	0.483	0.037	0.743	0.173	0.517	0.392	0.34	-0.056	0.929	-0.226	-0.023	0.186	0.652	0.132	-0.469	-0.44	0.791	1.226	-0.08	-0.093	-0.278	-1.23	1.277	0.806	0.893	2.185	0.243	0.231	0.555	2.171
T2	Yes	natural_dendritic_cells	0.368	1.404	-0.003	0.241	-0.716	0.683	0.022	0.454	0.127	0.636	0.391	NA	-0.425	0.092	-0.682	0.121	0.642	0.39	0.234	0.6	0.075	0.434	-0.145	0.353	-0.346	0.378	-0.186	0.537	-0.248	0.62	-0.329	-0.379	0.027	-0.393	0.071	-0.813	-0.332	-0.228	0.853	0.52	1.977	1.096	1.596	0.112	0.189	-0.04	0.181
T2	No	placebo	-0.505	0.688	0.145	0.75	0.155	1.105	0.033	1.245	-0.312	0.499	0.156	2.48	0.153	0.343	-0.755	0.602	NA	1.084	-0.002	0.664	0.125	0.189	-0.285	0.207	-0.351	0.332	-1.093	-0.49	-1.631	0.609	-0.51	-1.908	-1.555	0.339	0.616	-0.992	-0.634	-0.858	0.282	0.889	0.889	1.48	1.939	0.171	-0.12	-0.851	0.111
T2	No	placebo	-0.265	1.542	-0.051	-0.132	-0.649	0.568	0.184	-0.266	-0.329	0.777	0.122	-4.103	-0.7	0.414	-0.641	0.691	-0.171	1.125	0.025	0.551	0.303	0.032	-0.121	0.149	-0.438	0.14	0.1	-0.195	-0.736	0.514	0.024	-1.134	-1.015	-0.586	-0.746	-1.023	-0.016	0.145	-1.094	-0.188	0.692	1.584	1.549	0.105	-0.042	-0.48	-0.949
T2	No	placebo	0.188	0.106	0.543	-0.177	-0.108	0.75	0.025	-0.648	-0.272	0.716	-0.294	NA	0.513	0.477	-0.942	0.182	-0.011	0.031	1.035	0.606	0.211	0.142	0.726	0.109	0.367	0.635	-1.927	-1.923	-1.119	0.466	-1.058	-2.248	-2.152	-0.599	-0.232	-0.118	-0.949	-1.798	-2.36	-0.606	-1.016	0.719	0.473	0.434	-0.715	-1.226	-0.062
T2	Yes	natural_dendritic_cells	0.643	1.041	-0.462	-0.541	-0.637	0.59	-0.437	-0.421	-0.013	0.79	0.709	NA	-0.635	0.698	0.019	0.526	-0.079	0.71	0.125	0.585	-0.196	0.348	0.425	0.396	-0.155	0.475	0.841	0.247	0.693	0.392	0.038	0.29	0.53	-0.783	-0.367	-0.736	0.03	0.523	-1.641	-0.586	0.079	0.862	1.137	-0.15	-0.257	0.547	-0.79
T2	Yes	natural_dendritic_cells	0.919	1.195	-0.683	0.164	0.392	0.706	1.199	0.813	-0.363	0.549	-0.23	1.888	0.414	0.053	-0.212	0.321	0.46	0.219	0.101	0.566	0.193	0.423	-0.305	0.052	-0.602	0.334	-0.125	0.021	-0.607	0.488	-0.993	-0.508	-0.16	-0.256	-0.187	-0.677	-0.435	-0.112	0.256	3.001	4.229	0.889	1.195	0.071	-0.113	-0.654	1.712
T2	Yes	placebo	0.102	0.837	1.14	1.451	0.404	1.077	0.732	0.115	0.636	0.537	1.426	-1.381	1.873	0.924	0.798	1.11	1.97	0.76	-0.137	0.62	0.467	0.711	1.349	0.454	0.33	0.886	2.133	1.554	1.739	0.444	1.079	0.99	0.807	1.021	1.116	1.077	1.318	2.149	1.746	1.065	1.844	0.716	1.472	0.723	0.294	1.369	0.604
T2	No	placebo	0.166	0.994	0.782	0.406	-0.009	1.238	1.4	0.282	0.266	0.493	0.52	-1.026	-0.231	0.182	-0.29	0.865	0.494	-0.104	0.03	0.786	0.159	0.349	-0.487	0.224	-0.602	0.39	-1.593	-0.738	-2.685	0.342	-0.67	-1.813	-1.475	0.157	-0.424	-0.353	-0.679	-1.356	0.632	-0.032	0.473	0.882	1.367	0.42	-0.139	-1.557	0.143
T2	Yes	natural_dendritic_cells	1.195	1.192	0.015	1.111	1.114	0.957	0.391	1.886	0.742	0.588	0.644	-0.681	-0.038	0.487	-0.044	0.862	NA	0.864	-0.147	0.694	0.431	0.615	0.532	0.348	-0.141	0.805	1.259	0.634	1.099	0.424	0.594	0.802	0.694	0.901	1.193	-0.09	0.519	1.003	0.301	0.072	-0.456	0.822	1.25	0.37	-0.554	0.881	1.307
T2	No	natural_dendritic_cells	0.257	1.207	1.816	0.641	0.426	0.662	-0.174	2.635	0.958	0.709	0.814	-1.853	0.226	0.767	1.279	0.587	NA	-0.744	0.627	0.736	0.31	0.749	0.736	-0.005	0.185	0.514	0.44	0.682	0.188	0.397	0.452	-0.782	0.118	1.773	1.233	0.816	0.819	0.647	1.069	-1.009	-0.88	-1.647	1.718	0.439	0.155	0.874	0.638
T2	Yes	natural_dendritic_cells	0.469	1.224	2.787	0.247	0.119	0.805	0.334	0.318	0.806	0.541	0.405	-0.162	0.342	0.219	1.255	0.732	-0.065	-0.666	0.407	0.822	0.181	0.874	0.625	-0.039	-0.081	1.002	0.927	0.613	0.897	0.452	0.991	0.32	-0.056	1.208	0.628	1.327	0.937	1.124	0.276	2.114	1.744	-1.015	1.478	0.435	0.412	0.708	0.537
T2	No	natural_dendritic_cells	0.26	0.135	3.516	0.241	1.247	1.349	1.405	0.998	0.453	0.711	0.709	2.998	0.598	0.427	1.839	1.232	NA	-0.386	0.878	0.581	0.212	0.658	0.435	0.096	-0.205	1.186	-0.682	-0.477	0.263	0.338	1.024	0.262	-0.282	1.938	1.54	1.33	0.588	-0.62	0.646	0.952	-0.755	-1.235	0.849	0.896	-0.232	0.486	0.785
T2	No	placebo	1.02	1.207	2.133	1.304	0.226	1.167	-0.212	-0.012	0.998	0.528	0.908	0.299	1.323	0.04	-0.066	0.728	0.649	0.746	0.155	0.542	0.122	0.354	-0.031	0.232	-0.143	0.541	-0.021	-0.199	0.256	0.417	0.485	0.282	-0.058	0.511	0.617	0.773	0.188	-0.197	-0.171	1.218	1.75	0.893	1.369	0.632	0.024	0.051	0.301
T2	No	natural_dendritic_cells	2.02	1.267	1.56	-0.061	0.883	0.813	-0.025	-0.394	0.62	0.653	-0.132	NA	0.585	0.621	1.144	0.505	-0.585	-1.404	0.351	0.583	0.199	-0.063	-0.066	0.431	-0.38	0.36	0.097	0.169	-1.093	0.352	-0.513	-0.19	-0.36	0.803	0.578	0.262	0.322	0.193	0.92	-1.474	-0.588	-1.518	0.835	0.271	-0.636	0.173	-1.488
T2	No	placebo	0.086	1.523	1.306	0.898	1.319	0.837	-0.167	-0.32	0.223	0.539	0.875	-2.225	1.03	0.867	1.154	0.227	NA	-0.525	0.469	0.582	0.135	0.597	0.215	0.564	-0.166	0.612	1.012	0.92	0.561	0.332	0.55	0.704	0.644	0.711	0.342	0.948	1.027	1.166	1.469	2.933	3.573	-1.598	1.036	0.19	0.677	0.234	1.622
T2	No	natural_dendritic_cells	0.108	1.542	0.566	1	0.42	0.863	1.449	0.207	-0.095	0.826	0.257	NA	-0.376	0.665	-0.561	0.166	0.786	1.134	-0.584	0.588	0.304	0.724	0.22	0.374	-0.115	0.19	0.456	0.592	-0.636	0.387	-0.024	0.154	0.598	0.039	0.198	-1.244	0.279	0.484	0.434	0.667	0.1	1.541	1.807	0.121	-0.055	0.277	0.695
T2	Yes	placebo	1.267	-0.209	0.637	0.414	-0.336	0.446	0.859	-1.208	0.143	0.604	0.324	NA	-0.323	0.453	1.256	0.689	-0.272	-1.525	0.548	0.791	0.068	0.531	-0.368	0.292	-0.366	0.4	0.637	0.671	-1.187	0.327	-1.259	-0.07	0.012	0.827	0.079	0.761	0.239	0.681	0.104	1.541	2.248	-1.77	2.121	0.022	-0.026	-0.156	1.706
T2	Yes	natural_dendritic_cells	0.154	2.015	0.453	0.704	0.311	0.935	-0.703	-0.533	-0.001	0.633	0.277	3.475	-0.598	0.141	-0.301	0.409	0.602	0.27	0.668	0.761	0.061	0.564	-0.198	0.296	-0.355	0.485	1.148	0.796	0.301	0.332	0.024	0.12	0.606	0.359	0.075	-0.295	0.556	1.128	0.341	-1.283	-0.58	0.991	1.371	0.186	-0.556	0.789	-2.196
T2	Yes	natural_dendritic_cells	0.318	-1.785	1.613	0.228	0.603	0.809	0.188	-0.311	0.019	0.447	0.73	NA	0.575	0.223	0.811	0.479	1.017	0.913	0.19	0.544	0.148	0.531	0.827	0.377	0.05	1.099	0.599	-0.172	0.662	0.332	0.782	0.846	0.054	0.397	0.641	1	1.007	0.668	-0.394	0.399	0.874	0.847	0.974	0.002	-0.233	0.951	0.541
T2	Yes	natural_dendritic_cells	-0.934	0.83	0.782	-0.461	-0.348	0.757	-0.495	0.433	-0.346	0.524	-0.301	NA	-0.32	0.657	0.327	0.112	0.439	1.019	-0.257	0.535	-0.093	0.094	-0.493	0.112	-0.402	0.133	0.667	1.048	0.153	0.392	0.075	0.669	0.525	0.102	1.624	-0.04	0.648	0.643	0.856	-1.109	-0.54	0.995	0.598	-0.099	-0.24	0.532	-2.737
T2	Yes	natural_dendritic_cells	0.745	0.276	-0.784	0.868	0.01	1.119	0.234	-0.035	0.484	0.632	0.888	1.152	1.349	0.515	-0.279	-1.021	0.974	1.36	0.178	0.499	0.253	0.509	-0.035	0.199	-0.356	0.53	1.284	1.069	0.67	0.302	0.415	0.965	1.155	-0.135	0.581	-1.281	0.694	0.951	-0.253	0.081	-0.392	1.389	1.501	0.834	0.175	0.997	-1.748
T2	Yes	placebo	0.886	0.625	-0.329	0.022	0.835	0.862	0.766	0.581	0.228	0.664	0.197	-3.195	1.05	0.383	-0.43	0.604	NA	0.463	0.28	0.665	0.406	0.656	-0.242	0.337	-0.174	0.224	0.283	0.618	-0.03	0.402	-0.03	-0.13	0.315	0.46	0.234	-0.391	0.054	-0.14	0.291	-1.631	-0.149	1.23	1.483	0.254	-0.324	-0.5	-2.936
T1	Yes	natural_dendritic_cells	-0.084	0.848	0.451	-0.9	NA	2.843	-1.094	0.079	-0.838	1.081	-0.512	1.47	-0.375	-0.497	-0.906	-0.512	-0.097	1.376	0.233	-0.389	-0.483	-0.387	0.527	-0.435	1.605	-0.602	-1.797	-1.555	-0.681	-0.204	0.125	-0.62	-1.424	-0.546	-0.558	-1.228	-1.545	-1.88	0.079	-1.096	-1.813	-0.738	0.269	-0.206	-0.18	1.004	-2.33
T1	Yes	natural_dendritic_cells	-0.756	-3.003	2.271	-2.256	-0.287	3.131	-4.84	-0.608	-0.773	NA	-1.031	NA	-0.664	-0.682	0.051	-0.926	NA	0.844	-0.235	-0.26	3.103	-0.295	-0.115	-0.517	2.591	-0.531	0.175	-0.553	0.714	-0.187	0.632	0.768	0.603	-1.393	-1.021	-0.508	-0.792	-0.036	-0.383	3.385	0.946	-0.031	0.57	-0.447	-0.259	-1.546	-1.785
T1	No	natural_dendritic_cells	-0.801	0	1.261	-0.337	-1.35	2.827	-0.234	-1.053	-0.494	-0.339	-0.006	NA	-0.126	-0.53	-0.794	-0.673	-0.362	0.419	-0.251	-0.217	NA	-0.394	-0.594	-0.333	2.201	-0.294	-1.444	-1.689	-1.416	-0.115	-0.761	-1.152	-1.521	-0.243	-1.374	-1.595	-1.762	-1.49	-1.687	2.236	3.152	-0.484	0.707	-0.473	-0.519	-2.35	2.071
T1	Yes	placebo	-0.757	NA	1.542	-0.039	-0.365	3.519	-0.318	0.67	-1.172	NA	-0.179	NA	0.297	0.805	-1.423	-0.642	2.869	0.381	-0.432	-0.231	1.834	-0.313	-0.449	-0.44	2.171	-0.805	-0.247	-0.549	0.538	-0.101	0.781	0.657	0.217	-0.942	-1.372	-1.062	-0.8	-0.319	-0.289	4.419	4.105	-0.635	0.787	0.138	-0.293	-1.249	3.238
T1	No	natural_dendritic_cells	-0.535	-0.403	1.446	-0.515	-0.72	3.476	0.909	0.034	-0.959	-0.012	-0.858	3.25	-0.015	-0.469	-0.288	0.079	NA	0.471	-0.906	0.177	NA	-0.641	0.308	-0.443	1.003	-0.21	0.021	-0.463	0.742	0.04	1.062	0.542	0.239	0.064	0	-0.559	-0.445	-0.198	0.123	1.788	2.4	0.021	0.62	0.09	-0.074	0.72	1.656
T1	Yes	natural_dendritic_cells	-1.385	-0.298	0.708	-0.508	-1.919	3.351	-0.092	-0.182	NA	NA	-0.704	-3.556	0.049	-0.53	-0.503	-0.582	NA	-0.072	0.384	-0.227	2.33	-0.18	0.462	-0.319	1.88	-0.423	-1.128	-0.913	-0.419	-0.109	0.29	-0.66	-1.095	-0.084	-0.384	-0.651	-0.897	-1.051	-1.129	0.378	-0.111	-1.054	0.268	-0.866	-0.225	0.949	2.549
T1	No	natural_dendritic_cells	-0.891	-0.744	0.214	-0.966	NA	2.647	0.179	-0.511	-1.163	-1.043	-0.751	NA	0.293	-0.656	-0.563	-0.322	NA	0.515	-0.445	0.01	2.428	-0.261	-0.42	-0.45	2.325	-0.16	-0.954	-0.882	-0.307	-0.11	0.252	0.242	0.122	-0.3	-0.32	-1.522	-0.917	-1.246	-1.009	-0.146	0.992	-1.092	0.522	-0.551	-0.261	-0.304	-0.309
T1	Yes	natural_dendritic_cells	-0.595	-0.742	-0.543	-1.409	NA	2.162	-1.295	-0.721	-0.938	-1.729	-1.475	NA	-1.194	-1.231	0.64	-0.394	-0.704	-0.102	0.442	0.019	1.36	-0.628	-0.253	-0.311	1.231	0.379	1.032	0.321	0.917	-0.001	0.328	1.734	1.557	-1.302	-1.086	0.502	0.336	0.907	-1.43	-1.964	-0.413	0.429	0.729	-0.15	-0.523	0.86	-3.678
T1	Yes	natural_dendritic_cells	-0.677	-0.579	0.104	-1.989	NA	2.604	0.242	-0.748	-0.635	0.211	-0.511	-0.736	-0.468	-1	-1.501	-4.811	NA	-0.302	-0.274	-0.176	1.259	-0.729	-0.28	-0.333	1.861	-0.478	-1.01	-1.105	-0.794	-0.005	-0.264	-1.219	-1.407	-1.622	-1.709	-1.922	-0.979	-0.882	-1.043	-1.564	-1.133	-0.697	0.605	-0.326	-0.208	0.01	0.091
T1	No	natural_dendritic_cells	-1.379	0.701	0.692	-0.384	-1.435	3.21	0.436	-1.777	-0.167	NA	-0.835	NA	-1.038	-0.999	-1.22	-0.638	0.58	-0.428	-0.148	-0.103	1.182	-0.579	-0.516	-0.361	1.214	-0.513	-1.972	-0.225	-1.553	0.048	-1.097	-1.332	-0.935	-1.666	-0.885	-1.514	-1.656	-1.761	-0.126	0.354	0.965	-0.796	0.642	-0.709	-0.679	-0.716	-1.204
T1	Yes	natural_dendritic_cells	-1.609	-0.262	0.846	-0.094	-1.443	3.192	0.638	-0.005	-0.611	-0.099	-0.225	NA	-0.806	-0.435	-0.643	-0.344	1.856	-0.38	-0.317	0.375	1.809	-0.595	-0.418	-0.122	2.095	-0.365	-1.28	-1.128	-1.177	0.121	-0.55	-0.553	-0.774	-0.594	-0.575	-1.398	-0.979	-1.137	-0.279	-2.691	-1.653	0.36	0.711	-0.325	0.112	-0.763	0.481
T1	Yes	natural_dendritic_cells	-0.039	-7.213	1.874	0.45	NA	2.873	0.86	1.502	-0.78	-1.115	-0.31	NA	0.832	-0.702	0.241	-0.019	0.073	0.086	0.022	0.464	1.479	-0.167	0.248	-0.16	2.062	0.156	0.173	-0.092	0.664	0.097	0.453	0.337	0.037	0.336	0.691	0.183	0.395	0.124	0.759	-3.838	-2.276	0.472	1.182	0.031	0.018	0.448	-0.268
T1	Yes	placebo	0.071	1.389	2.754	-0.116	NA	3.91	0.364	-0.581	NA	NA	-1.439	-3.609	-0.9	-0.79	-0.472	-0.32	-0.261	0.733	0.707	0.542	-1.109	-0.398	-0.305	-0.307	1.328	-0.544	0.126	-0.179	0.076	-0.032	-0.155	0.652	0.112	-0.855	-0.938	-0.148	-0.755	-0.007	-1.162	-1.031	0.013	-0.431	0.176	-0.11	-0.009	-0.914	-0.263
T1	Yes	natural_dendritic_cells	-0.805	-0.276	2.196	-0.345	-1.256	2.79	1.135	0.444	-0.173	2.123	0.225	NA	-0.794	-0.461	-0.623	-0.327	NA	-0.298	0.322	0.334	-0.326	-0.39	1.263	-0.192	1.566	0.11	-0.655	-1.632	-0.128	0.065	0.576	-0.571	-1.522	0.314	-0.183	-0.811	-0.517	-1.032	-2.399	-2.439	-3.368	-0.059	0.859	-0.651	-0.215	1.609	-0.477
T1	No	natural_dendritic_cells	0.554	1.787	2.699	-0.544	0.86	3.099	0.901	-0.17	-1.363	NA	-0.554	-1.351	-0.338	-0.037	0.145	-0.568	0.909	0.748	-0.285	0.69	0.557	-0.359	-0.111	-0.247	1.718	-0.406	-0.368	-0.282	-0.076	0.137	0.34	0.285	0.361	-0.249	-0.853	-0.093	-0.087	-0.344	-0.573	-4.394	-1.326	-0.374	0.954	-0.201	-0.282	0.558	-0.726
T1	Yes	natural_dendritic_cells	2.318	-1.024	1.612	0.296	2.016	3.132	3.765	0.22	-0.701	1.304	-0.496	-1.993	0.287	0.299	-0.317	-0.162	0.121	-0.276	-0.097	0.787	1.522	-0.841	0.439	-0.14	2.169	-0.659	-0.253	0.047	0.449	0.179	0.315	-0.62	-0.788	0.327	0.986	0.006	0.644	-0.266	0.199	-2.395	-2.532	1.091	0.783	-0.491	0.406	0.566	2.69
T1	Yes	placebo	-1.833	-0.004	2.883	-1.43	-1.023	2.615	2.089	-0.469	-1.486	0.561	-0.773	-1.567	1.118	-1.498	-0.532	-0.385	NA	-0.398	0.056	0.629	NA	-0.359	-0.293	-0.239	0.901	-0.142	-0.889	-1.191	-1.128	0.245	-0.644	-1.488	-1.601	-0.438	-0.577	-1.467	-1.153	-0.802	-1.221	-0.292	0.271	0.353	0.921	-0.375	-0.131	-2.267	1.715
T1	No	placebo	-0.718	-0.665	1.502	1.187	-0.208	1.332	1.605	0.055	-1.071	0.861	-0.825	1.441	0.343	0.245	0.347	-0.124	0.045	-0.371	0.221	0.615	-1.337	0.138	0.118	-0.22	1.132	0.469	1.073	0.252	0.821	0.209	0.487	0.976	0.469	0.493	0.372	0.446	0.416	0.733	0.842	-1.07	-1.631	-0.148	0.677	0.345	0.413	0.86	1.617
T1	No	placebo	-0.12	-5.508	1.565	0.281	NA	2.89	3.306	-0.424	-0.55	1.253	-0.323	2.815	-0.013	0.121	0.326	0.302	0.969	-0.303	0.247	1.006	0.982	-0.184	0.847	-0.107	1.383	-0.247	0.513	0.515	0.657	0.237	0.22	0.425	0.674	-0.454	0.039	0.049	-0.032	0.479	-0.629	5.65	6.105	-0.209	1.305	-0.54	0.092	1.077	4.839
T1	No	placebo	0.147	1.05	2.694	-0.844	1.28	3.439	2.62	-1.997	-1.064	1.727	-0.963	-4.027	0.034	-0.65	-0.405	-0.595	NA	-0.329	-0.228	0.583	0.473	-0.791	-0.277	-0.239	1.325	-0.509	-1.795	-1.373	-1.394	0.102	-0.339	-1.541	-1.72	-0.674	-0.553	-1.148	-1.704	-1.823	-0.082	-0.455	-1.154	-0.116	0.862	-0.206	-0.391	-0.148	0.416
T1	Yes	natural_dendritic_cells	-1.483	-0.944	1.819	-0.795	-1.688	1.818	2.137	-1.33	-1.249	2.243	-0.629	2.088	0.156	-1.094	-0.764	-0.818	-1.007	-0.225	-0.889	0.869	-1.625	-0.496	-0.112	-0.108	1.327	-0.734	-1.185	-1.356	-0.457	0.173	-0.292	-0.479	-0.795	-0.821	-0.609	-1.439	-1.613	-1.34	-1.016	2.258	2.716	-0.003	0.508	-0.355	-0.246	-2.506	-2.869
T1	Yes	placebo	0.762	-0.519	3.398	0.159	2.113	2.54	1.353	0.536	0.863	NA	-0.841	NA	-0.787	0.069	0.601	0.072	0.129	0.182	0.302	1.357	2.425	-0.074	0.546	-0.093	1.618	0.165	0.482	0.822	0.679	0.112	0.741	1.007	1.067	0.645	0.089	0.374	0.623	0.669	1.248	1.067	-1.3	-0.497	1.949	-0.104	-0.019	1.162	-0.779
T1	Yes	placebo	0.11	0.636	3.013	-0.23	-0.06	2.556	3.145	1.228	-0.848	0.804	-0.744	NA	-0.393	-0.811	0.387	-0.196	1.01	0.383	-0.017	1.044	2.048	-0.281	-0.182	-0.087	1.54	-0.227	-0.073	0.359	0.378	0.166	0.147	0.938	1.057	0.184	0.01	-0.217	-0.449	-0.14	1.067	-0.402	-0.639	-0.759	1.297	-0.021	-0.004	-0.428	1.251
T1	No	placebo	0.418	-1.974	2.342	-0.139	NA	2.224	1.889	-0.282	-0.683	0.494	-0.396	0.253	0.042	-0.748	-0.503	-0.088	-0.65	-0.257	-0.149	1.281	2.011	-0.398	0.086	-0.086	1.719	0.005	0.163	0.186	-0.224	0.314	-0.181	-0.19	-0.356	-0.026	-0.471	-0.739	-0.043	0.284	0.511	0.124	0.156	0.973	0.852	-0.167	0.133	0.157	-1.119
T1	No	natural_dendritic_cells	2.432	-1.373	0.787	-1.198	1.287	-0.474	3.503	1.234	-0.153	-0.217	-0.315	-3.781	1.27	-0.269	0.282	-0.31	-0.002	0.234	-0.199	1.184	1.046	-0.46	0.563	-0.234	1.707	-0.105	0.314	0.307	0.573	0.286	0.508	0.47	0.7	-0.094	-0.372	0.981	-0.027	0.263	0.636	-1.318	-0.334	0.656	-0.469	0.09	0.107	1.233	1.281
T1	No	natural_dendritic_cells	-0.393	0.1	0.929	-2.267	NA	2.083	2.85	0.91	-0.672	1.357	-1.502	NA	-0.604	-0.524	-0.129	-0.423	NA	-0.762	0.79	1.402	2.813	-0.561	-0.067	-0.136	2.08	0.024	1.06	1.052	0.479	0.149	-0.269	0.948	0.882	-0.68	-1.145	-0.103	0.208	0.989	-0.025	0.044	-0.531	0.658	0.672	0.185	-0.511	-0.162	-0.051
T1	Yes	natural_dendritic_cells	-1.305	0.64	-0.802	1.23	-0.847	0.816	2.425	-0.807	-0.564	2.249	-0.31	NA	0.662	0.36	-1.174	-0.265	NA	0.074	1.061	1.317	-1.377	0.081	-0.279	-0.091	1.679	-0.863	-1.89	-0.833	-1.433	0.259	-1.152	-1.449	-1.212	-0.55	-1.413	-1.624	-1.416	-1.645	0.179	1.344	1.959	0.743	0.901	-0.368	0.633	-0.258	0.665
T1	Yes	natural_dendritic_cells	-0.819	-0.607	0.783	-1.305	-1.59	-0.652	1.336	-1.445	-0.971	1.314	-0.792	1.166	-0.124	0.197	-0.262	-0.483	-0.593	-0.571	-0.402	1.214	NA	-0.344	0.242	-0.12	0.978	-0.476	-0.153	0.576	0.13	0.373	-0.357	0.237	0.904	0.02	-0.846	-0.334	-0.519	-0.147	-1.463	-2.071	-2.42	-0.555	0.917	-0.159	0.051	0.677	0.932
T1	No	natural_dendritic_cells	-0.264	0.143	3.304	0.193	NA	2.608	3.037	-1.059	NA	NA	-0.455	NA	-0.256	0.269	0.219	-0.022	-0.214	0.383	0.064	1.204	-0.362	-0.356	0.027	0.064	1.881	-0.009	1.327	0.542	1.146	0.34	0.968	1.175	0.874	-0.002	-0.094	-0.002	0.623	1.106	0.692	-0.126	-2.604	0.439	0.905	0.006	0.552	-0.425	-1.275
T1	Yes	placebo	0.035	0.611	3.505	0.313	-0.975	0.964	4.181	-0.649	0.325	2.328	0.238	NA	0.69	-0.868	0.207	0.059	NA	-0.001	1.092	1.481	0.865	-0.259	0.563	-0.087	1.516	0.147	-0.046	-0.521	0.405	0.301	0.418	0.324	-0.051	-0.104	-0.68	0.379	-0.43	-0.203	0.256	-0.545	-2.194	0.052	1.722	0.325	0.482	0.72	1.227
T1	No	natural_dendritic_cells	0.565	0.472	1.568	-0.279	NA	0.24	3.357	0.254	-1.331	1.232	-1.045	NA	0.063	-0.338	0.609	0.225	NA	0.078	0.351	1.484	-0.685	-0.125	0.015	-0.015	0.465	0.068	0.408	0.368	0.204	0.287	0.092	0.619	0.297	0.069	0.364	0.883	0.282	0.55	1.428	0.272	-0.144	0.072	1.411	0.097	0.155	-1.054	1.616
T1	No	natural_dendritic_cells	-0.94	1.231	0.803	0.806	NA	-0.702	4.849	1.386	-0.192	2.214	0.349	2.125	0.926	-0.142	-0.032	0.363	NA	0.025	0.064	1.879	0.213	-0.227	0.287	0.028	1.548	-0.23	0.02	-0.478	0.08	0.375	0.032	-0.655	-0.71	0.411	0.365	0.116	-0.907	-0.09	-0.971	0.744	-0.184	0.901	1.559	-0.092	-0.017	0.021	-0.134
T1	Yes	natural_dendritic_cells	-0.361	1.048	1.442	1.115	NA	1.481	4.773	-1.273	NA	0.347	-0.418	NA	-0.236	0.944	0.207	-0.082	0.75	0.495	0.412	2.05	0.202	-0.137	0.737	0.047	1.86	0.228	-0.092	0.328	0.618	0.257	1.749	0.093	0.113	2	1.436	0.043	0.315	-0.131	-1.498	4.415	4.544	0.881	1.305	-0.101	0.602	1.267	2.536
T1	Yes	natural_dendritic_cells	0.529	0.623	-1.228	0.009	-0.68	-4.635	2.993	-1.09	-0.851	2.309	-0.544	1.471	0.027	0.099	0.009	-0.004	0.313	-0.188	0.589	1.693	-1.489	-0.324	-0.033	0.074	-1.661	-0.114	-0.107	-0.227	0.192	0.261	-0.22	0.125	0.185	-0.344	-0.883	0.629	-0.849	-0.262	0.069	0.324	0.745	-0.217	1.215	-0.148	0.192	0.026	-0.146
T1	No	placebo	0.54	0.836	-1.558	0.221	-0.693	-4.446	1.686	-0.884	-0.32	0.18	-0.949	-0.737	-0.722	0.102	0.43	-0.237	0.796	0.099	0.682	2.467	NA	-1.039	0.272	0.043	-1.788	-0.468	-0.647	-0.81	-0.38	0.358	-0.342	0.265	-0.534	-1.227	-0.504	0.524	-0.38	-0.642	-0.085	-2.561	-2.837	2.016	0.706	0.478	0.001	0.382	-0.251
T1	Yes	natural_dendritic_cells	-0.29	-0.054	-1.636	-1.305	NA	-2.231	3.585	2.018	0.069	0.37	-0.314	-3.745	-0.115	-0.041	0.168	0.327	0.639	-0.401	-1.06	1.63	0.008	0.28	-0.317	-0.078	-2.391	-0.021	-1.37	-1.108	-0.676	0.341	0.326	-0.116	-0.323	0.766	0.468	-0.279	-1.299	-1.278	-0.27	4.037	4.127	0.513	1.124	-0.126	0.577	-2.207	2.731
T1	No	placebo	-0.436	0.837	1.349	0.654	NA	NA	4.632	-0.819	1.191	3.725	0.41	NA	-0.741	-0.596	-0.605	-0.102	0.937	-0.599	0.092	1.847	-2.611	-0.389	0.177	0.028	1.026	-0.176	-0.618	-0.645	-0.364	0.397	0.023	-0.405	-0.797	0.026	0.007	-0.447	-0.328	-0.733	-0.185	0.295	-0.429	0.558	1.542	-0.125	0.398	-0.441	-1.288
T1	Yes	natural_dendritic_cells	-0.768	0.702	0.011	-1.075	0.152	-2.64	1.728	1.533	-0.909	NA	-0.544	0.319	0.215	-0.417	-0.354	-0.236	NA	0.022	-0.184	2.077	-0.386	-0.121	-0.241	-0.08	NA	-0.346	0.103	0.364	-0.617	0.389	-0.297	-0.462	-0.526	-0.257	-0.218	-0.792	0.375	0.642	0.661	-0.326	-0.44	1.182	1.156	0.102	0.126	-0.722	-6.288
T1	Yes	natural_dendritic_cells	-1.605	-0.723	1.508	-0.185	NA	0.109	4.552	1.29	-0.25	NA	-0.486	3.74	0.414	-0.412	0.482	0.211	0.356	-0.332	-0.271	6.355	3.073	0.359	-0.113	-0.044	1.653	-0.114	0.795	0.523	0.992	0.425	0.047	1.797	1.423	0.408	0.567	0.621	0.079	0.606	1.287	-2.311	-1.71	-0.401	0.979	-0.218	0.209	-0.515	1.539
T1	Yes	placebo	-0.292	0.117	-1.484	-0.931	NA	-3.998	-2.07	0.158	-0.948	NA	-0.888	1.175	1.032	-0.599	0.352	-0.346	0.377	-0.344	-0.588	1.743	0.117	-0.561	-0.05	-0.109	-0.511	-0.308	2.138	1.543	1.798	0.375	0.659	2.136	1.867	-0.766	-0.602	0.736	1.172	1.978	0.939	0.373	-0.506	-1.391	0.927	-0.592	-0.058	-0.13	-2.778
T1	No	natural_dendritic_cells	1.447	0.853	-2.534	-0.29	NA	-5.316	0.21	0.027	-0.475	1.939	-0.38	NA	0.109	-0.498	-0.016	-0.08	1.15	0.274	-0.787	1.889	-0.166	-0.187	0.049	-0.088	-1.267	-0.633	-0.606	-0.601	-0.482	0.363	-0.083	0.087	-0.045	-0.271	-0.185	-0.868	-0.739	-0.667	-1.204	3.879	3.827	-1.133	0.818	-0.505	-0.276	0.703	2.05
T1	Yes	placebo	-0.266	0.22	NA	-0.386	NA	-2.884	-1.039	-1.07	NA	0.381	-0.654	-2.531	-0.424	-1.023	-0.381	-0.977	0.032	-0.191	0.131	1.696	2.848	-0.948	0.039	0.029	NA	-0.319	-1.502	-1.062	-1.167	0.229	-0.542	-1.518	-1.524	0.135	-0.424	-0.439	-0.939	-1.292	-0.065	-0.989	-3.705	-0.755	0.368	-0.43	-0.073	-0.209	-0.671
T1	Yes	natural_dendritic_cells	0.248	-7.104	-1.46	-1.02	NA	NA	-2.029	1.564	-0.53	NA	-0.903	NA	0.329	-0.551	0.376	0.2	NA	0.409	-0.652	1.517	0.952	0.063	0.533	-0.053	-1.272	-0.354	2.722	1.637	2.417	0.4	0.864	2.532	2.23	-0.291	0.049	0.702	1.175	2.471	-0.049	-1.314	-1.338	-0.469	0.633	-0.213	0.326	1.219	-3.551
T1	Yes	natural_dendritic_cells	0.11	1.415	-3.693	-0.406	-0.597	NA	1.566	-0.755	-0.99	2.018	-0.489	-1.08	-0.543	-0.109	0.209	-0.313	-0.546	-0.206	0.362	2.134	0.325	-0.175	-0.077	-0.046	NA	0.082	0.308	0.448	0.156	0.32	-0.205	0.102	0.209	0.562	0.245	0.121	-0.089	0.418	1.282	-0.999	-1.702	0.085	1.564	-0.109	0.603	-0.754	1.539
T1	No	placebo	-1.457	NA	-1.011	1.467	NA	NA	NA	0.023	0.604	-0.118	-0.432	NA	-0.057	-0.311	-0.787	-0.281	-0.569	-0.964	-0.667	0.342	0.199	0.024	0.007	-0.091	NA	-0.704	-1.362	-0.6	-1.117	0.386	-0.619	-1.188	-0.615	-0.347	0.095	0.161	-1.555	-1.502	0.826	-2.89	-2.819	0.889	1.133	-0.025	0.418	-0.624	-2.618
T1	Yes	natural_dendritic_cells	0.669	0.446	-3.625	0.931	0.06	-3.538	-6.249	-0.527	0.538	NA	0.522	-0.763	-0.613	1.01	0.368	0.12	NA	0.568	0.199	NA	0.004	-0.221	0.099	0.023	NA	0.161	1.024	1.573	-0.228	0.43	-0.177	-0.041	0.301	0.615	0.041	-0.177	1.248	1.684	0.903	-0.334	-2.472	0.988	-4.822	-0.189	0.684	1.222	0.185
T1	No	natural_dendritic_cells	-0.555	0.342	-4.142	-1.25	-0.708	NA	-5.715	0.216	-0.633	NA	-0.372	NA	0.926	-0.634	0.157	0.05	0.984	0.014	0.153	NA	-3.253	-0.222	-0.092	0.045	NA	-0.012	0.027	-0.211	-0.038	0.435	0.197	0.039	-0.403	0.142	-0.049	-0.251	-0.086	0.145	0.718	2.712	0.18	0.151	-2.301	0.199	0.477	-0.215	-4.005
T1	Yes	natural_dendritic_cells	1.505	NA	NA	0.195	0.917	NA	-3.087	1.813	0.287	-1.118	0.532	NA	0.385	0.232	0.434	0.729	0.335	0.594	0.355	NA	-1.035	0.044	-0.017	0.013	NA	0.352	0.673	0.856	0.811	0.421	0.723	0.99	1.198	0.528	-0.054	0.69	0.378	0.817	0.01	-1.947	-1.625	-0.754	-0.694	0.332	0.74	-0.084	1.059
T1	Yes	placebo	-0.435	1.302	-0.979	0.876	NA	NA	-3.598	-0.31	0.03	-1.667	0.876	2.008	-0.514	0.02	-0.267	0.006	0.565	0.684	-0.228	NA	0.993	-0.225	0.084	-0.039	NA	-0.437	-0.603	-0.257	-0.173	0.277	0.367	-0.457	-0.042	0.659	0.618	0.222	-0.841	-0.867	0.297	0.068	0.393	0.469	0.463	-0.061	0.114	-1.062	1.35
T1	No	placebo	0.336	1.782	NA	-0.591	0.511	-4.072	NA	-0.17	-1.111	-2.219	-0.503	NA	-0.802	-0.646	0.736	-0.322	0.695	0.648	-0.022	NA	-0.107	-0.39	-0.178	-0.085	NA	-0.158	-0.657	-0.331	-0.298	0.43	-0.123	0.336	-0.072	-0.25	-0.391	1.241	-0.197	-0.573	1.526	2.53	-1.221	-0.827	-5.062	-0.533	0.297	-0.389	-2.363
T1	Yes	placebo	-0.937	-0.538	-3.465	-1.251	1.427	NA	-1.632	-1.24	-1.676	NA	-0.75	NA	-1.365	-0.386	0.371	-0.609	NA	0.275	-0.502	NA	-0.371	-0.78	0.335	-0.018	NA	-0.36	-0.762	-0.626	-0.202	0.468	0.359	0.041	-0.447	-0.223	-0.632	-0.123	-0.141	-0.784	0.478	2.626	2.823	0.817	-0.041	-0.489	0.179	0.123	0.775
T1	No	natural_dendritic_cells	-0.026	NA	-2.882	-0.144	NA	-5.403	-5.45	0.376	-0.487	NA	-0.044	1.269	0.018	-0.244	-0.229	-3.07	-0.487	-0.251	-0.202	-0.187	1.801	-0.114	0.062	0.092	NA	-0.173	1.017	1.603	-0.01	0.399	-0.287	0.096	0.186	-0.354	-0.081	-0.638	1.105	1.414	1.289	0.092	0.383	1.007	0.42	0.174	0.736	-1.054	-1.012
T1	Yes	natural_dendritic_cells	-0.659	-0.473	-1.058	-0.079	NA	NA	NA	-0.746	-0.447	-1.652	-0.147	1.564	0.527	-0.29	0.328	0.323	-0.506	-0.116	-0.389	-5.385	0.228	-0.237	-0.107	0.053	NA	-0.106	-0.16	-0.318	0.125	0.21	0.257	0.257	0.055	-0.499	-0.083	-0.365	-0.363	-0.4	0.302	-0.93	-0.643	1.316	-3.999	0.065	0.242	-0.751	-1.626
T1	No	placebo	-1.324	-0.607	NA	-0.335	NA	NA	-2.668	1.042	-0.89	-3.034	-0.599	NA	-0.481	-0.607	0.62	-0.329	-0.683	0.448	-0.31	-1.283	0.463	-0.533	-0.226	-0.06	NA	-0.037	0.894	0.74	1.05	0.32	0.635	1.588	1.162	-0.594	-0.258	0.508	0.8	0.897	1.366	0.906	0.351	-0.108	-4.658	-0.115	0.774	0.614	-0.202
T1	No	natural_dendritic_cells	-1.046	NA	NA	-0.734	-0.842	NA	-5.076	0.466	-0.52	-4.65	-0.92	NA	-0.697	0.346	0.045	0.159	-0.4	0.016	0.315	-3.203	0.559	0.025	-0.205	-0.019	NA	-0.03	-1.31	-0.728	-0.95	0.277	-0.565	-1.018	-0.778	0.284	0.151	-0.23	-0.739	-1.137	0.315	0.592	1.192	-0.323	-4.853	0.235	0.756	-1.661	-2.225
T1	Yes	natural_dendritic_cells	-0.133	0.965	NA	0.322	-0.433	NA	-3.773	-1.336	-0.55	-2.614	-0.083	-3.769	0.279	0.181	-0.07	-0.371	-0.513	0.406	0.285	-2.699	0.048	-0.533	0.123	0.157	NA	-0.441	-0.878	-1.07	-0.618	0.521	-0.453	-0.043	-0.601	-0.978	-0.928	-1.054	-0.842	-0.977	-1.763	-0.21	-1.176	-0.04	-7.697	-0.278	0.231	0.272	-1.254
T1	No	natural_dendritic_cells	-1.053	-0.583	-2.816	-1.709	NA	-5.041	-4.939	0.324	-1.162	-1.443	-0.702	NA	-0.531	-1.239	-1.101	-0.673	-0.524	-0.594	-0.133	-3.759	-2.147	-0.067	-0.358	0.03	NA	-0.898	-2.216	-1.623	-1.827	0.378	-1.384	-1.724	-2.201	-1.439	-1.28	-1.955	-2.259	-2.12	-0.962	1.435	2.123	-0.171	-3.137	-0.878	-0.087	-1.935	0.968
T1	Yes	placebo	0.119	-0.85	-0.307	0.42	NA	NA	-4.224	-0.88	0.533	NA	-0.026	-1.551	-0.033	0.394	-0.602	0.32	0.699	-0.655	-0.015	-0.342	0.546	-0.321	0.187	0.172	NA	-0.642	-0.664	-0.211	0.585	0.322	0.047	-0.277	-0.028	0.258	0.559	0.105	-1.106	-0.896	0.253	-1.721	-0.689	1.383	1.883	0.533	0.129	0.073	-0.073
T1	Yes	natural_dendritic_cells	-0.731	NA	NA	-0.272	-0.274	-4.682	-1.267	-0.591	-0.194	-3.208	0.253	0.878	0.593	-0.252	0.71	0.483	0.38	0.231	-0.071	NA	0.008	-0.501	-0.626	-0.123	NA	0.088	1.008	1.214	1.238	0.153	0.925	0.883	1.305	0.386	0.367	0.257	0.721	1.029	0.74	-1.954	-1.682	-0.779	-5.425	0.332	0.735	0.642	-1.466
T1	Yes	natural_dendritic_cells	-0.365	1.288	NA	NA	NA	-3.699	-5.065	1.102	-0.167	-2.604	0.257	NA	-0.144	0.549	-0.112	-0.062	-0.171	0.446	-0.029	-3.588	-0.085	-0.129	0.603	0.022	NA	-0.032	0.639	0.696	0.724	0.2	0.481	0.425	0.685	-0.121	0.034	0.218	0.111	0.572	1.128	2.955	3.169	-0.069	-4.609	0.083	0.527	1.172	1.288
T1	Yes	natural_dendritic_cells	1.535	-2.597	-1.571	-0.644	NA	NA	NA	0.381	-0.889	-2.265	-0.732	-1.976	0.268	-0.082	0.198	-0.09	-0.776	-0.996	-0.417	-0.438	0.031	-0.211	-0.083	0.1	NA	0.228	-1.09	-0.588	-0.95	0.354	-0.942	-0.303	-0.47	0.364	0.095	-0.053	-0.841	-1.1	0.836	-1.648	-2.175	0.463	0.796	-0.327	0.058	-1.015	-0.282
T1	Yes	placebo	-0.495	0.257	-3.094	-1.154	0.251	-1.894	-3.93	-0.117	-0.655	-2.244	-0.273	-3.783	0.012	-0.701	0.766	0.047	-0.474	-0.315	0.514	-0.506	0.146	-0.097	-0.061	0.077	NA	0.4	0.936	0.786	0.631	0.38	0.257	1.018	0.841	0.609	0.526	0.447	0.841	0.982	0.486	-1.061	-1.664	0.679	0.71	0.274	0.253	0.367	0.189
T1	Yes	placebo	-0.309	-0.287	-3.156	-3.014	-0.245	-2.395	-4.629	-0.118	NA	NA	0.269	NA	0.236	0.767	-0.426	0.277	-0.666	-0.257	0.249	-4.413	-1.228	0.004	0.268	0.033	NA	0.078	-0.169	0.442	-0.037	0.253	0.163	-0.186	-0.079	0.499	0.865	-0.047	0.167	-0.24	0.641	-0.82	-2.031	-0.241	-2.579	-0.151	0.306	0.876	-0.497
T1	Yes	placebo	0.635	0.631	NA	0.468	NA	-3.837	3.094	0.798	0.019	-2.25	0.516	2.087	0.063	-0.104	0.681	0.075	-0.007	0.178	-0.062	NA	0.288	-0.459	0.06	0.033	NA	-0.227	0.715	0.769	1.308	0.42	0.65	1.503	1.484	0.096	-0.005	1.051	0.257	0.701	0.612	-0.512	-1.317	-0.072	1.78	0.037	0.432	0.838	-0.073
T1	No	natural_dendritic_cells	0.67	0.143	-2.731	0.296	NA	-3.56	NA	-1.271	-0.293	-1.732	-0.121	NA	0.614	-0.429	0.713	0.226	-0.159	0.717	-0.543	-2.769	0.176	-0.338	-0.442	0.276	NA	-0.072	0.462	0.499	0.606	0.351	0.34	0.864	0.611	0.71	0.146	0.507	0.559	0.632	0.311	0.335	1.151	-0.198	-0.376	0.16	0.301	0.311	1.318
T1	Yes	natural_dendritic_cells	0.412	0.593	NA	-0.327	NA	-2.387	-0.898	-0.837	0.052	NA	0.205	3.28	-0.141	-0.143	1.14	-0.103	-0.401	0.29	-0.025	-0.722	-0.386	-0.484	0.358	0.043	NA	-0.607	0.883	0.41	1.022	0.336	0.502	1.222	1.351	-0.858	0.514	0.55	0.73	0.808	-1.217	-4.14	-2.509	0.542	-2.792	-0.121	0.117	0.495	-2.831
T1	No	natural_dendritic_cells	0.092	1.022	NA	0.771	NA	NA	NA	0.05	-0.071	-0.521	0.174	NA	-0.396	0.134	0.014	0.001	-0.478	0.118	0.096	NA	-0.765	-0.38	0.021	-0.011	NA	-0.057	-0.458	-0.631	-0.299	0.209	-0.065	-0.738	-0.691	0.51	-0.572	-0.19	-0.854	-0.565	-1.427	-4.671	-3.019	-0.611	-0.217	-0.343	0.238	-1.061	1.686
T1	No	natural_dendritic_cells	0.055	-1.44	-1.089	NA	-0.363	NA	NA	-0.353	-0.131	NA	-0.128	2.543	0.209	0.431	-0.091	-0.061	-0.781	-0.364	-0.879	-0.168	-1.377	-0.336	0.162	0.25	NA	-0.561	1.002	0.481	0.276	0.372	-0.294	-0.06	0.117	-0.509	-0.231	-1.399	-0.201	0.961	-1.328	-0.039	-0.588	-0.787	-3.144	-0.509	0.016	-0.705	-3.155
T1	Yes	placebo	-0.763	1.231	NA	-3.143	NA	NA	NA	-0.359	-0.972	-3.088	-0.828	4.823	-0.086	-0.407	0.426	-0.178	-0.982	0.292	-0.469	-0.83	-0.441	-0.203	-0.146	0.12	NA	-0.128	1.271	0.283	1.03	0.438	0.288	1.168	0.534	-0.689	-1.232	0.858	0.348	1.112	-0.689	-2.439	-1.382	0.33	-0.475	-0.143	-0.281	0.028	1.445
T1	No	natural_dendritic_cells	-0.756	-0.251	NA	-0.929	-0.316	-3.318	-2.984	1.155	0.592	NA	0.582	2.109	0.337	-0.232	0.308	0.058	0.345	-0.819	0.498	NA	-0.968	-0.12	0.301	-0.028	NA	0.214	-0.432	0.357	-0.246	0.388	-0.245	0.025	0.013	0.097	-0.999	0.36	-0.254	-0.204	-0.206	1.571	-0.912	-0.938	-1.718	0.06	0.165	0.462	-5.748
T1	Yes	placebo	-0.541	-0.928	NA	0.399	-0.412	NA	-2.767	-0.446	-0.251	-2.143	0.439	NA	0.152	0.098	0.479	0.646	-0.298	-0.003	-0.027	NA	NA	0.102	0.145	0.133	NA	-0.012	0.848	0.666	0.565	0.33	-0.039	0.99	0.881	0.429	0.589	-0.386	0.123	0.639	-0.124	1.091	1.933	-0.146	-5.089	0.122	0.226	-0.278	1.158
T1	No	natural_dendritic_cells	-0.355	1.711	0.77	-0.422	-0.25	-4.457	-1.299	-1.025	-0.619	0.097	0.102	NA	0.339	-0.107	0.262	0.277	-0.475	0.647	0.635	1.599	-0.697	-0.3	0.099	0.157	NA	-0.088	-0.008	-0.374	-0.053	0.284	0.25	0.3	-0.285	-0.368	-0.58	-0.264	-0.111	-0.128	0.007	-0.377	0.518	0.717	1.421	0.065	0.525	0.111	1.339
T1	Yes	natural_dendritic_cells	-0.526	0.085	NA	-0.772	NA	-4.941	-1.544	-0.805	-1.047	-2.157	-0.096	-0.506	-0.369	-0.052	0.242	-0.011	-0.621	0.095	-0.36	NA	-2.246	0.219	-1.407	0.058	NA	0.254	-0.27	-0.367	-0.425	0.385	-0.667	-0.566	-0.777	0.717	0.776	-0.909	-0.53	-0.267	-0.295	0.668	0.705	0.378	-2.721	-0.266	0.183	-1.477	0.728
T1	Yes	natural_dendritic_cells	-0.617	0.35	-0.378	-0.524	NA	NA	-3.463	2.304	0.064	-3.342	0.05	NA	-0.548	0.793	-0.118	-0.007	-0.526	-0.491	0.406	NA	0.077	0.056	-0.001	0.214	NA	-0.272	-0.776	0.23	-0.88	0.263	-0.674	-0.62	-0.217	0.666	0.514	-0.299	-0.647	-0.61	0.235	-0.42	-1.397	0.269	1.189	-0.095	0.366	-0.775	1.734
T1	No	placebo	0.76	-0.704	1.41	-1.588	-0.065	-2.123	-2.807	0.874	-0.192	1.996	0.316	NA	0.575	-0.307	0.583	0.286	-0.492	0.271	-0.224	0.943	-0.906	0.035	0.707	0	NA	0.204	-0.048	-0.089	-0.066	0.357	0.258	-0.227	-0.502	0.354	-0.073	-0.216	0.05	0.22	0.268	-0.208	-0.512	0.278	2.156	0.118	0.275	0.937	0.607
T1	No	placebo	-0.752	-0.104	0.375	0.811	NA	-3.567	-2.355	-0.07	-0.254	0.569	0.109	NA	0.941	-0.155	0.447	-0.173	0.242	0.404	-0.057	-0.67	-0.411	-0.328	0.596	0.225	NA	0.217	0.203	0.215	0.452	0.375	0.479	0.435	0.202	0.842	1.025	1.011	0.334	0.221	-0.516	-2.272	-0.938	-0.033	-3.888	-0.135	0.467	0.716	0.136
T1	Yes	placebo	0.558	0.476	0.608	-0.409	-0.425	-2.928	-2.092	-0.801	-0.797	0.998	0.044	-1.172	-0.35	0.59	0.51	0.162	-1.139	0.595	-0.748	1.091	-0.647	0.009	0.116	-0.092	NA	-0.293	0.595	0.268	0.728	0.32	0.364	1.116	0.785	-0.294	-0.222	-0.459	0.131	0.427	-0.18	0.463	-0.205	0.125	1.211	0.145	0.451	-1.109	-0.221
T1	Yes	natural_dendritic_cells	0.785	-0.597	NA	0.903	0.885	-3.257	-3.281	1.469	0.203	1.895	-0.238	NA	-0.332	0.605	0.372	0.394	-0.839	-1.187	0.321	3.019	-0.672	0.028	0.088	0.017	NA	0.315	-0.362	-0.464	0.042	0.335	0.111	0.083	-0.446	0.555	0.197	0.356	-0.367	-0.329	-0.385	-0.642	-2.655	0.028	-0.038	-0.014	0.287	-0.293	-0.576
T1	Yes	natural_dendritic_cells	-0.9	NA	NA	-0.963	NA	-4.718	NA	-0.18	0.267	NA	-0.033	-2.836	-0.39	0.829	0.13	0.46	0.273	-0.038	0.178	0.14	-1.921	0.12	0.031	0.222	NA	0.514	-0.124	-0.505	0.298	0.266	0.22	0.264	-0.021	0.316	-0.043	-0.317	-0.502	-0.486	-0.706	0.844	1.334	-1.488	-0.193	0.652	0.501	-0.577	0.51
T1	Yes	natural_dendritic_cells	0.052	0.484	-2.483	0.53	-0.353	NA	-1.762	-1.422	0.12	-0.791	0.671	NA	0.531	-0.365	0.642	0.442	-0.459	0.243	-0.09	NA	-0.578	0.011	0.259	0.091	NA	0.181	1.602	1.05	1.61	0.284	0.996	1.455	1.24	0.145	-0.075	-0.117	0.773	1.585	0.276	-0.818	-0.529	-0.151	-4.219	0.003	0.356	1.29	1.012
T1	Yes	natural_dendritic_cells	0.89	-3.82	-2.314	0.125	0.081	NA	NA	1.966	-0.531	NA	0.016	1.029	-0.04	0.268	0.887	-0.084	-0.472	0.695	0.271	NA	0.314	-0.225	0.23	0.154	NA	-0.573	0.707	0.073	1.383	0.266	1.195	1.856	1.214	-0.751	-0.55	0.188	-0.065	0.375	-0.82	0.085	-1.557	0.366	-8.468	0.061	0.014	-0.308	1.639
T1	Yes	natural_dendritic_cells	-0.881	-0.423	-2.032	0.765	-0.142	NA	NA	0.84	0.046	-1.009	0.512	-2.072	0.09	0.289	-0.2	0.237	-0.552	-0.197	-0.624	-4.103	1.318	-0.299	-0.762	-0.505	NA	-0.374	-0.356	-0.325	-0.692	-0.299	-0.298	-0.57	-0.585	-0.498	0.174	-1.288	-0.576	-0.239	-0.06	0.016	-1.861	-0.675	-2.646	0.342	0.126	0.015	1.174
T1	Yes	natural_dendritic_cells	-0.74	-1.104	NA	0.169	0.38	NA	-1.658	0.092	-0.437	NA	0.165	NA	-0.519	-0.093	0.185	-0.097	-0.321	-0.491	-0.298	-4.242	-0.381	-0.041	NA	-0.527	NA	-0.429	-0.362	0.495	-0.337	-0.653	-0.335	-0.471	-0.301	0.403	0.428	-0.096	-0.092	-0.203	0.303	-1.063	-1.684	-0.549	NA	-0.083	-0.061	0.94	0.958
T1	No	placebo	-0.067	-0.884	NA	-0.914	0.236	NA	NA	0.721	-0.766	-3.55	-0.274	-4.124	-0.538	-0.566	0.054	-0.368	-0.541	0.108	-0.71	-4.644	-0.77	-0.251	-1.922	-0.62	NA	-0.207	-0.158	-0.272	-0.075	-0.608	-0.077	0.251	0.181	0.426	-0.014	0.144	-0.438	-0.198	0.385	-0.907	-1.202	-1.239	-4.405	-0.301	0.021	-0.915	1.235
T1	Yes	natural_dendritic_cells	-0.384	1.287	NA	0.668	NA	NA	NA	-0.672	NA	NA	0.672	NA	-0.676	-0.62	-0.78	-0.497	-0.684	-0.234	0.17	-4.22	-0.871	-0.334	-0.32	-0.719	NA	-0.079	-0.587	-0.703	-0.172	-0.597	-0.241	-0.493	-0.705	-0.317	-0.36	-1.066	-1.119	-0.75	0.172	1.448	1.543	-0.256	NA	-0.194	-0.127	0.155	-0.361
T1	No	placebo	-0.464	-0.083	NA	-0.818	-0.881	NA	NA	-1.688	-0.262	NA	-0.557	NA	-0.088	-0.268	-0.521	-0.521	-1.084	-0.643	0.581	NA	-0.845	-0.446	-2.157	-0.699	NA	-0.057	-2.466	-2.505	-0.952	-0.646	-0.55	-2.185	-2.335	-0.74	-0.723	-1.265	-1.942	-2.454	-2.826	-1.948	-1.786	-0.175	-6.05	0.064	-0.707	-1.772	-0.077
T1	No	placebo	0.118	0.588	NA	-0.078	-0.952	NA	NA	-0.32	0.178	NA	0.338	-0.267	0.937	-0.624	-0.017	-0.319	-0.935	-0.781	-0.168	-2.599	-0.55	-0.478	-0.654	-0.629	NA	-0.08	-1.143	-1.338	-0.538	-0.447	-0.287	-0.497	-1.04	-0.13	-0.364	-0.339	-0.988	-1.326	-1.083	1.377	1.864	-0.029	-4.052	0.274	0.609	-0.297	0.559
T1	Yes	natural_dendritic_cells	1.017	1.262	NA	0.83	0.456	NA	-2.412	1.676	0.648	-3.495	0.663	-0.08	-0.275	0.259	0.105	0.49	-0.832	0.062	-0.269	-4.375	0.308	0.202	-1.135	-0.608	NA	0.424	0.788	0.197	0.955	-0.556	0.512	0.973	0.803	0.713	0.815	-0.292	0.143	0.488	0.067	-0.246	-1.391	-0.414	-5.414	0.04	-0.036	0.756	1.716
T1	Yes	placebo	-0.476	0.84	NA	0.913	0.046	NA	-2.754	1.005	1.12	NA	1.334	-1.504	1.318	0.4	0.455	0.408	-0.755	-0.044	-0.057	NA	-0.813	0.182	-2.402	-0.539	NA	0.053	0.494	0.375	0.186	-0.516	-0.019	0.214	0.142	0.982	1.492	0.241	0.135	0.576	-0.037	-0.135	-1.955	-0.848	-3.814	1.071	0.671	-1.202	2.207
T1	No	placebo	0.391	-0.291	-2.332	-0.741	-0.471	NA	0.049	-1.627	-0.873	NA	0.241	0.475	-0.688	-0.128	-0.397	-0.296	-1.08	-0.45	0.016	-4.558	-1.634	-0.113	-4.319	-0.573	NA	-0.189	-0.496	-0.586	-0.898	-0.502	-0.44	-0.655	-0.574	0.017	0.391	-1.452	-0.6	-0.413	-1.336	0.222	-0.785	-0.095	-5.41	-0.488	-0.11	-0.892	1.017
T1	Yes	natural_dendritic_cells	-0.812	2.25	NA	-0.974	NA	NA	-3.149	-1.392	0.141	NA	-0.183	NA	-0.045	-1.053	-0.545	-0.316	-1.178	0.055	0.7	-5.132	-0.091	-0.153	-3.536	-0.646	NA	-0.523	-0.403	-0.844	-0.683	-0.347	-0.679	-0.614	-0.971	-1.63	-1.466	-1.659	-1.482	-0.542	-1.607	-0.903	-1.016	0.607	-3.681	-0.469	-0.171	0.503	0.983
T1	Yes	natural_dendritic_cells	-0.76	NA	NA	0.107	-0.777	NA	-2.62	-0.072	0.381	NA	0.349	NA	0.007	-0.412	-0.051	0.234	-1.341	-0.122	-0.001	-3.043	-1.064	-0.168	NA	-0.472	NA	0.077	-0.3	-0.751	-0.232	-0.573	0.291	-0.277	-0.705	-0.155	0.044	-0.769	-0.503	-0.121	-1.156	1.595	-0.744	-0.497	-4.059	0.507	0.286	0.797	-1.621
T1	No	placebo	-0.072	0.76	NA	-0.617	0.091	NA	-2.869	0.893	-0.364	-3.853	0.065	NA	-0.114	-0.731	0.375	-0.05	-1.701	-0.438	0.17	-3.081	-0.856	-0.396	-2.247	-0.472	NA	-0.048	1.254	0.173	0.975	-0.519	0.011	0.935	0.552	-0.46	-0.552	-0.521	0.341	1.096	-1.216	-2.785	-1.256	0.354	NA	0.069	-0.161	-0.221	-3.68
T1	Yes	placebo	-0.249	-1.466	NA	-0.008	NA	NA	-1.073	1.081	NA	-2.065	0.595	1.652	0.617	0.486	0.485	0.244	-0.372	0.408	0.222	-3.213	-0.131	-0.268	-0.948	-0.31	NA	0.626	0.104	0.36	0.358	-0.532	0.239	0.612	0.459	0.359	0.461	0.89	0.234	0.172	0.674	1.858	0.165	0.278	-7.292	1.066	0.516	-1.054	1.456
T1	Yes	natural_dendritic_cells	0.423	1.174	NA	-2.093	-1.24	-3.731	NA	-0.506	-0.189	-2.728	0.695	NA	-0.683	0.344	0.568	0.109	-0.75	0.404	0.202	-4.097	-0.558	-0.027	-2.576	-0.612	NA	0.227	0.525	-0.027	0.989	-0.389	0.796	1.096	0.898	-0.771	-0.616	-0.582	-0.095	0.268	-1.685	-0.352	-0.358	-0.622	NA	-0.236	0	0.156	-1.217
T1	No	natural_dendritic_cells	-0.497	1.133	-1.83	-0.442	-0.831	-5.049	-1.069	-0.558	-0.691	NA	-0.346	-3.632	-1.113	-0.143	-0.191	-0.697	-1.072	-0.317	-1.329	-3.188	-0.49	-0.081	-0.701	-0.681	NA	-0.662	-0.546	-0.324	-0.731	-0.635	-0.665	-0.112	0.245	-0.621	-0.755	-1.3	-0.742	-0.565	-0.493	0.724	0.145	-0.716	-4.213	-0.589	-0.187	-0.473	1.152
T1	Yes	natural_dendritic_cells	-0.294	0.773	-1.986	-1.466	NA	NA	-1.702	-0.492	0.239	NA	0.03	-1.014	-0.477	-0.843	-0.114	-0.267	-1.194	-0.608	-0.369	-4.168	-0.781	0.056	-1.722	-0.686	NA	0.338	-0.172	-0.56	0.311	-0.692	0.559	-0.367	-0.753	0.009	-0.568	-0.163	-0.317	-0.042	-1.057	2.813	2.043	0.395	-5.449	0.136	0.37	0.473	0.66
T1	Yes	natural_dendritic_cells	-0.343	0.149	NA	0.477	NA	NA	-2.338	-0.176	0.325	-2.471	0.601	2.286	-0.082	-0.399	0.168	-0.481	-0.85	-0.187	-0.316	-3.997	-1.075	-0.422	-1.038	-0.556	NA	-0.282	-0.158	-0.918	0.831	-0.837	0.913	0.336	-0.21	0.041	-0.471	-0.267	-0.31	-0.347	-2.335	-2.037	-1.944	-0.01	-5.873	0.108	0.218	1.293	-1.09
T1	No	natural_dendritic_cells	-0.295	-0.233	NA	-1.667	NA	NA	-2.892	1.122	-0.093	NA	-0.026	1.877	-0.793	-0.29	-0.604	-0.615	-2.469	-1.306	-1.174	-3.16	-1.172	-0.436	NA	-0.685	NA	-0.378	-0.384	0.062	-0.444	-0.641	-0.844	-0.662	0.064	-0.889	-0.21	-1.153	-0.997	-0.414	0.164	-2.552	-1.84	-0.531	-6.023	-0.104	-0.005	-0.147	-0.059
T1	Yes	placebo	-4.447	-5.466	NA	NA	NA	-6.479	NA	-1.372	-5.312	NA	-5.74	NA	-2.15	NA	-4.929	-5.02	-0.709	-4.773	-2.961	-4.638	-2.257	-2.605	-3.975	-0.849	NA	-3.859	-5.77	-7.583	-7.835	-0.623	-4.719	NA	-8.014	-5.344	-6.655	-7.774	-7.925	-6.079	-4.72	-2.2	-2.569	-2.574	-8.14	-3.36	-0.921	-3.328	1.689
T1	No	natural_dendritic_cells	-0.736	-0.114	NA	-3.245	-0.808	NA	NA	0.454	NA	-3.404	0.233	NA	0.12	0.096	-0.269	-0.287	-1.31	-0.797	-0.102	-3.595	-1.168	-0.066	-1.902	-0.479	NA	0.021	-0.655	0.026	-0.499	-0.71	-1.013	-0.447	-0.02	-0.332	-0.937	-0.949	-0.944	-0.571	0.074	-1.909	-1.259	-0.105	-5.673	0.058	0.352	-1.107	1.305
T1	Yes	natural_dendritic_cells	-0.995	-0.158	NA	-3.539	NA	-4.534	NA	1.533	-0.298	-1.907	0.154	NA	0.179	-0.251	-0.157	0.189	-1.19	-0.44	-0.444	-4.168	-0.72	-0.184	-1.298	-0.516	NA	-0.581	0.864	0.459	0.583	-0.601	-0.352	0.802	0.687	-1.034	-0.833	-0.722	-0.322	0.601	0.579	1.243	1.226	-0.58	-4.841	-0.489	-0.396	-0.042	-0.322
T1	No	natural_dendritic_cells	0.448	-1.739	NA	0.284	-0.211	NA	NA	0.401	0.054	NA	0.226	1.669	0.5	-0.645	-0.205	0.009	-0.652	-1.197	-0.49	-3.634	-1.07	-0.206	-1.165	-0.709	NA	0.334	-1.08	-0.852	-0.164	-0.531	0.212	-0.412	-0.58	0.591	0.364	-0.515	-0.912	-1.116	-1.769	2.055	0.762	-0.313	-5.064	-0.029	0.286	-0.107	3.059
T1	Yes	placebo	-0.458	0.507	-1.378	-0.79	NA	-4.994	NA	-0.529	0.107	NA	0.889	NA	1.368	0.071	0.806	0.203	0.773	-0.294	-0.614	-3.626	-0.366	0.049	0.53	-0.477	NA	0.321	1.262	0.665	1.33	-0.574	1.154	0.88	0.475	0.496	0.341	0.707	0.701	1.274	0.895	1.164	2.125	-0.179	-0.814	0.326	0.4	0.432	0.938
T1	Yes	natural_dendritic_cells	-0.767	-4.977	-2.045	-2.25	-0.798	NA	-1.771	-0.882	-0.822	NA	-0.034	NA	0.177	-0.756	0.736	-0.55	-0.046	-0.299	-0.285	-2.499	-0.954	-0.34	-0.286	-0.545	NA	0.297	-0.515	-1.243	0.085	-0.608	0.402	0.503	-0.56	-0.377	-0.462	0.724	-0.019	-0.407	-1.48	0.975	1.095	0.06	-2.669	-0.504	0.118	0.226	1.294
T1	No	natural_dendritic_cells	-0.678	1.069	NA	-0.226	NA	-4.065	-2.12	2.122	0.536	-2.001	0.479	NA	-0.384	-0.237	-0.23	-0.346	-0.488	-0.252	0.071	-5.024	-0.584	-0.003	0.153	-0.418	NA	-0.096	-0.742	-0.437	-0.12	-0.592	0.194	-0.79	-0.652	0.553	0.158	-0.721	-0.364	-0.558	0.02	-0.874	-1.371	-0.049	-5.856	-0.135	0.048	0.58	0.881
T1	No	natural_dendritic_cells	0.082	-0.502	NA	-1.038	NA	NA	NA	-1.903	-0.202	-2.979	-0.41	NA	-1.305	-0.878	-0.563	-0.714	-1.052	-1.286	0.06	-3.5	-1.711	-0.472	-0.721	-0.55	NA	0.211	-0.305	-0.492	-0.38	-0.796	-0.855	-0.149	-0.549	-0.423	-0.095	-1.562	-0.583	-0.446	-1.066	1.066	1.445	0.513	-6.897	-0.48	-0.381	-0.289	0.29
T1	Yes	natural_dendritic_cells	-0.365	-0.391	NA	-0.41	-0.739	NA	0.276	-1.191	0.527	-0.746	0.826	2.078	-0.631	-0.179	-0.002	-0.467	-1.069	-0.096	0.146	-2.698	-0.524	-0.542	-0.004	-0.605	NA	-0.046	0.207	0.386	-0.347	-0.84	-0.033	-0.316	-0.21	-0.056	-0.432	-0.424	0.17	0.469	0.394	-0.773	-1.356	0.597	-4.471	0.36	0.53	1.019	0.592
T1	Yes	placebo	-0.046	0.439	-1.969	-0.357	-0.455	-3.424	-2.533	0.123	0.095	0.069	-0.059	NA	-0.983	0.266	0.002	0.237	-0.077	-0.476	0.017	-3.614	-1.301	0.127	-0.813	-0.473	NA	0.087	0.49	-0.085	0.778	-0.77	0.087	0.637	0.168	0.033	0.154	-0.049	-0.503	0.393	-0.063	-2.294	-2.606	0.021	0.933	0.488	0.212	-0.706	1.021
T1	Yes	natural_dendritic_cells	-0.187	0.929	NA	0.124	NA	NA	-1.64	-0.362	0.771	-1.937	0.375	2.98	-0.158	0.032	-0.294	0.165	0.241	-0.269	-0.212	-3.546	1.989	-0.502	0.17	-0.568	NA	-0.015	0.646	0.853	0.41	-0.587	0.433	0.461	0.54	0.308	0.359	-0.082	0.46	0.711	1.044	0.355	1.495	-0.178	-3.492	0.489	0.293	-0.054	-4.403
T1	No	natural_dendritic_cells	1.176	1.018	NA	-0.191	-0.229	NA	-0.494	-1.231	0.354	NA	-0.161	0.53	-0.09	-0.263	-0.607	-0.303	-1.464	-0.341	0.163	NA	-1.279	-0.335	-0.147	-0.563	NA	-0.016	-1.035	-0.961	-0.971	-0.558	-0.702	-0.885	-1.05	-0.078	-0.536	-0.548	-0.956	-1.015	-0.007	0.218	-1.5	0.6	-1.38	0.131	-0.374	0.09	-2.403
T1	Yes	natural_dendritic_cells	-0.189	1.23	NA	-1.058	-1.385	NA	-1.846	0.057	-0.175	-0.69	0.279	NA	-0.908	-0.274	-0.201	-0.631	-0.753	-0.345	-0.134	-0.928	-0.375	-0.082	-0.491	-0.594	NA	-0.123	-0.672	0.006	0.03	-0.546	-0.022	0.004	0.152	-0.631	-0.412	-1.201	-0.941	-0.821	0.57	0.728	2.31	0.232	-3.645	-0.163	0.037	-0.03	0.642
T1	Yes	natural_dendritic_cells	0.228	0.954	-1.74	-0.337	NA	-2.724	-1.473	0.448	-0.684	-1.243	-0.548	1.539	0.092	-0.756	-0.349	-0.351	-1.157	-0.318	-0.166	-0.48	-0.745	-0.075	-0.551	-0.497	NA	-0.18	-0.826	-0.781	-0.594	-0.698	-0.542	-0.287	-0.322	-0.803	-0.988	-1.26	-1.233	-0.932	-0.47	3.746	4.549	-0.537	-0.911	-0.279	0.059	-1.266	2.291
T1	Yes	natural_dendritic_cells	-0.597	1.764	-0.452	-1.62	-0.886	-4.779	-1.996	-1.134	-0.457	-0.818	-0.307	2.876	-0.958	-0.717	-0.03	-0.38	-1.263	-0.541	0.215	-2.492	-0.923	-0.082	-0.402	-0.609	NA	-0.013	0.232	-0.195	0.099	-0.649	-0.087	0.057	0.26	-0.318	-0.831	-0.751	-0.376	0.229	-0.641	-1.418	-1.844	0.11	-1.709	-0.1	-0.43	0.154	-2.67
T1	No	natural_dendritic_cells	-0.658	-0.459	NA	-0.783	0.432	NA	3.47	0.444	0.02	1.219	0.456	2.576	0.226	-0.405	0.548	0.374	-0.676	-0.197	0.415	-0.177	-0.905	-0.018	0.092	-0.587	NA	0.69	-1.717	-1.636	-0.219	-0.54	0.653	-0.316	-1.039	0.774	0.488	-0.217	-0.659	-1.922	-0.453	1.293	-0.916	0.198	1.077	0.557	0.034	-0.209	1.043
T1	Yes	natural_dendritic_cells	-0.154	1.264	NA	-0.128	-0.239	NA	-0.135	2.095	1.778	-0.594	1.236	1.656	0.018	1.355	0.588	-0.174	-0.346	0.195	0.819	1.487	-0.247	0.22	0.355	-0.484	NA	0.37	-0.521	-0.003	0.131	-0.699	0.275	-0.105	-0.13	1.167	1.139	0.561	0.129	-0.371	0.005	0.915	-0.128	-0.228	1.44	-0.181	0.271	0.789	1.145
T1	No	placebo	-0.224	0.194	NA	-1.648	-0.638	-3.326	3.7	-1.39	-0.332	NA	-0.601	NA	0.106	-0.565	-0.738	-1.196	-0.435	-0.444	-0.025	-1.801	-1.674	0.722	0.232	-0.424	NA	-0.227	-0.872	-1.021	-0.551	-0.459	-0.354	-0.808	-1.001	-0.765	-0.318	-0.756	-0.975	-0.754	-0.686	4.294	6.087	0.174	0.811	-0.757	-0.016	0.476	1.915
T1	Yes	placebo	0.418	1.906	NA	0.094	1.131	NA	-1.628	2.437	1.324	-0.876	1.461	2.314	-0.012	1.075	0.385	0.473	0.079	0.533	0.341	-1.788	0.27	0.172	0.11	-0.544	NA	0.147	-0.152	1.283	0.218	-0.454	0.22	0.394	1.048	0.8	0.754	0.341	-0.27	-0.098	0.81	3.193	-0.445	0.179	-4.658	0.36	-0.09	0.224	-1.589
T1	Yes	natural_dendritic_cells	1.166	NA	-1.031	-1.438	-0.307	-3.041	4.666	-0.181	-0.068	NA	0.814	1.26	1.042	0.672	0.669	-0.284	-0.776	0.504	0.457	0.463	-0.202	-0.376	-0.358	-0.617	NA	0.535	0.628	0.364	0.852	-0.413	0.831	1.051	0.749	0.466	0.441	1.8	0.449	0.686	0.326	-1.203	-1.811	0.533	-0.003	0.391	0.368	-1.245	1.202
T1	Yes	natural_dendritic_cells	-0.293	0.565	NA	0.393	NA	NA	0.942	-0.25	-0.577	0.564	-0.281	0.259	0.108	-0.044	0.306	-0.014	-0.411	-0.513	0.569	1.473	-0.587	0.282	0.124	-0.423	NA	0.117	-0.559	-0.271	-0.098	-0.547	0.12	0.353	0.136	0.173	0.405	-0.01	-0.412	-0.536	1.203	1.09	0.756	0.638	-2.982	-0.409	-0.143	0.937	-0.201
T1	No	placebo	-0.729	0.509	-0.962	0.614	NA	NA	NA	1.1	-0.401	NA	-0.016	2.127	-0.091	0.102	-0.217	0.204	-0.759	-0.661	-0.124	1.495	-1.392	-0.205	-0.307	-0.503	NA	0.148	-1.602	-0.916	-1.099	-0.421	-0.265	-1.546	-1.166	0.185	0.187	-0.706	-1.34	-1.313	-0.163	1.27	1.346	0.606	2.631	0.059	0.119	-1.117	-0.013
T1	No	placebo	-0.131	0.798	1.664	-0.367	-0.759	NA	1.337	0.505	-0.037	2.884	0.395	-1.7	-0.358	-0.016	-0.024	0.411	-0.818	-0.681	0.168	1.938	-0.903	0.013	-0.489	-0.448	-1.478	0.291	-2.004	-1.154	-1.353	-0.438	-0.481	-1.408	-1.281	0.047	-0.797	-0.748	-1.332	-1.689	0.259	0.642	0.526	0.917	0.193	0.371	0.229	-0.955	0.351
T1	Yes	placebo	0.308	0.222	0.206	-1.04	-0.368	NA	4.92	-0.197	-0.473	2.488	-0.185	-4.062	0.397	-0.178	-0.357	-0.213	-1.066	-0.593	-0.362	2.838	-0.455	-0.098	-0.402	-0.764	NA	-0.489	-0.753	-0.35	-0.278	-0.54	-0.467	-0.294	-0.041	-0.111	-0.675	-0.95	-1.177	-1.102	-0.509	-0.249	-0.469	0.225	2.22	-0.292	-0.469	-0.891	-3.228
T1	No	natural_dendritic_cells	1.345	1.05	-1.553	-0.809	-0.031	-1.726	4.19	-1.204	0.751	NA	-0.291	NA	0.006	0.118	-0.006	-0.168	-0.866	-0.981	-0.048	2.625	-0.821	-0.63	-0.203	-0.688	NA	-0.128	-0.834	-0.792	-1.09	-0.562	-0.843	-0.518	-0.926	-0.189	-0.337	-1.087	-0.573	-0.776	0.088	-3.254	-1.181	0.137	1.494	-0.169	-0.672	-0.344	-3.31
T1	Yes	natural_dendritic_cells	0.139	1.017	NA	-0.055	NA	-3.598	0.821	0.068	-0.306	0.857	0.124	-1.006	0.992	-0.311	-0.81	-0.18	-0.676	-0.361	-0.125	1.143	-1.032	-0.035	-0.255	-0.525	NA	-0.504	-1.53	-1.115	-1.273	-0.652	-0.606	-1.416	-1.335	-0.139	-0.414	-1.082	-0.926	-1.218	-0.568	0.386	0.214	0.118	2.504	-0.773	-0.514	-0.041	1.859
T1	No	natural_dendritic_cells	0.692	1.021	1.185	0.041	-0.14	-2.147	3.741	-0.782	NA	2.315	0.325	NA	-0.024	0.013	-0.517	-0.058	-0.64	-0.091	0.52	2.15	0.37	0.113	-0.562	-0.663	NA	-0.261	-0.47	-0.049	-0.359	-0.662	-0.347	-0.14	0.198	-0.237	-0.441	-1.211	-0.707	-0.358	-1.959	1.542	1.259	-0.418	1.885	0.248	0.125	-1.082	0.011
T1	No	natural_dendritic_cells	0.157	-1.123	-0.712	0.6	0.106	-3.202	5.439	-0.024	-0.545	1.106	NA	1.083	-0.271	-0.503	-0.19	0.217	-0.342	-0.431	0.44	2.986	-1.386	-0.722	-0.476	-0.882	-2.458	0.411	0.431	0.037	0.32	-0.567	-0.187	0.052	-0.121	0.11	0.031	-0.075	-0.088	0.318	-0.254	1.431	-1.38	-0.239	0.508	-0.002	0.109	0.028	1.415
T1	Yes	natural_dendritic_cells	0.243	NA	NA	1	NA	-4.044	0.863	-0.825	1.271	-0.786	1.385	NA	-0.324	0.019	0.069	-0.203	-0.175	0.222	-0.571	2.376	-0.496	-0.1	0.007	-0.491	NA	-0.516	-0.326	-0.42	-0.232	-0.538	0	-0.169	-0.055	0.289	0.411	-0.296	-0.885	-0.422	0.353	0.714	1.182	1.036	1.091	-0.12	0.46	-0.196	1.536
T1	No	natural_dendritic_cells	2.72	0.081	0.255	-2.56	NA	-4.455	-0.691	-1.604	-0.695	-0.139	-1.035	NA	-0.349	-1	-0.986	-0.793	-0.882	-0.921	0.154	2.887	-0.156	-0.77	-0.122	-0.626	NA	-0.357	-2.592	-1.346	-1.443	-0.722	-1.481	-2.126	-2.201	-1.163	-0.534	-0.862	-1.714	-2.578	0.107	3.41	5.231	0.173	-3.906	-0.149	-0.404	-0.564	0.512
T1	No	placebo	-0.401	1.517	NA	-0.625	-1.399	-2.667	4.259	-0.345	-0.649	0.984	0.002	NA	-0.929	-0.018	-0.203	0.052	0.371	-0.341	-0.04	-0.338	-0.856	-0.479	-0.349	-0.719	NA	-0.308	-0.303	-0.589	-0.579	-0.847	0.051	-0.812	-0.884	-0.741	-1.174	-1.205	-0.703	-0.327	-1.221	-0.89	0.625	0.412	2.337	-0.112	-0.205	-0.79	-1.649
T1	Yes	natural_dendritic_cells	-1.514	0.662	NA	-1.111	-1.063	NA	0.587	0.073	-0.744	1.017	-0.411	NA	-0.607	0.055	0.624	-0.365	-0.729	-0.429	-0.534	2.312	-1.493	-0.37	-0.693	-0.706	NA	-0.271	0.017	0.408	0.253	-0.467	-0.043	0.747	0.57	-0.101	1.214	0.368	0.019	0.007	0.22	-2.042	-1.747	0.049	0.186	-0.407	-0.137	-0.243	-3.572
T1	No	placebo	-0.541	1.193	0.177	0.193	NA	NA	2.776	-1.528	-0.4	NA	0.367	NA	0.49	-0.002	0.264	-0.416	-1.026	-0.447	-0.155	-0.388	-1.525	-0.025	-0.257	-0.61	NA	-0.059	-0.003	-0.254	-0.184	-0.383	0.098	-0.119	-0.323	-0.453	-0.677	-0.372	-0.11	0.042	0.206	3.604	4.005	0.554	-2.789	-0.476	0.555	-0.437	2.316
T1	Yes	natural_dendritic_cells	0.197	-1.062	0.418	-0.619	NA	NA	0.759	-0.453	-0.023	0.609	-0.084	-2.275	-0.096	-0.483	0.334	0.297	-0.9	-0.763	-0.013	2.086	-0.277	-0.282	-0.123	-0.732	-7.912	0.078	0.313	0.365	0.203	-0.483	-0.034	-0.152	0.125	0.556	0.321	-0.107	-0.155	0.22	1.074	-1.663	-1.126	0.57	1.858	0.141	-0.049	0	0.875
T1	No	natural_dendritic_cells	0.693	NA	1.937	-1.048	NA	NA	-1.347	-0.716	-0.223	-1.992	-0.43	1.919	-0.21	0.077	0.209	-0.445	-1.489	-0.085	-0.194	-2.128	-0.813	-0.465	-0.439	-0.682	NA	-0.135	1.275	0.892	0.978	-0.388	0.03	1.136	1.205	-0.489	-0.334	-0.286	0.676	1.168	-0.498	3.145	2.37	-2.389	0.529	-0.008	0.236	0.812	0.042
T1	No	placebo	0.358	1.331	NA	-0.142	0.447	NA	6.982	-0.554	-0.658	0.116	NA	5.683	-1.364	-0.092	0.616	-0.589	-0.184	0.226	-0.277	3.173	-0.253	-0.108	0.405	-0.571	NA	-0.631	0.586	0.21	0.659	-0.426	0.172	0.73	0.667	-0.675	-0.357	0.205	-0.353	0.505	-0.248	-2.665	-3.399	0.066	0.769	-0.221	0.315	0.267	1.032
T1	Yes	natural_dendritic_cells	0.261	-0.361	0.694	-0.778	NA	-2.035	4	-1.039	-0.141	NA	0.17	-0.108	0.605	-0.264	-0.042	-1.727	-0.125	0.093	-0.62	1.882	-0.386	-0.424	-0.38	-0.685	NA	-0.296	0.454	0.151	0.409	-0.559	-0.029	0.817	0.8	-0.576	-0.097	-1.027	-0.195	0.051	-1.111	-0.13	-1.049	0.732	1.689	0.297	0.062	0.392	-1.515
T1	Yes	placebo	0.447	-0.823	0.048	-0.999	NA	-4.486	4.421	-1.804	-0.314	NA	-0.162	NA	-0.718	-0.318	-0.275	-0.149	-0.96	-1.399	0.136	2.224	-0.533	-0.259	-0.516	-0.786	NA	-0.172	-0.45	-0.013	-1.196	-0.583	-1.459	-0.602	-0.858	-0.313	-0.93	-0.592	-1.013	-0.384	-0.844	1.449	2.448	0.217	1.178	-0.369	0.107	-0.93	2.224
T1	Yes	natural_dendritic_cells	-0.709	-0.962	0.202	-1.262	NA	-2.421	2.653	0.31	0.499	1.939	0.187	2.906	-0.666	-0.784	-0.228	-0.377	-0.808	-1.382	0.337	0.726	-1.089	0.055	0.015	-0.733	NA	-0.033	-0.328	-0.622	-0.429	-0.524	-0.304	-0.385	-0.882	-0.156	-0.527	-0.255	-0.268	-0.223	-0.108	-0.602	-3.139	-0.509	1.616	-0.118	0.238	0.024	-3.485
T1	No	natural_dendritic_cells	-0.939	2.551	NA	-0.391	NA	-3.561	4.228	-0.669	-0.623	2.088	-0.644	NA	0.972	-0.738	-0.267	-0.139	-0.751	-0.344	-0.055	2.342	-0.624	-0.444	0.158	-0.837	-8.222	-0.334	-1.683	-1.436	-1.528	-0.442	-0.87	-1.835	-2.037	-0.044	0.097	-0.4	-0.919	-1.475	-0.652	-1.927	-1.558	-0.804	1.317	-0.204	-0.352	0.225	1.4
[truncated: 100 more columns]

## Sheet: Figure 2b
timepoint	1-Methylnicotinamide@1.03-qppos	12(S)-HHTrE@16.03-qpneg	2-hydroxyethanesulfonic acid@1.06-qpneg	2-oxoglutaric acid@1.36-qpneg	3-Hydroxy-DL-kynurenine@1.57-qppos	3-Hydroxyanthranilic acid@4.19-qppos	3-hydroxyglutaric acid@1.39-qpneg	3-indoxyl sulfuric acid@4.86-qpneg	3-methylhistidine@0.98-qppos	3-Phenyllactic acid@6.94-qpneg	3-phenylpropionic acid@11.73-qpneg	4-hydroxy-phenyllactic acid@4.29-qpneg	4-hydroxyhippuric acid@7.15-qpneg	4-hydroxyproline@1.01-qppos	5-Hydroxy-DL-tryptophan@1.54-qppos	Acetylcarnitine@1.20-qppos	Acetylcholine@1.06-qppos	Adenine@2.07-qppos	Aminocaproic acid@1.29-qpneg	Arachidic acid@23.76-qpneg	Arachidonic acid@20.20-qpneg	Arginine@0.98-qppos	Azelaic acid@9.76-qpneg	Behenic acid@25.02-qpneg	Betaine;Valine@1.08-qppos	Capric acid@15.77-qpneg	Caproic acid@10.00-qpneg	Caprylic acid@13.40-qpneg	Carnitine@1.01-qppos	Carnitine C10:0@12.41-qppos	Carnitine C10:1@11.56-qppos	Carnitine C12:0@14.23-qppos	Carnitine C12:1@10.69-qppos	Carnitine C14:0@15.96-qppos	Carnitine C14:1@15.04-qppos	Carnitine C14:2@14.17-qppos	Carnitine C3:0@1.52-qppos	Carnitine C4:0@2.51-qppos	Carnitine C4:0(OH)@1.40-qppos	Carnitine C5:0@5.40-qppos	Carnitine C6:0@7.50-qppos	Carnitine C8:0@10.24-qppos	Carnitine C8:1@9.01-qppos	Chenodeoxycholic acid@10.54-ba	Cholic acid@9.42-ba	Choline phosphate@1.01-qppos	Citrulline@1.03-qpneg	Creatinine@1.00-qppos	Cystine@1.00-qppos
T2	0.859	1.835	0.957	0.35	1.473	1.356	0.716	0.816	0.862	0.728	-0.026	0.963	1.864	0.523	1.02	0.337	0.743	0.809	1.489	1.941	1.168	0.841	0.327	0.52	0.638	1.711	0.2	0.433	0.383	0.116	0.269	0.849	0.018	1.206	0.705	0.289	1.107	0.962	0.793	1.103	0.603	-0.01	1.849	-1.133	-1.029	-0.468	1.078	0.838	0.501
T2	-2.911	-1.215	-2.118	-4.626	-3.569	-3.619	-2.206	-2.68	-2.419	-2.448	-0.014	-2.642	NA	-0.123	-3.192	-2.215	-2.076	NA	-1.226	1.065	-3.103	-0.796	-0.062	-0.309	-1.107	-1.205	NA	-1.411	-2.054	-3.484	-1.677	-3.246	0.151	NA	-3.985	-3.368	-3.808	-2.892	-3.144	NA	-0.388	-3.444	-1.829	-0.184	0.677	0.058	0.388	-1.097	0.863
T2	0.111	-1.655	0.295	2.37	-0.81	0.737	0.662	-3.324	-0.535	0.208	0.38	0.065	NA	-0.491	0.48	1.23	-0.036	-0.166	0.561	1.305	-0.055	0.052	0.239	-0.109	0.46	0.458	0.355	-0.255	0.09	1.444	0.852	1.501	0.098	0.151	1.024	1.563	-0.216	0.056	0.838	-0.519	0.821	1.177	0.836	2.479	0.875	-0.27	1.093	0.195	0.309
T2	0.609	-2.422	1.195	-0.562	1.363	0.18	1.203	1.645	-0.017	0.678	0.039	0.715	3.258	0.612	1.193	1.402	1.116	0.207	0.743	1.469	-0.504	0.508	0.296	0.304	0.611	1.908	0.153	0.592	0.565	1.76	1.702	1.53	0.023	0.652	1.045	1.658	0.691	1.024	1.325	0.46	1.294	1.622	0.54	4.79	5.764	-0.399	1.701	0.013	0.072
T2	0.051	0.439	NA	-1.656	0.163	-0.394	0.827	-0.908	-0.403	0.395	0.221	0.498	1.779	0.203	1.541	1.273	0.436	NA	1.45	1.664	-0.03	0.374	0.329	0.41	0.633	1.09	0.177	0.111	0.363	1.192	1.927	1.155	-0.003	0.63	1.269	2.094	1.278	0.159	1.359	1.18	1.001	1.073	-0.216	-1.486	-0.793	-0.539	1.128	0.364	0.005
T2	-0.445	1.144	0.84	-0.324	0.707	-0.139	0.98	0.279	-0.276	1.876	0.15	0.9	1.114	-0.629	-0.091	-0.244	0.175	NA	1.054	1.137	-0.804	0.356	0.165	-0.207	0.177	0.377	0.343	-0.044	0.353	0.008	-0.131	0.134	0.043	0.393	-0.147	-0.286	0.578	0.328	0.133	1.392	0.596	-0.161	0.322	0.182	-0.744	-0.084	1.247	0.218	0.239
T2	-0.368	-7.429	NA	-0.937	1.235	0.508	0.827	1.312	0.651	1.94	0.167	0.753	0.015	0.249	0.884	0.632	0.675	0.046	1.313	1.25	-0.303	-0.039	0.425	0.056	1.014	0.202	0.315	-0.04	0.036	0.112	0.836	0.183	0.178	0.36	0.13	1.043	1.047	1.196	1.289	1.715	0.43	-0.084	2.18	-2.444	-1.259	-0.844	1.676	0.548	0.398
T2	-3.839	-4.259	-3.908	NA	NA	-6.81	NA	-5.747	-2.144	NA	-0.188	-5.144	-4.277	-1.3	-6.481	-3.697	-4.068	NA	-2.988	1.248	-4.197	-1.849	-0.032	-0.129	-1.918	-1.06	NA	-1.644	-3.931	-3.441	-3.576	-2.905	0.309	NA	-2.58	-2.837	-5.451	-5.053	NA	-6.931	-0.575	-4.258	-5.187	0.322	1.503	-1.795	-1.741	-2.429	-0.023
T2	-0.317	0.409	1.103	1.55	0.977	1.023	1.011	1.099	1.788	0.348	0.385	0.708	NA	-0.098	1.125	2.274	0.813	0.313	0.661	1.647	0.929	0.188	0.601	0.378	0.553	0.387	0.46	-0.233	0.954	2.551	2.3	2.423	0.166	1.689	2.867	2.618	1.031	1.224	2.152	0.384	2.237	2.482	2.904	0.115	0.368	-0.548	1.493	0.549	0.768
T2	1.076	0.936	NA	0.653	1.124	-0.357	1.101	0.784	1.091	0.778	0.279	1.064	2.514	0.114	0.55	1.436	0.659	0.504	0.996	1.493	0.218	0.115	0.301	0.283	0.273	0.318	0.443	-0.031	0.366	1.667	1.67	2.122	0.151	1.457	2.259	2.448	0.915	0.739	2.054	1.149	1.189	1.521	1.283	-0.317	-0.748	-0.137	1.3	0.358	0.229
T2	-1.443	-1.923	-0.683	-1.927	-4.065	-1.423	-1.104	-0.927	-0.161	-1.282	0.361	-1.088	-2.867	0.411	-0.576	-1.109	-0.911	NA	0.281	1.204	-2.085	-0.033	0.066	-0.035	-0.371	-0.377	-0.92	-0.949	-0.826	-1.199	-0.885	-1.105	0.302	-0.934	-1.576	-1.188	-0.702	-0.424	-1.086	-0.76	0.081	-1.298	-0.481	-1.399	-1.335	0.169	0.944	-0.254	0.526
T2	-0.651	0.629	1.153	-1.14	-0.037	-0.432	0.994	0.304	0.736	0.615	0.272	0.98	-3.637	-0.369	0.373	0.635	0.542	-0.106	0.368	1.35	-0.434	0.202	0.217	0.161	0.207	0.008	0.81	-0.195	0.491	0.01	0.404	-0.159	0.208	0.179	0.159	0.346	0.713	0.533	-0.046	0.602	0.608	0.175	1.038	-1.341	-0.575	-0.405	1.16	0.346	0.166
T2	0.834	1.67	0.213	0.582	0.115	2.274	1.372	0.516	-1.236	-0.02	0.381	0.009	-2.517	0.405	0.187	0.933	0.114	-0.864	0.09	1.324	-0.213	0.258	0.145	0.143	-0.008	0.206	0.717	-0.131	0.382	-0.748	-0.453	-0.587	0.24	0.37	-0.723	-0.701	0.394	0.359	0.235	0.123	0.071	-0.77	0.915	-0.604	-0.437	-0.139	1.098	0.377	-0.044
T2	0.536	-5.406	1.174	-2.097	1.243	0.944	0.759	0.342	1.873	0.44	0.283	0.842	0.956	1.246	0.745	1.275	0.77	0.848	0.822	1.392	0.121	0.371	0.425	0.113	0.589	0.996	0.637	0.48	0.792	1.303	1.022	1.383	0.3	0.764	0.97	0.962	1.467	1.695	1.409	1.294	1.375	1.256	1.852	-1.906	-2.252	-0.592	1.656	0.59	0.352
T2	-3.242	-3.06	-4.674	-7.836	NA	-4.33	NA	-6.225	-2.771	NA	-0.067	-5.143	NA	-1.757	-5.602	-3.872	-4.409	NA	-2.418	1.138	-4.011	-1.863	0	-0.047	-1.892	-1.088	NA	-1.364	-3.77	-2.848	-3.734	-2.283	0.441	-1.414	-2.621	-3.238	-5.804	-5.267	NA	-4.634	-0.49	-3.42	-4.036	-0.031	-1.368	-1.443	-2.156	-2.539	0.03
T2	-0.18	-0.867	-0.619	-2.012	-1.178	-0.819	-0.738	-1.646	-0.861	-0.514	0.083	-0.463	-2.321	-0.699	-0.062	-0.041	-0.882	NA	-0.055	0.961	-0.776	-0.026	0.05	0.144	-0.492	-0.541	-0.483	-0.737	-0.657	0.056	0.598	-1.287	0.331	-0.66	-1.166	-0.683	-0.516	-1.109	-1.273	-0.257	0.551	0.656	-0.156	0.004	-1.184	-1.306	1.336	-0.434	0.7
T2	-0.717	-5.508	0.71	0.343	-0.418	-0.131	0.694	0.267	0.82	0.235	0.404	-0.347	NA	-0.63	0.903	0.965	0.678	NA	0.835	1.42	0	0.5	0.321	0.288	0.672	-0.048	0.404	-0.124	0.494	-0.548	0.107	-0.195	0.295	-0.181	-0.291	0.225	1.095	0.825	0.659	0.76	0.388	-0.414	1.102	-0.095	1.042	-1.262	1.026	0.537	0.406
T2	0.167	1.754	0.377	1.312	0.168	0.21	0.615	0.269	-0.688	-0.222	0.605	0.43	NA	0.421	0.241	1.33	0.69	-0.222	0.666	1.398	0.479	0.792	0.256	0.283	0.242	0.103	0.582	-0.012	0.467	0.653	0.256	0.411	0.28	0.43	0.611	0.411	0.399	0.006	0.648	0.09	0.707	0.624	0.702	0.069	0.283	-0.697	1.459	0.383	0.31
T2	0.11	0.883	0.45	-0.533	0.154	-0.556	0.629	0.793	-0.434	0.781	0.315	1.155	NA	0.494	0.627	0.302	0.251	NA	1.002	1.391	-0.269	0.304	0.177	0.125	0.354	-0.061	0.559	0.007	0.493	-0.27	-0.371	-0.606	0.252	-0.475	-0.784	-0.401	1.026	-0.164	0.028	0.607	0.073	-0.202	-0.47	1.555	2.771	-0.836	1.297	0.364	0.029
T2	-0.68	0.411	1.053	-0.722	0.786	-0.428	0.903	0.563	-0.722	0.366	0.269	0.893	3.013	0.603	0.213	0.556	0.239	-0.017	0.686	1.397	0.351	-0.406	0.124	0.261	0.464	0.568	0.381	-0.068	0.126	0.328	0.111	0.698	0.382	0.575	0.536	0.647	0.75	0.79	0.33	1.533	0.243	0.165	0.244	1.755	2.609	-0.546	0.956	0.311	-0.159
T2	0.252	0.987	0.395	0.899	0.654	-0.459	0.561	0.354	-0.571	1.165	0.32	0.92	-3.485	0.651	-0.14	1.282	0.429	NA	1.084	1.504	0.012	1.167	0.275	0.355	0.308	1.202	0.625	0.404	0.541	0.492	0.063	0.829	0.338	0.573	0.648	0.523	0.659	-0.087	1.471	0.66	0.622	0.416	0.823	-1.228	-1.356	-0.223	1.66	0.463	0.05
T2	-0.001	1.406	0.782	1.289	0.366	1.14	0.774	-0.734	1.897	-0.046	0.181	0.534	1.469	0.388	0.461	0.695	0.443	-0.147	0.776	1.372	0.483	-0.028	0.132	0.261	0.646	-0.156	0.664	-0.257	0.38	1.023	1.257	0.172	0.216	0.255	0.321	0.47	0.871	0.65	0.304	1.257	1.328	1.453	1.486	-1.048	-0.546	-0.634	1.067	0.633	0.016
T2	-0.124	0.794	0.813	0.479	0.243	-0.14	0.809	0.52	0.517	0.033	0.225	0.251	NA	0.968	-0.181	1.021	0.48	-0.247	0.813	1.286	0.077	0.211	0.194	0.249	0.339	0.025	0.598	-0.106	0.475	0.643	0.304	0.512	0.244	0.512	0.628	0.386	0.795	0.523	0.453	0.796	0.739	0.724	1.343	1.801	0.424	-0.693	1.358	0.557	0.145
T2	0.059	1.295	NA	0.002	0.74	0.283	1.017	0.073	-1.068	0.062	0.315	0.527	-2.921	0.195	0.695	1.005	0.17	NA	0.552	1.458	0.295	0.261	0.181	0.292	0.208	0.726	0.321	0.009	0.08	-0.244	-0.363	-0.37	0.233	-0.199	0.07	-0.248	-0.116	-0.27	-0.198	-0.442	0.425	-0.257	-1.431	0.157	-0.663	-0.794	1.103	-0.017	-0.271
T2	0.947	0.341	1.066	1.555	0.606	0.62	1.343	-0.995	-0.784	0.282	0.58	0.346	NA	0.546	-0.053	1.646	0.672	0.333	0.789	1.514	0.51	-0.441	0.465	0.291	0.417	-0.004	0.376	-0.188	0.409	0.984	1.14	0.824	0.22	0.312	0.993	1.148	1.406	0.822	1.24	0.892	1.165	1.227	0.695	0.341	1.066	-0.784	0.801	0.363	0.035
T2	-0.119	0.388	0.359	-0.169	0.298	0.287	0.716	-0.131	-0.216	-0.253	0.319	0.391	0.003	-0.249	0.599	1.129	0.54	0.218	0.858	1.311	-0.08	-0.027	0.223	0.199	0.748	-0.078	0.481	-0.244	0.786	0.511	0.179	0.191	0.273	-0.213	0.023	0.136	1.629	1.514	0.286	0.723	0.448	0.683	0.332	-0.303	0.845	-0.644	0.901	0.089	0.067
T2	-0.314	-4.432	0.709	1.303	0.67	0.632	0.917	0.444	1.032	0.051	0.048	0.9	-3.838	0.574	1.673	-0.693	0.417	0.908	0.843	1.107	-0.467	0.058	0.192	0.04	0.103	0.121	0.54	-0.201	-0.24	0.807	0.49	0.947	0.198	0.368	0.775	0.948	0.427	-0.244	0.23	-0.008	0.373	0.688	0.851	3.404	3.655	-0.643	1.422	0.752	0.03
T2	0.833	2.077	0.855	2.304	0.317	2.88	2.058	-0.605	-0.229	0.5	0.214	-0.337	-1.409	-1.127	-0.03	0.89	0.467	0.208	0.25	0.935	-0.095	0.545	0.158	0.194	0.235	0.12	0.606	-0.013	0.001	0.941	0.649	0.447	0.152	-0.408	0.678	0.715	0.248	0.009	1.021	-0.482	0.524	0.852	-0.155	-1.546	0.052	-2.086	0.547	0.353	-0.118
T2	1.334	0.396	1.171	1.214	0.603	2.935	0.656	-0.968	0.943	1.557	0.197	0.223	-1.421	-0.382	0.987	1.859	0.867	0.369	1.539	1.724	0.247	0.645	0.488	0.711	0.714	1.45	0.459	0.505	0.697	1.328	1.735	1.271	0.272	0.912	1.526	1.831	1.762	1.079	1.718	2.073	1.452	1.483	2.117	0.733	-0.411	-1.242	2.084	0.349	-0.028
T2	0.844	0.828	1.102	1.275	-0.292	1.799	0.981	-0.185	0.355	-0.634	0.068	-0.284	-4.521	-0.109	0.302	1.499	0.659	-0.135	0.924	1.337	0.15	0.405	0.201	0.202	0.381	0.297	0.251	0.135	0.272	0.999	0.924	0.532	0.18	0.239	0.844	0.837	0.832	0.933	1.605	0.766	0.851	1.116	1.726	-0.169	-0.344	-0.999	1.34	0.258	-0.15
T2	-3.954	-4.232	-4.63	-7.733	NA	-5.56	NA	-6.803	-0.686	NA	-0.18	-5.876	-2.63	-1.405	-7.819	-3.696	-4.687	NA	-2.807	1.275	-3.849	-2.247	-0.034	0.137	-0.998	-1.197	NA	-1.425	-4.193	-3.751	-4.436	-2.837	0.272	NA	-1.807	-2.419	-5.369	-5.046	-7.037	-6.357	-0.895	-4.458	-4.02	-0.644	-2.728	-2.237	-2.312	-2.898	-0.831
T2	-0.051	0.25	0.308	-1.005	0.27	-0.857	0.775	0.528	1.292	0.196	0.185	0.423	-2.065	-0.056	0.322	0.112	0.317	-0.205	0.6	1.38	-0.286	0.66	0.502	0.227	0.782	-0.084	0.28	-0.137	0.21	-1.116	-0.582	-0.988	0.256	-0.482	-0.756	-0.882	0.012	-0.043	-0.604	-0.313	-0.234	-1.007	0.183	1.066	1.954	-0.199	1.14	-0.044	-0.147
T2	0.586	0.925	1.343	-0.438	0.509	0.477	0.894	-1.223	-0.491	0.634	0.165	0.733	3.652	-0.187	0.299	1.876	0.55	-0.024	0.439	1.517	0.578	0.327	0.131	0.337	0.144	0.936	0.888	0.207	-0.112	1.571	1.081	1.382	0.17	0.61	1.546	1.783	0.028	1.206	1.379	-0.188	1.296	1.595	-0.329	-3.094	-1.533	-0.355	0.946	0.176	-0.397
T2	-0.222	0.589	1.146	0.373	0.531	0.521	0.681	1.037	2.602	0.696	0.244	0.428	NA	-0.672	0.807	0.89	0.31	NA	1.28	1.11	-1.081	0.662	0.425	-0.09	0.542	-0.121	0.903	0.067	0	-0.145	0.894	-0.665	0.269	-0.82	-0.56	0.367	1.436	1.098	0.951	0.975	0.327	0.202	0.979	0.19	-0.522	-0.782	1.347	0.145	0.114
T2	1.558	-5.203	1.269	0.942	0.076	1.212	0.757	0.393	2.088	0.776	0.135	0.856	NA	0.183	0.403	0.944	0.835	NA	0.989	1.419	0.498	0.538	0.066	0.195	0.398	-0.029	0.287	-0.322	0.625	1.028	1.138	0.901	0.244	0.685	1.066	1.496	1.054	0.19	1.11	1.94	0.786	1.051	0.317	-4.134	-0.848	-1.128	1.406	0.505	0.283
T2	-0.774	-0.715	-0.498	-0.576	-1.355	-0.976	-0.596	-0.09	0.184	-1.064	-0.059	-1.101	2.258	0.457	-0.922	0.111	-0.186	-1.662	0.148	0.924	-1.264	-0.984	0.083	-0.126	-0.648	0.365	-0.64	-0.48	-0.47	-0.147	-0.585	-0.103	0.405	-0.217	-0.473	-0.3	-0.023	-0.225	-0.383	-0.09	0.174	-0.225	-0.339	0.891	1.897	-0.125	0.837	0.438	0.347
T2	-0.342	0.751	1.149	0.588	0.563	-0.073	0.883	-0.068	0.67	1.232	0.181	1.4	NA	-0.588	0.747	0.041	0.579	0.601	1.297	1.454	0.226	0.548	0.314	0.388	0.061	2.616	0.553	1.299	0.582	0.421	-0.581	0.697	0.275	1.106	0.238	-0.492	1.57	0.954	0.534	0.925	0.674	0.101	-1.232	-4.007	-1.261	-0.617	1.204	-0.205	-0.25
T2	-1.499	0.585	-0.425	-0.048	-0.898	-1.085	-0.447	-0.814	1.258	-0.647	0.053	-0.243	0.845	0.801	-1.4	-0.567	-0.332	-1.507	0.365	0.982	-1.436	-0.12	0.072	-0.279	-0.318	-0.138	-0.591	-0.726	-0.522	-0.715	-1.3	-0.99	0.303	-0.926	-1.745	-1.474	-0.247	-0.483	-0.767	-0.074	-0.194	-0.823	-1.99	0.217	0.179	-0.665	0.894	0.043	-0.166
T2	0.85	1.243	-0.076	-0.098	-0.016	-0.059	0.806	0.642	-0.665	-0.057	0.181	0.21	1.69	0.012	0.5	1.022	0.47	-0.803	0.198	1.045	-0.182	0.758	0.389	-0.112	0.231	0.321	0.581	0.053	0.374	0.49	0.365	0.469	0.321	-0.499	0.402	0.714	0.534	-0.233	1.61	0.356	0.212	0.232	0.551	0.685	0.926	-0.931	1.185	0.186	-0.482
T2	0.007	1.679	1.231	1.586	0.937	0.526	1.44	1.142	0.063	0.661	0.219	1.372	2.425	-0.42	0.562	0.03	0.484	0.045	1.163	1.3	0.744	0.169	0.225	0.152	0.475	0.662	0.232	-0.253	0.119	-0.122	0.321	0.192	0.244	0.566	-0.015	0.455	1.258	1.163	0.974	1.388	0.214	-0.275	0.63	0.355	0.577	-0.561	1.754	0.388	-0.111
T2	0.457	1.134	0.041	2.143	0.469	0.517	0.862	-1.456	-0.22	0.323	0.187	0.388	-0.181	-0.161	0.074	1.289	-0.123	-0.282	0.376	1.063	-0.073	0.741	0.267	-0.102	-0.075	0.56	0.525	0.062	0.596	-0.491	-0.176	-0.345	0.233	-0.528	-0.629	-0.402	1.362	0.673	1.249	1.969	0.369	-0.403	0.816	-0.277	-1.005	-0.797	0.88	0.081	0.024
T2	2.916	-0.335	0.388	2.388	-0.168	2.011	1.309	0.163	1.617	0.8	0.375	0.507	-3.659	1.456	0.333	1.476	0.232	0.196	0.72	1.353	-0.045	-0.079	0.482	0.175	-0.102	1.501	1.06	0.77	0.571	1.03	0.97	0.716	0.267	0.187	0.462	1.137	0.928	0.453	2.155	1.363	0.886	0.959	1.307	-0.718	-0.104	-0.387	-0.509	0.615	-0.391
T2	0.717	-0.097	1.11	1.568	0.85	0.424	1.124	0.726	-0.06	1.34	-0.042	0.72	-4.044	0.213	1.149	0.766	0.907	0.633	1.239	1.311	-0.466	0.481	0.13	0.326	0.395	0.823	0.452	0.28	0.122	0	0.878	1.208	0.371	0.447	0.327	0.844	1.35	1.433	1.316	1.407	0.207	0.12	0.849	-1.406	-0.467	-1.073	2.368	1.053	-0.272
T2	0.435	1.499	-0.05	0.875	1.168	0.554	0.794	0.211	0.562	0.798	0.2	0.761	NA	-0.211	0.807	1.259	0.573	0.061	1.204	1.109	0.498	0.486	0.104	-0.169	0.314	0.244	0.409	-0.147	0.523	0.403	0.169	0.413	0.34	0.267	0.027	0.212	1.438	0.296	1.045	0.777	0.385	0.208	-0.589	-1.473	-1.219	-0.782	1.245	0.041	0.079
T2	0.148	1.004	0.716	0.024	-0.218	0.128	0.916	-2.329	0.913	0.187	0.277	0.093	2.487	1.115	0.319	1.526	0.242	-0.355	0.444	1.419	0.371	0.124	0.196	0.071	0.101	0.47	0.463	-0.116	0.382	2.917	2.369	2.418	0.368	0.994	2.589	2.601	0.374	0.31	1.783	-0.295	1.849	2.711	1.519	-0.426	-0.436	-1.415	1.038	-0.154	-0.029
T2	-1.251	-0.877	-0.947	-2.441	-3.499	-1.578	-1.7	-2.043	0.98	-2.371	-0.118	-2.243	NA	0.246	-2.642	-0.671	-1.344	NA	-0.388	0.973	-1.554	-0.443	0.022	-0.243	-0.653	-0.816	-0.877	-1.031	-1.573	-1.61	-1.225	-1.43	0.336	-1.183	-0.97	-0.687	-1.463	-1.716	-2.038	-1.389	-0.507	-1.701	-0.526	-0.245	-1.177	-0.201	1.008	-0.252	1.004
T2	0.998	-0.436	0.57	1.199	0.263	0.452	0.862	0.847	1.108	0.249	0.357	0.607	-3.182	0.54	0.146	1.346	0.616	NA	0.475	1.188	-0.042	-0.094	0.183	-0.047	0.413	1.04	0.732	0.3	0.49	0.593	0.525	0.174	0.317	0.17	0.069	0.057	1.053	0.579	0.756	1.761	0.786	0.794	0.61	-0.074	-0.415	-1.39	1.531	0.353	-0.141
T2	-1.301	-1.087	-0.243	-1.128	-2.541	0.846	-0.953	-2.049	-1.389	-2.062	0.123	-1.419	-1.329	-1.591	-1.158	0.285	-1.227	NA	-2.876	0.973	-0.614	-0.576	0.028	-0.204	-0.855	-0.097	-0.202	-0.854	-0.718	-1.363	-1.154	-0.89	0.251	-0.547	-0.769	-0.944	-0.724	-1.35	-0.808	-0.246	-0.026	-1.356	-0.122	2.014	2.513	-1.219	0.599	-0.589	-0.566
T2	-0.246	1.561	-1.097	-3.064	0.546	0.223	-0.377	-0.96	1.012	0.27	1.251	0.646	NA	-0.553	0.429	-0.637	0.262	0.468	-3.533	1.121	1.242	-0.433	0.422	-0.054	0.268	1.426	0.729	0.406	0.26	0.967	0.969	0.818	0.19	0.194	0.332	0.831	0.039	0.322	0.42	0.744	0.576	0.887	1.359	1.901	2.568	0.54	1.041	0.16	-0.205
T2	NA	-5.056	NA	NA	NA	-7.393	NA	-10.492	-4.767	NA	-0.11	-10.045	-4.313	NA	NA	-7.957	NA	NA	-5.557	0.879	-4.157	-3.986	-0.03	-0.281	-2.148	-1.225	NA	-1.525	-7.954	-8.846	-7.677	-4.892	0.392	NA	-8.59	NA	-9.162	-10.827	NA	NA	-0.66	-8.334	-10.876	0.395	-0.186	NA	-6.637	-6.105	-3.987
T2	-0.36	1.836	-0.972	-0.081	0.121	-1.677	0.903	-1.044	-0.222	-0.162	1.004	-0.464	5.552	0.018	-0.047	0.115	0.257	-0.041	-0.445	1.265	1.546	-0.464	0.576	-0.07	0.2	0.31	0.555	0.206	0.358	1.845	0.906	1.284	0.203	0.179	1.296	0.886	-0.528	-0.901	0.503	0.186	0.889	1.656	-0.29	-0.717	-0.354	1.02	1.085	0.023	-0.928
T2	0.864	2.516	NA	0.711	-0.008	1.696	1.078	-0.688	0.125	-0.447	0.115	0.44	0.246	-0.397	0.741	1.004	0.053	0.034	0.48	1.504	0.897	-0.012	0.389	0.094	0.195	0.586	0.803	-0.044	0.016	0.443	0.616	0.433	0.316	0.349	0.552	0.872	0.745	0.035	1.099	0.283	0.85	0.485	-0.019	-1.38	-1.136	-1.25	1.24	0.191	-0.087
T2	NA	-5.614	-8.939	NA	NA	-7.717	NA	NA	-7.907	NA	-0.098	-9.315	NA	NA	NA	-10.211	NA	NA	-7.756	0.853	-5.494	-6.323	-0.071	-0.31	-3.815	-1.229	-1.4	-1.447	-9.8	-10.022	-8.814	-6.308	0.474	NA	NA	NA	-10.787	NA	NA	NA	-1.429	-8.564	NA	2.925	3.276	NA	-9.649	-8.711	-6.913
T2	-0.206	0.219	0.364	-2.715	1.567	-0.439	-0.495	-1.836	-0.767	0.146	0.044	-0.484	-2.141	-0.967	-0.387	-0.054	0.357	0.627	-1.122	1.449	1.22	0.456	0.331	0.11	-0.084	0.581	0.44	-0.034	0.96	1.705	0.978	1.073	0.205	-0.161	1.526	1.72	-0.972	-0.345	0.159	-1.177	1.147	1.561	-1.215	-1.911	-0.778	1.055	1.145	0.216	-0.585
T2	0.909	-0.528	0.783	-0.43	0.281	0.788	0.719	-0.584	0.334	0.346	0.702	0.592	1.02	0.072	0.233	0.084	0.628	0.308	1.018	1.07	-0.563	0.211	0.274	0.099	0.358	0.637	0.993	0.086	0.555	0.987	1.012	0.34	0.326	-0.36	0.089	0.445	0.97	0.446	0.196	1.249	0.832	1.065	1.324	0.214	0.492	-0.616	0.932	0.276	0.198
T2	0.538	2.192	0.63	-0.184	0.297	1.141	0.591	-1.839	0.102	-0.379	0.287	-0.023	NA	-0.771	0.027	1.534	-0.1	-0.242	0.716	1.426	1.067	0.176	0.201	0.029	0.041	0.077	0.319	-0.336	0.317	0.015	0.328	0.314	0.203	0.359	0.749	0.759	0.482	0.233	1.802	-0.223	0.644	0.085	2.116	1.677	-0.761	-1.053	1.356	-0.247	0.064
T2	-0.447	1.353	0.555	0.298	0.09	1.607	0.82	0.041	-1.638	0.211	0.221	0	-3.642	-0.59	1.122	0.289	0.087	0.135	0.868	1.279	0.363	0.152	0.501	0.011	-0.072	1.251	0.48	0.423	0.482	0.172	0.316	0.453	0.315	1.222	-0.137	0.284	2.387	1.584	0.55	1.183	0.779	0.134	-1.158	3.419	3.855	-0.795	1.128	0.061	-0.165
T2	-0.153	-4.676	1.451	-0.15	-0.047	0.452	0.931	1.425	0.158	0.447	0.511	0.877	1.407	0.996	0.509	1.685	1.13	0.183	0.86	1.348	0.336	0.269	0.59	0.298	0.046	0.682	0.189	-0.031	0.881	1.849	2.212	1.926	0.325	1.091	1.427	2.198	1.434	1.269	1.336	1.261	1.498	1.834	1.544	-1.244	-1.241	-1.192	2.392	0.905	0.428
T2	0.957	0.704	-0.785	-1.069	0.613	0.037	0.233	-0.119	-0.317	-0.443	0.088	0.273	0.964	-0.194	0.299	0.343	0.546	0.299	-1.445	1.25	1.182	-0.745	0.425	0.007	0.371	0.344	0.396	-0.152	0.368	0.993	0.615	0.771	0.226	0.085	0.996	0.922	-0.131	0.105	0.153	0.451	0.642	0.808	0.153	0.264	-0.049	0.481	0.803	0.534	-0.028
T2	0.152	-0.896	0.84	-1.055	-0.183	0.491	0.46	-1.086	0.353	0.527	0.206	0.455	3.27	0.354	0.74	0.535	0.481	NA	0.494	0.988	-0.429	0.098	0.304	-0.246	0.279	0.433	0.422	-0.168	0.203	1.843	1.303	0.75	0.279	-0.334	0.384	0.906	0.457	0.595	-0.463	-0.62	0.891	1.9	-0.378	-0.338	0.109	-0.853	1.764	0.046	-0.408
T2	-0.407	0.161	-0.141	1.433	0.632	0.17	1.353	-0.285	0.034	-0.083	0.144	0.276	-2.909	0.79	0.205	1.113	0.086	0.619	0.386	1.087	0.073	-0.032	0.367	-0.041	0.054	0.918	0.325	0.14	0.422	0.658	0.665	0.596	0.239	0.255	0.47	0.494	1.412	1.432	1.945	1.106	0.919	0.796	-0.293	-1.607	-1.18	-1.292	0.975	0.097	-0.034
T2	-0.47	0.219	0.403	-1.417	-0.343	0.109	0.58	0.193	0.101	-0.051	0.251	0.381	-4.029	0.82	0.236	0.829	0.515	NA	0.722	1.423	0.544	0.099	0.546	0.088	0.373	0.03	0.51	-0.13	0.525	0.114	0.193	0.282	0.221	0.341	0.603	0.849	1.012	0.805	0.008	1.132	0.481	-0.179	-0.198	-0.016	0.683	-1.198	1.182	0.06	0.189
T2	2.855	0.114	1.087	0.362	0.342	2.784	1.523	2.13	0.596	0.405	0.254	0.59	-1.007	0.485	1.008	0.152	0.507	0.634	0.864	1.061	-0.6	0.031	0.45	-0.025	-0.431	1.296	0.521	0.915	0.038	0.71	0.892	1.004	0.191	0.22	-0.087	0.185	1.415	1.927	1.241	0.992	1.446	0.704	0.769	-1.561	-0.72	-0.906	1.053	0.082	0.111
T2	0.307	0.759	-2.949	NA	0.796	0.324	-4.334	-2.148	0.939	0.131	NA	-0.727	-2.006	-0.841	-0.255	-0.463	0.141	0.422	NA	1.282	0.911	0.727	-0.633	0.672	0.034	-3.156	0.618	-0.41	0.561	1.426	1.321	0.444	0.249	-0.599	0.657	0.939	-0.517	-0.717	0.272	-0.152	0.813	1.304	0.015	-0.375	-0.225	1.047	0.64	0.373	-0.883
T2	-1.121	0.931	-0.86	-1.455	-0.314	-0.152	-0.274	0.179	-0.51	-0.376	-0.478	0.224	-0.361	1.114	-0.356	-0.848	0.369	0.506	-2.586	1.233	1.444	0.055	0.402	0.013	0.342	0.315	0.426	-0.188	0.455	-0.127	-0.413	-0.688	0.281	-0.409	-0.937	-0.847	-0.174	0.043	-0.427	-0.335	-0.086	-0.154	-0.683	-0.965	-0.005	1.121	1.205	-0.05	-0.135
T2	1.145	1.572	-0.837	-0.421	1.772	-0.148	0.699	-0.796	-0.327	0.479	-0.129	-0.28	0.211	-0.724	0.196	0.417	0.403	0.801	-1.204	1.328	0.72	0.823	0.878	0.334	-0.356	0.968	0.457	0.245	0.331	-0.215	-0.328	-0.299	0.183	-0.451	0.194	-0.356	-0.851	0.026	0.924	-0.286	0.468	-0.163	0.188	-1.486	-1.647	0.733	0.507	0.767	-0.178
T2	0.577	-3.781	-4.381	-4.052	0.542	0.835	-1.212	-2.201	1.902	0.249	-1.222	-0.174	NA	0.272	0.118	0.321	0.631	0.281	-4.235	1.059	1.59	-0.447	0.409	0.026	0.682	1.319	0.541	0.583	0.282	3.321	2.161	2.775	0.271	0.895	2.744	2.667	-0.112	0.475	0.742	0.905	1.543	2.96	0.386	-1.564	-1.069	0.251	0.685	0.123	0.113
T2	0.239	-3.605	-1.467	-0.865	0.172	0.46	0.681	0.054	0.338	0.004	0.242	0.452	1.457	-0.222	0.154	-0.268	-3.021	1.136	-0.12	1.378	0.342	-0.417	0.465	0.854	0.375	0.655	0.708	0.058	0.198	1.442	1.644	0.086	0.157	-0.694	0.016	0.401	0.051	0.342	0.429	0.904	1.421	1.791	1.595	-0.487	0.301	-0.425	1.483	0.342	0.102
T2	1.854	-1.816	-0.198	0.264	0.61	0.775	1.253	-0.466	0.813	-0.187	0.277	-0.09	0.236	0.457	0.19	0.641	0.468	0.332	0.565	1.154	0.383	-0.597	0.384	0.097	0.475	0.25	0.661	0.273	0.903	-0.371	0.091	-0.525	0.219	-0.517	0.034	0.022	0.844	0.789	1.322	0.456	0.259	-0.423	1.396	-3.013	-0.951	0.287	0.947	0.083	0.047
T2	0.725	-0.44	1.322	0.187	1.106	1.371	0.945	-0.117	1.739	0.405	0.585	-0.034	NA	-0.33	0.741	-0.149	0.563	0.405	1.15	1.369	0.148	0.33	0.478	0.185	0.359	0.075	0.599	0.092	0.786	0.092	-0.133	0.191	0.222	-0.259	0.087	-0.358	0.653	0.585	1.11	1.297	0.388	0.03	0.012	-0.688	-1.137	0.298	0.701	0.264	0.108
T2	0.177	0.768	0.501	-2.638	1.277	-0.437	0.601	0.116	-0.309	0.78	0.136	0.856	1.091	-0.131	0.139	-1.039	-4.428	0.397	0.596	4.409	1.227	0.176	0.465	2.64	0.116	0.364	0.708	-0.017	0.368	0.082	-0.075	-0.197	0.238	-0.141	-0.677	-0.801	-0.618	-0.522	-0.58	0.172	0.568	0.27	0.073	-0.958	-0.395	0.929	1.269	0.367	0.034
T2	-0.075	-0.036	0.399	-0.123	1.492	-0.015	1.153	-0.273	0.028	-0.174	-0.51	0.104	1.832	0.159	0.69	0.399	0.546	0.986	1.174	1.675	-0.109	0.084	0.189	0.285	0.617	0.529	0.138	-0.184	0.854	1.485	0.724	0.756	-0.548	-0.181	0.446	0.427	0.949	0.898	1.551	NA	0.815	1.254	1.256	-0.983	-1.041	-0.09	0.776	0.344	0.117
T2	-0.835	1.137	0.381	-0.102	0.932	-0.217	0.926	-0.792	-0.793	0.384	-0.204	0.37	NA	0.612	0.829	-1.084	0.225	0.125	1.354	1.405	0.924	1.013	0.152	0.122	0.675	-0.045	0.358	-0.224	-0.367	-1.622	-0.528	-1.593	-0.631	-0.862	-1.768	-1.407	-0.373	-1.136	0.719	NA	-0.617	-1.247	0.44	0.505	1.726	0.534	0.823	-0.161	0.301
T2	0.503	0.816	0.933	0.358	-0.246	1.075	1.077	-0.116	2.35	0.925	0.147	0.639	-0.402	0.077	0.743	0.868	0.951	NA	1.317	1.254	0.956	-0.549	0.017	0.025	1.034	-0.124	0.422	-0.095	0.799	-0.66	-0.343	-0.506	-0.614	-0.028	-0.218	-0.137	1.451	1.179	1.327	NA	-0.319	-0.658	0.161	3.347	3.698	0.318	1.251	0.436	-0.057
T2	0.546	2.017	0.935	-0.8	0.761	0.222	1.096	1.379	-0.277	-0.129	0.379	0.348	1.092	-0.456	0.491	0.002	0.212	0.853	1.153	1.368	0.716	0.486	0.203	0.061	0.471	-0.01	0.525	-0.299	0.671	0.933	1.029	0.303	-0.642	-0.072	0.201	0.498	0.822	0.728	0.758	NA	0.408	1.09	1.715	-0.69	-0.243	0.726	1.676	0.258	0.59
T2	0.61	-0.021	0.67	-2.17	1.222	0.189	0.785	-1.044	-0.41	0.29	-0.04	0.529	2.066	0.453	0.212	0.142	0.846	0.282	0.698	1.251	0.517	-0.306	0.306	0.046	0.387	0.019	-0.029	-0.316	0.508	0.273	0.157	0.242	-0.698	0.052	0.081	0.108	-0.233	0.431	0.203	NA	0.17	0.114	0.516	-0.262	-0.353	0.731	1.066	0.316	-0.043
T2	-0.461	0.519	0.375	0.863	0.476	0.874	1.071	0.015	-0.14	-0.165	-0.213	0.128	NA	0.146	-0.256	0.695	0.392	0.668	1.013	1.356	0.724	0.303	0.321	0.253	0.397	-0.215	0.333	-0.372	0.824	1.292	1.121	0.815	-0.629	0.22	0.954	0.95	0.725	0.845	0.807	NA	1.145	1.361	0.796	-0.933	-0.683	0.68	1.556	0.424	0.074
T2	-0.334	0.389	0.942	0.909	1.331	0.48	1.531	-1.205	1.391	1.323	-0.102	1.23	2.951	0.545	0.31	0.276	0.539	0.246	1.396	1.383	0.207	0.533	0.054	0.136	0.474	0.571	0.23	0.323	0.715	0.237	0.678	0.204	-0.686	0.088	0.366	0.443	0.549	-0.41	1.649	-0.18	0.412	0.499	0.158	0.969	-0.968	-0.161	0.98	0.321	0.017
T2	-0.459	2.423	0.549	-1.273	-0.385	-1.018	0.983	0.241	-1.265	0.765	-0.575	0.228	NA	-0.103	-0.235	-0.506	0.155	NA	0.937	1.621	1.293	0.839	0.02	0.513	0.429	0.465	0.393	0.167	-0.11	0.111	-0.209	-0.549	-0.724	-0.537	-0.883	-0.858	-1.326	-0.864	-1.097	NA	-0.348	0.063	-1.093	-0.787	-0.237	1.411	1.331	-0.254	-0.459
T2	-0.783	-4.096	1.373	0.099	-0.195	0.298	1.01	-0.178	-0.163	0.562	-0.166	0.187	-1.061	-0.582	0.731	0.312	0.887	0.137	0.818	0.986	0.398	0.156	0.24	-0.005	0.702	-0.063	0.345	-0.071	0.816	0.299	-0.05	0.001	-0.652	-0.262	-0.145	-0.234	0.518	0.265	0.452	NA	-0.086	-0.028	-0.513	0.773	1.481	-0.797	1.306	0.801	0.166
T2	0.642	-0.302	1.039	-0.264	0.352	0.214	1.092	1.209	-0.039	0.836	0.077	0.696	-0.65	0.166	0.356	0.519	1.007	0.729	0.964	1.523	0.814	0.332	0.584	0.277	0.551	1.194	0.447	0.047	0.603	1.044	1.188	0.569	-0.731	0.257	-0.091	0.137	1.018	1.14	0.199	NA	0.652	1.144	1.905	-1.773	-0.74	1.53	1.403	0.611	-0.102
T2	-0.141	0.376	0.916	-1.592	1.204	-0.052	0.996	-1.338	-1.59	0.176	-0.198	0.696	-3.11	0.156	0.025	-0.239	0.434	0.553	0.551	1.304	0.809	-0.247	0.017	0.099	0.178	0.527	0.49	0.015	0.415	1.736	1.169	1.206	-0.635	-0.073	0.952	0.879	-0.124	-0.091	0.058	-1.184	0.852	1.799	0.123	-0.428	-0.471	0.169	0.518	0.009	0.106
T2	-0.482	-0.194	1.341	0.94	1.365	0.444	1.271	1.482	1.157	0.486	-0.435	0.828	-0.404	0.306	0.713	-0.388	0.573	0.429	0.674	1.506	1.542	-0.419	0.127	0.251	0.309	-0.163	0.223	-0.37	0.059	0.091	0.066	-0.431	-0.697	-0.201	-0.671	-0.57	-0.382	0.513	-1.624	NA	0.029	0.238	0.248	-0.484	-1.121	1.499	1.199	0.555	-0.185
T2	-0.028	-0.26	0.916	0.214	1.683	0.377	1.33	-0.788	0.817	1.503	-0.561	1.055	3.633	-0.393	-0.027	-0.312	0.486	0.987	1.689	1.258	0.123	0.5	0.241	0.018	0.882	0.679	0.251	0.274	0.509	0.528	0.35	0.027	-0.763	-0.012	-0.132	-0.422	0.432	0.365	0.642	NA	0.605	0.779	0.796	-0.505	-1.364	0.857	1.353	0.213	-0.376
T2	-0.118	0.955	1.12	-0.244	1.772	0.666	1.331	1.713	0.87	1.43	-0.05	1.573	0.21	1.218	0.66	0.396	0.873	0.799	1.281	1.167	0.516	-0.197	0.075	0.039	0.61	0.236	0.418	-0.025	0.533	1.002	0.894	0.295	-0.666	-0.2	-0.032	0.197	1.096	1.842	1.068	0.435	0.58	1.147	0.34	-0.604	-0.296	-0.361	2.049	1.32	0.5
T2	0.365	0.805	1.437	0.971	1.469	0.282	1.018	0.358	0.217	1.05	0.297	1.244	3.304	0.186	0.477	0.303	0.409	1.074	1.192	1.433	0.577	-0.075	-0.005	0.222	0.142	2.13	0.446	0.605	0.524	0.799	0.075	1.249	-0.707	1.048	0.658	0.316	0.759	0.578	1.208	NA	0.679	0.673	-1.237	-0.982	-0.561	0.563	1.167	0.576	0.213
T2	0.555	-0.01	0.662	-2.909	0.206	0.358	-0.153	-0.814	-1.506	0.43	-0.382	0.227	NA	-0.791	-0.042	-0.135	0.253	0.544	1.205	1.256	0.619	0.362	0.043	0.177	0.349	-0.143	0.177	-0.275	0.92	0.621	0.541	0.081	-0.606	-0.537	0.177	0.014	0.323	0.87	-0.139	NA	0.42	0.707	-0.026	0.374	1.346	0.77	1.012	-0.027	-0.104
T2	0.444	1.268	1.055	1.77	0.817	1.269	1.695	1.62	1.973	0.285	-0.405	0.401	-1.725	0.31	0.616	0.451	0.802	0.38	0.948	1.488	1.205	0.451	0.001	0.363	0.889	1.534	0.407	0.504	0.898	0.035	0.391	-0.611	-0.869	-0.189	-0.989	-0.853	0.764	0.581	0.515	NA	0.442	0.417	1.355	-2.683	-1.142	0.507	1.321	0.255	-0.184
T2	0.075	1.22	NA	1.088	0.393	0.359	1.341	2.018	2.052	1.901	0.402	1.329	1.612	-0.001	1.602	0.849	0.231	0.926	1.433	1.508	0.71	0.565	0.298	0.331	0.654	0.83	0.12	0.331	0.647	0.022	0.497	0.235	-0.647	0.145	-0.263	-0.049	1.532	1.546	1.714	NA	0.662	0.287	0.287	0.236	-0.41	0.087	1.425	0.041	0.084
T2	0.535	1.06	1.461	1.982	1.048	0.904	1.425	0.867	0.532	0.839	-0.529	0.686	-3.156	-0.481	1.03	0.346	1.107	1.158	1.39	1.274	0.323	0.218	0.14	0.051	0.749	-0.511	0.294	-0.64	0.767	1.454	0.952	1.137	-0.878	-0.15	0.475	0.416	0.711	1.207	0.999	NA	0.58	1.503	1.044	-1.77	-1.184	0.658	1.471	1	0.086
T2	0.243	1.024	1.521	-0.224	1.137	0.175	1.28	1.461	0.166	-0.072	-0.247	0.367	-0.523	1.045	0.093	-1.559	0.171	0.298	0.945	1.382	0.597	-0.221	0.312	0.148	0.075	0.097	0.17	-0.336	-0.17	-1.007	-0.617	-1.164	-0.69	-0.474	-1.546	-1.351	-0.014	0.057	0.336	NA	-0.193	-0.537	-0.092	-0.042	0.255	1.099	1.905	-0.515	-0.201
T2	0.619	2.02	0.633	1.531	1.346	1.752	2.128	2.462	2.568	1.645	-0.194	1.739	2.408	0.324	1.399	-0.243	0.899	0.299	1.229	1.594	0.987	0.378	0.23	0.474	0.69	0.492	-0.029	-0.212	0.38	0.391	1.557	0.3	-0.744	-0.027	0.168	0.982	0.984	1.271	0.358	NA	0.373	0.566	1.072	2.284	0.119	0.517	1.325	0.571	-0.43
T2	0.822	0.369	0.474	-0.907	0.994	0.367	0.665	0.449	0.295	0.208	-0.42	0.385	-3.972	-0.061	0.345	-0.766	0.237	0.724	0.859	1.431	1.207	0.633	0.293	0.286	0.511	-0.374	0.161	-0.399	0.683	-0.786	0.004	-0.892	-0.627	-0.515	-0.689	-0.776	-0.436	-0.127	0.088	NA	-0.541	-0.857	1.055	-1.044	-0.992	1.02	1.467	0.239	0.161
T2	0.611	0.592	1.692	1.691	0.446	1.132	1.459	1.161	1.539	1.227	-0.645	0.934	2.702	-0.603	0.925	-0.206	0.563	0.105	0.614	1.418	0.411	-0.452	0.325	0.224	0.576	0.232	0.037	-0.231	0.459	0.965	1.438	0.682	-0.696	-0.112	0.198	1.039	0.022	1.063	0.237	NA	0.382	0.954	1.335	-2.207	-0.526	0.369	1.796	0.409	-0.333
T2	-0.339	0.402	0.82	-1.045	0.525	0.153	0.631	0.737	0.678	0.963	-0.197	0.834	-4.137	0.341	0.69	-0.099	0.562	0.636	1.29	1.524	0.746	0.12	0.226	0.413	0.661	0.17	0.19	-0.068	0.571	0.261	0.64	0.077	-0.732	-0.29	-0.075	0.358	0.149	-0.202	0.607	NA	0.066	0.503	0.911	-1.086	-1.167	0.148	1.511	0.426	0.025
T2	0.574	-0.29	0.6	-1.059	0.64	0.063	0.68	0.565	-2.057	-0.517	0.614	0.418	0.837	-0.687	0.089	-0.589	-0.025	0.14	0.614	1.408	0.809	-0.359	0.233	0.169	0.238	-0.157	0.03	-0.555	0.29	-0.078	-0.164	-0.707	-0.662	-0.421	-0.802	-0.571	0.116	0.69	-0.428	NA	-0.087	0.027	-0.969	-0.247	-0.801	0.588	1.62	-0.156	-0.317
T2	0.793	-2.425	0.905	-1.535	1.598	0.57	0.787	1.052	2.059	-0.299	-0.607	0.135	0.92	-0.117	0.414	-0.065	0.157	0.447	0.823	1.757	1.288	0.175	0.094	0.449	0.073	0.193	-0.011	-0.66	0.027	0.912	0.38	1.154	-0.634	0.593	1.332	1.033	-0.994	-0.485	0.469	NA	0.303	0.775	-0.603	0.269	-1.013	0.78	0.641	0.34	-0.529
T2	0.32	0.072	0.735	0.774	1.236	0.604	1.46	0.16	-0.404	1.184	-0.181	1.46	2.63	-0.288	0.553	0.674	0.494	0.675	1.237	1.724	0.892	0.637	0.244	0.704	0.329	0.488	-0.256	-0.099	0.842	1.23	1.412	0.462	-0.748	0.803	0.348	0.565	0.77	0.642	1.522	NA	1.092	1.585	1.471	-0.947	-0.941	-0.043	1.291	0.718	0.532
T2	0.159	0.49	0.778	-0.018	1.075	0.314	1.022	0.243	-1.152	0.207	-0.361	-0.11	NA	0.378	0.172	-1.584	-0.719	0.739	0.845	1.244	0.414	0.182	0.069	0.048	1.176	0.565	-0.105	-0.061	0.184	-0.091	-0.17	-0.495	-0.821	-0.266	-0.737	-0.784	-0.407	0.383	0.27	NA	-0.101	0.188	0.118	3.425	5.59	0.635	0.851	-0.46	0.251
T2	0.938	1.238	0.888	-0.022	1.326	0.773	1.142	0.693	-0.415	0.097	-0.505	0.685	-4.279	0.184	0.604	-0.148	0.65	0.647	1.402	1.39	0.32	0.657	0.244	0.617	0.771	-0.656	0.135	-0.815	0.34	0.212	0.769	-0.243	-0.828	-0.487	-0.397	0.256	0.259	0.242	0.994	NA	0.1	0.463	-1.224	1.11	1.171	0.282	1.264	0.619	0.183
T2	0.544	-0.746	0.546	1.288	1.344	1.154	1.525	1.318	-0.041	-0.09	-0.488	1.155	1.269	-0.133	0.345	-0.924	0.878	0.85	0.925	1.254	0.549	0.418	0.261	0.081	0.082	-0.351	0.065	-0.737	0.773	1.137	0.878	0.671	-0.802	-0.025	0.111	0.075	0.567	0.774	0.329	0.911	0.653	1.212	0.545	1.129	-0.633	0.673	0.384	0.226	-0.043
T2	1.185	NA	0.933	-0.469	1.172	1.271	0.811	0.845	-0.521	0.517	-0.59	0.437	2.59	0.012	1	-0.695	0.342	0.79	1.014	1.468	1.222	0.006	0.138	0.157	0.298	-0.092	0.049	-0.646	0.343	2.056	1.825	1.507	-0.817	0.356	1.419	1.58	-0.096	0.412	-0.078	NA	1.392	2.118	0.377	2.539	2.177	0.533	1.403	0.116	-0.07
T2	-0.009	1	1.569	0.057	1.896	1.894	1.148	0.874	-0.275	1.091	-0.585	0.687	3.297	-0.216	0.607	-0.985	0.755	0.984	0.539	1.645	0.166	-0.286	0.281	1.458	0.153	0.635	-0.253	-0.506	0.39	1.048	1.525	0.294	-0.868	-0.288	-0.107	0.304	0.588	0.984	0.065	0.09	0.963	1.429	1.681	0.618	1.419	0.335	1.539	0.735	0.151
T2	-0.355	-0.675	0.393	1.001	1.467	1.303	1.248	1.409	0.661	0.154	-0.486	0.727	NA	-0.071	0.603	0.034	0.505	1.203	1.528	1.379	0.632	0.299	0.042	0.285	0.623	0.569	-0.108	-0.366	0.14	0.249	1.206	-0.056	-0.927	-0.161	-0.691	-0.363	0.837	1.108	0.628	NA	0.662	0.505	0.814	-0.236	-1.322	1.098	0.981	0.343	-0.058
T2	-0.219	NA	0.72	0.097	0.721	-0.212	0.902	0.231	-0.206	0.335	-0.213	0.635	NA	0.022	-0.056	-0.34	0.696	1.021	1.122	2.984	0.499	-0.146	0.236	1.339	0.235	0.778	0.111	-0.287	0.339	0.112	-0.477	-0.387	-0.024	-0.237	-0.568	-0.917	0.092	0.56	0.129	NA	0.141	0.217	-0.795	1.164	-0.5	0.102	0.853	0.586	-0.086
T2	-0.127	2.942	0.633	0.898	0.493	-1.124	1.089	0.978	0.269	0.131	0.538	0.177	-2.532	1.213	-0.295	0.069	0.431	0.793	1.413	1.658	0.42	0.556	0.763	0.251	0.255	0.919	0.191	0.193	0.408	-1.064	-0.904	-1.33	0.861	-0.613	-2.008	-2.006	0.462	0.73	0.402	NA	-0.281	-0.864	-0.415	-1.232	-0.681	0.41	0.766	0.134	-0.734
T2	1.287	NA	NA	1.321	0.605	0.222	1.817	0.568	0.012	0.093	0.555	0.983	1.836	1.175	0.677	0.246	0.11	0.739	1.187	1.65	0.493	0.536	0.685	0.325	0.023	-0.266	0.312	-0.445	0.8	0.996	0.73	0.643	0.724	0.09	0.247	0.414	0.43	0.804	1.877	NA	0.64	1.053	0.612	-1.062	-1.122	0.951	-0.054	0.306	-0.277
T2	1.357	1.846	0.335	0.453	0.613	-0.022	0.617	1.248	-1.238	0.662	0.52	0.406	-1.709	-0.19	1.257	-0.837	0.179	0.648	1.074	1.566	1.162	0.015	0.595	0.147	0.154	0.112	0.277	-0.224	0.355	1.065	0.1	0.041	0.719	-0.173	-0.77	-0.964	0.156	0.811	-0.686	NA	-0.086	1.021	-0.217	0.155	-0.806	1.314	0.909	0.005	-0.806
T2	0.404	-0.288	0.56	0.775	0.893	1.066	0.842	1.149	1.216	-0.248	0.851	0.193	NA	-0.066	0	0.096	0.216	1.225	1.601	1.63	0.848	-0.119	0.595	0.215	0.44	-0.521	0.111	-0.548	0.514	0.409	0.339	0.153	0.679	-0.214	0.101	0.168	0.838	0.554	0.847	NA	0.045	0.424	0.897	-1.021	-1.662	0.678	0.045	0.206	-0.143
T2	0.502	NA	0.662	2.094	1.238	0.789	1.642	2.068	-0.444	1.961	0.542	1.929	NA	0.136	0.439	-1.047	0.207	1.543	1.227	1.496	1.212	-0.422	0.697	0.15	0.594	0.444	0.223	-0.255	-0.183	0.454	0.272	0.118	0.737	0.048	-0.163	0.034	0.14	0.947	0.148	NA	-0.237	0.346	0.923	0.643	1.535	0.539	1.682	0.263	0.072
T2	0.49	1.196	-0.201	-0.38	0.048	0.969	0.625	-0.437	1.144	0.267	0.456	0.537	-3.724	0.232	0.268	0.388	0.702	-0.015	0.065	1.537	1.03	0.423	0.714	0.136	0.212	0.17	0.252	-0.335	0.534	1.912	0.822	1.209	0.669	-0.225	0.951	0.749	0.013	0.094	-0.592	NA	0.824	1.746	-0.881	-0.624	-0.85	1.259	1.673	0.386	-0.439
T2	-0.342	0.502	0.413	0.533	0.593	0.159	0.534	-0.232	2.167	0.247	1.047	0.676	NA	0.679	0.506	-0.086	1	0.413	0.615	1.612	1.075	0.184	0.664	0.279	0.405	0.152	0.337	0.049	0.058	1.704	1.068	0.906	0.708	-0.28	0.781	0.987	-0.485	-0.082	-0.28	NA	0.363	1.43	1.163	0.832	1.114	1.068	1.313	-0.078	-0.42
T2	1.884	1.564	0.441	1.441	0.782	0.859	1.323	1.245	-0.465	1.057	0.611	0.409	1.085	0.516	0.561	-0.404	0.685	NA	1.459	1.613	1.099	0.721	0.736	0.224	0.456	0.413	0.53	0.32	0.696	0.008	0.037	-0.487	0.764	-0.221	-0.568	-0.79	0.491	0.339	0.209	NA	0.141	-0.068	0.587	0.298	-0.79	1.009	1.142	0.709	-0.111
T2	0.183	0.761	0.328	0.744	1.345	-0.292	1.034	0.865	0.052	-0.099	0.624	0.067	0.755	0.66	0.206	0.31	0.5	0.859	1.816	1.786	0.56	0.734	0.684	0.445	0.869	0.489	0.253	-0.185	0.518	0.07	0.339	0.004	0.684	-0.069	0.147	0.249	0.483	0.985	0.874	NA	0.122	-0.002	1.756	0.789	0.897	0.652	1.951	0.011	-0.117
T2	3.392	0.601	0.299	1.049	0.222	2.832	0.922	0.142	-1.189	-0.004	0.719	-0.394	NA	-0.044	-0.279	-0.396	0.22	0.287	0.993	1.639	0.78	0.647	0.733	0.431	0.095	0.439	-0.016	0.171	0.225	-1.624	-0.921	-1.151	0.685	-0.673	-1.863	-1.452	-0.364	0.466	-0.218	NA	-0.557	-1.665	1.06	2.681	4.859	0.887	0.584	0.188	-0.468
T2	0.488	1.504	1.193	0.709	2.201	1.234	1.223	1.008	-0.018	-0.16	0.649	1.11	6.197	-0.859	0.124	0.055	-0.019	NA	0.86	1.666	0.847	0.052	0.662	0.357	0.427	0.813	0.146	-0.231	0.07	1.038	0.647	0.543	0.706	-0.413	0.2	0.458	-0.522	0.135	-0.258	NA	0.273	1.089	0.1	-2.04	-1.893	0.978	1.419	0.098	0.052
T2	0.517	2.039	1.208	0.292	1.551	1.709	1.109	1.563	0.274	1.721	0.639	1.52	-4.126	0.033	0.586	-0.332	0.737	1.24	1.789	1.53	0.821	0.976	0.825	0.227	0.758	0.508	0.51	-0.043	0.758	0.553	0.438	0.419	0.655	0.201	-0.234	-0.07	0.508	0.742	0.348	NA	-0.024	0.361	1.255	1.12	1.763	1.031	1.571	0.325	-0.01
T2	0.176	-0.832	0.347	1.806	1.326	0.666	1.258	2.071	1.314	1.645	0.634	1.042	2.245	0.91	0.933	0.177	0.921	1.09	1.383	1.466	1.422	0.327	0.759	0.465	0.322	-0.182	0.303	-0.317	1.087	0.898	1.127	0.667	0.672	0.427	0.886	0.733	0.737	1.026	1.668	NA	0.793	0.949	1.27	1.81	0.748	1.003	0.835	1.205	0.138
T2	0.847	-0.899	1.363	0.511	1.437	0.981	1.206	1.935	1.014	0.71	0.614	0.753	2.308	0.828	0.219	-1.175	0.841	1.284	0.811	1.555	0.481	0.037	0.718	0.184	0.515	0.402	0.344	-0.004	0.922	-0.222	-0.015	0.2	0.655	0.145	-0.452	-0.42	0.798	1.232	-0.062	NA	-0.075	-0.272	-1.222	1.268	0.797	0.868	2.169	0.241	0.23
T2	0.355	1.38	0.641	-0.006	0.253	-0.703	0.712	-0.01	0.478	0.125	0.615	0.385	NA	-0.417	0.08	-0.673	0.122	0.638	0.872	1.234	0.388	0.234	0.575	0.085	0.433	-0.135	0.357	-0.294	0.371	-0.182	0.545	-0.234	0.623	-0.316	-0.361	0.046	-0.387	0.077	-0.795	NA	-0.314	-0.222	0.862	0.511	1.969	1.071	1.58	0.11	0.188
T2	-0.517	0.664	0.896	0.142	0.763	0.168	1.135	0.001	1.268	-0.314	0.478	0.15	2.543	0.161	0.332	-0.746	0.603	NA	0.489	1.47	1.082	-0.001	0.639	0.136	0.187	-0.275	0.212	-0.299	0.325	-1.089	-0.482	-1.618	0.612	-0.497	-1.891	-1.536	0.345	0.621	-0.974	NA	-0.616	-0.852	0.29	0.88	0.881	1.455	1.923	0.17	-0.121
T2	-0.277	1.518	0.581	-0.054	-0.12	-0.636	0.598	0.152	-0.243	-0.332	0.756	0.116	-4.04	-0.693	0.403	-0.632	0.692	-0.175	0.721	1.602	1.123	0.025	0.525	0.314	0.03	-0.11	0.154	-0.387	0.133	0.104	-0.188	-0.722	0.517	0.036	-1.117	-0.996	-0.58	-0.74	-1.004	NA	0.002	0.151	-1.085	-0.197	0.684	1.559	1.533	0.103	-0.043
T2	0.514	0.647	1.335	1.905	-0.356	0.443	1.527	0.804	-0.629	0.63	0.521	1.047	1.475	-0.436	1.28	-0.3	0.36	NA	0.393	1.53	0.902	-0.862	0.57	0.316	0.405	-0.417	0.474	-0.437	0.508	0.134	-0.041	-0.3	0.506	0.084	-0.053	0	-0.082	-0.342	-0.603	NA	-0.317	-0.026	-0.521	2.878	4.14	1.527	1.003	0.073	-0.339
T2	0.176	0.081	0.378	0.539	-0.165	-0.095	0.779	-0.006	-0.625	-0.275	0.695	-0.301	NA	0.52	0.465	-0.933	0.182	-0.014	0.735	1.464	0.029	1.035	0.581	0.221	0.14	0.736	0.113	0.419	0.628	-1.923	-1.916	-1.105	0.469	-1.046	-2.231	-2.132	-0.592	-0.226	-0.099	-0.976	-0.931	-1.792	-2.351	-0.615	-1.025	0.694	0.457	0.432	-0.717
T2	0.631	1.017	1.094	-0.465	-0.528	-0.624	0.62	-0.469	-0.397	-0.016	0.77	0.703	NA	-0.628	0.686	0.028	0.526	-0.083	0.57	1.13	0.708	0.126	0.559	-0.186	0.346	0.435	0.4	-0.104	0.468	0.845	0.254	0.707	0.396	0.05	0.308	0.55	-0.776	-0.361	-0.717	-0.696	0.048	0.529	-1.633	-0.596	0.071	0.837	1.121	-0.152	-0.259
T2	0.907	1.171	0.369	-0.686	0.176	0.405	0.736	1.167	0.836	-0.365	0.528	-0.236	1.95	0.421	0.041	-0.203	0.322	0.456	0.622	1.421	0.217	0.102	0.541	0.203	0.421	-0.295	0.057	-0.55	0.327	-0.121	0.029	-0.593	0.491	-0.98	-0.491	-0.14	-0.25	-0.181	-0.658	NA	-0.417	-0.106	0.264	2.992	4.221	0.864	1.179	0.069	-0.114
T2	0.089	0.813	1.005	1.137	1.464	0.417	1.107	0.701	0.138	0.634	0.516	1.42	-1.318	1.88	0.912	0.807	1.111	1.967	1.022	1.733	0.758	-0.136	0.594	0.478	0.71	1.359	0.458	0.381	0.879	2.137	1.561	1.753	0.447	1.092	1.008	0.826	1.027	1.121	1.096	NA	1.337	2.155	1.755	1.056	1.836	0.691	1.456	0.721	0.293
T2	0.154	0.97	0.644	0.778	0.418	0.004	1.267	1.368	0.305	0.263	0.472	0.514	-0.964	-0.224	0.171	-0.281	0.865	0.49	0.816	1.463	-0.106	0.031	0.761	0.17	0.348	-0.477	0.228	-0.551	0.383	-1.589	-0.731	-2.671	0.345	-0.658	-1.795	-1.455	0.163	-0.419	-0.335	NA	-0.661	-1.35	0.641	-0.041	0.465	0.857	1.351	0.418	-0.14
T2	1.183	1.168	0.673	0.012	1.123	1.127	0.987	0.359	1.91	0.739	0.567	0.638	-0.618	-0.03	0.475	-0.035	0.863	NA	1.333	1.549	0.862	-0.147	0.668	0.441	0.613	0.542	0.353	-0.089	0.798	1.263	0.641	1.113	0.428	0.606	0.819	0.714	0.907	1.199	-0.072	NA	0.537	1.009	0.309	0.062	-0.464	0.797	1.234	0.368	-0.555
T2	0.015	1.271	0.736	-0.325	0.401	-0.513	0.859	0.985	-0.452	0.262	0.622	0.553	-2.717	0.142	0.247	0.271	0.607	0.822	0.542	1.018	0.236	0.807	0.615	-0.073	0.519	-0.314	0.315	-0.332	0.706	0.504	0.303	-0.4	0.361	-0.296	-0.649	-0.543	0.068	0.191	-0.251	NA	0.068	0.532	-0.42	-0.4	-0.709	0.459	0.913	0.578	-0.018
T2	0.245	1.183	0.79	1.813	0.653	0.439	0.692	-0.206	2.659	0.955	0.688	0.808	-1.79	0.233	0.755	1.288	0.587	NA	1.647	1.634	-0.746	0.627	0.711	0.32	0.747	0.746	0	0.237	0.507	0.444	0.69	0.202	0.4	0.465	-0.764	0.138	1.78	1.238	0.834	NA	0.837	0.653	1.077	-1.019	-0.889	-1.672	1.702	0.437	0.154
T2	0.457	1.2	0.337	2.784	0.26	0.132	0.834	0.303	0.342	0.804	0.52	0.399	-0.099	0.349	0.208	1.264	0.732	-0.069	1.168	1.524	-0.668	0.407	0.797	0.192	0.872	0.635	-0.034	-0.029	0.995	0.931	0.62	0.911	0.455	1.004	0.337	-0.036	1.215	0.633	1.345	NA	0.956	1.13	0.284	2.105	1.736	-1.04	1.462	0.434	0.411
T2	0.248	0.111	0.595	3.513	0.254	1.26	1.378	1.373	1.022	0.45	0.691	0.703	3.06	0.605	0.415	1.848	1.233	NA	1.351	1.537	-0.388	0.879	0.556	0.222	0.656	0.445	0.101	-0.153	1.179	-0.678	-0.47	0.277	0.341	1.036	0.28	-0.262	1.944	1.546	1.348	NA	0.607	-0.614	0.655	0.942	-0.763	-1.26	0.833	0.894	-0.233
T2	1.008	1.183	1.314	2.13	1.316	0.239	1.197	-0.244	0.011	0.996	0.507	0.902	0.361	1.33	0.028	-0.057	0.729	0.646	1.492	1.422	0.744	0.156	0.517	0.132	0.352	-0.021	0.237	-0.091	0.534	-0.017	-0.191	0.27	0.42	0.498	0.3	-0.038	0.518	0.622	0.791	NA	0.207	-0.191	-0.163	1.209	1.742	0.868	1.353	0.63	0.023
T2	2.008	1.243	0.514	1.557	-0.048	0.896	0.842	-0.057	-0.37	0.618	0.632	-0.138	NA	0.592	0.609	1.153	0.505	-0.589	0.401	1.439	-1.406	0.351	0.557	0.209	-0.065	-0.055	0.436	-0.328	0.353	0.101	0.177	-1.079	0.355	-0.5	-0.173	-0.34	0.809	0.583	0.281	NA	0.34	0.199	0.929	-1.483	-0.597	-1.543	0.819	0.269	-0.637
T2	0.074	1.498	0.933	1.303	0.911	1.333	0.866	-0.199	-0.296	0.22	0.519	0.869	-2.162	1.037	0.855	1.163	0.228	NA	0.737	1.475	-0.527	0.47	0.557	0.145	0.596	0.225	0.568	-0.114	0.605	1.016	0.927	0.575	0.335	0.563	0.722	0.664	0.718	0.347	0.966	NA	1.045	1.172	1.477	2.924	3.565	-1.623	1.02	0.188	0.676
T2	0.096	1.518	0.985	0.562	1.012	0.433	0.892	1.417	0.231	-0.098	0.805	0.251	NA	-0.369	0.653	-0.552	0.166	0.783	0.458	1.574	1.132	-0.584	0.562	0.314	0.722	0.23	0.378	-0.063	0.183	0.46	0.6	-0.622	0.39	-0.012	0.171	0.618	0.045	0.204	-1.226	-1.042	0.297	0.49	0.443	0.657	0.092	1.517	1.791	0.119	-0.056
T2	1.254	-0.233	0.665	0.633	0.426	-0.323	0.476	0.827	-1.184	0.14	0.583	0.317	NA	-0.315	0.442	1.265	0.69	-0.275	1.214	0.935	-1.527	0.549	0.766	0.078	0.529	-0.358	0.297	-0.314	0.393	0.641	0.678	-1.173	0.33	-1.247	-0.053	0.032	0.833	0.085	0.779	NA	0.257	0.687	0.113	1.532	2.24	-1.795	2.105	0.02	-0.027
T2	0.142	1.991	0.62	0.45	0.717	0.324	0.965	-0.735	-0.51	-0.004	0.612	0.271	3.538	-0.591	0.129	-0.292	0.41	0.598	1.005	1.382	0.268	0.668	0.736	0.072	0.562	-0.188	0.301	-0.304	0.478	1.152	0.804	0.315	0.335	0.036	0.137	0.625	0.365	0.08	-0.277	-0.65	0.574	1.134	0.35	-1.292	-0.588	0.966	1.356	0.184	-0.557
T2	0.306	-1.809	0.625	1.61	0.241	0.616	0.839	0.156	-0.288	0.017	0.426	0.724	NA	0.583	0.211	0.82	0.48	1.013	0.908	1.524	0.911	0.191	0.519	0.159	0.53	0.837	0.381	0.102	1.092	0.603	-0.164	0.676	0.335	0.794	0.863	0.074	0.403	0.646	1.018	NA	1.025	0.674	-0.385	0.39	0.866	0.823	0.958	0.001	-0.234
T2	-0.946	0.806	1.061	0.779	-0.448	-0.335	0.786	-0.527	0.456	-0.349	0.503	-0.307	NA	-0.313	0.645	0.335	0.113	0.435	0.405	1.007	1.017	-0.256	0.509	-0.083	0.092	-0.483	0.117	-0.35	0.126	0.67	1.055	0.167	0.395	0.087	0.687	0.545	0.108	1.629	-0.022	0.219	0.666	0.649	0.864	-1.118	-0.548	0.97	0.582	-0.101	-0.242
T2	0.733	0.252	NA	-0.787	0.881	0.023	1.148	0.203	-0.012	0.481	0.612	0.882	1.214	1.357	0.503	-0.27	-1.02	0.971	1.012	1.833	1.358	0.178	0.473	0.263	0.507	-0.025	0.204	-0.304	0.523	1.288	1.076	0.684	0.305	0.427	0.983	1.174	-0.129	0.587	-1.262	NA	0.713	0.957	-0.245	0.072	-0.4	1.364	1.485	0.833	0.174
T2	0.874	0.601	0.971	-0.332	0.034	0.848	0.891	0.735	0.605	0.225	0.643	0.191	-3.133	1.057	0.372	-0.421	0.604	NA	1.304	1.57	0.461	0.281	0.64	0.417	0.654	-0.232	0.342	-0.122	0.217	0.287	0.626	-0.016	0.405	-0.018	-0.113	0.335	0.466	0.239	-0.373	NA	0.072	-0.134	0.299	-1.64	-0.157	1.205	1.468	0.252	-0.326
T1	-0.097	0.824	0.649	0.448	-0.888	NA	2.872	-1.126	0.102	-0.841	1.06	-0.518	1.533	-0.367	-0.509	-0.897	-0.512	-0.101	2.027	NA	1.374	0.234	-0.415	-0.472	-0.388	0.538	-0.43	1.657	-0.609	-1.793	-1.547	-0.667	-0.201	0.137	-0.602	-1.404	-0.54	-0.552	-1.21	-0.25	-1.526	-1.874	0.088	-1.105	-1.821	-0.763	0.253	-0.208	-0.181
T1	-0.768	-3.027	-0.14	2.268	-2.243	-0.274	3.16	-4.872	-0.585	-0.776	NA	-1.037	NA	-0.657	-0.693	0.06	-0.925	NA	1.338	-2.241	0.842	-0.235	-0.286	3.113	-0.297	-0.105	-0.513	2.642	-0.538	0.179	-0.546	0.728	-0.184	0.644	0.786	0.623	-1.387	-1.015	-0.489	-1.487	-0.774	-0.03	-0.374	3.375	0.938	-0.055	0.554	-0.449	-0.26
T1	-0.814	-0.024	0.415	1.258	-0.325	-1.337	2.856	-0.266	-1.029	-0.496	-0.36	-0.012	NA	-0.119	-0.542	-0.785	-0.673	-0.366	2.32	-2.3	0.417	-0.251	-0.242	NA	-0.396	-0.584	-0.328	2.253	-0.301	-1.44	-1.681	-1.402	-0.112	-0.749	-1.135	-1.501	-0.237	-1.369	-1.577	-0.595	-1.743	-1.484	-1.679	2.227	3.144	-0.509	0.691	-0.475	-0.521
T1	-0.769	NA	0.899	1.539	-0.027	-0.351	3.548	-0.349	0.693	-1.174	NA	-0.185	NA	0.305	0.793	-1.415	-0.641	2.866	1.91	-3.639	0.379	-0.431	-0.256	1.845	-0.315	-0.439	-0.435	2.223	-0.813	-0.243	-0.541	0.552	-0.098	0.794	0.674	0.236	-0.935	-1.366	-1.044	-1.351	-0.782	-0.313	-0.281	4.409	4.097	-0.66	0.772	0.136	-0.294
T1	-0.548	-0.427	0.266	1.443	-0.503	-0.706	3.506	0.878	0.058	-0.961	-0.032	-0.864	3.312	-0.008	-0.48	-0.279	0.079	NA	1.469	-1.33	0.469	-0.906	0.152	NA	-0.643	0.318	-0.438	1.055	-0.217	0.025	-0.455	0.756	0.043	1.074	0.56	0.259	0.071	0.005	-0.541	0.47	-0.426	-0.192	0.132	1.779	2.392	-0.004	0.604	0.088	-0.075
T1	-1.397	-0.322	0.133	0.705	-0.496	-1.906	3.38	-0.124	-0.159	NA	NA	-0.71	-3.493	0.057	-0.542	-0.494	-0.581	NA	2.072	-3.511	-0.074	0.385	-0.253	2.341	-0.182	0.472	-0.315	1.932	-0.43	-1.124	-0.905	-0.405	-0.106	0.302	-0.643	-1.076	-0.077	-0.379	-0.632	-0.469	-0.879	-1.045	-1.12	0.368	-0.119	-1.079	0.252	-0.868	-0.226
T1	-0.904	-0.768	-0.108	0.211	-0.954	NA	2.676	0.148	-0.488	-1.165	-1.064	-0.757	NA	0.3	-0.667	-0.555	-0.322	NA	1.859	NA	0.513	-0.444	-0.015	2.438	-0.263	-0.41	-0.446	2.377	-0.167	-0.95	-0.874	-0.293	-0.106	0.264	0.26	0.141	-0.293	-0.314	-1.504	-0.255	-0.899	-1.24	-1	-0.156	0.984	-1.117	0.506	-0.553	-0.262
T1	-0.608	-0.766	0.246	-0.546	-1.396	NA	2.191	-1.327	-0.698	-0.94	-1.75	-1.481	NA	-1.186	-1.242	0.649	-0.394	-0.708	0.849	NA	-0.104	0.443	-0.006	1.37	-0.629	-0.243	-0.306	1.283	0.372	1.036	0.329	0.931	0.002	0.34	1.751	1.576	-1.295	-1.081	0.521	-1.826	0.355	0.913	-1.422	-1.973	-0.421	0.404	0.713	-0.152	-0.525
T1	-0.69	-0.603	-0.768	0.101	-1.977	NA	2.633	0.21	-0.725	-0.638	0.19	-0.517	-0.673	-0.461	-1.012	-1.492	-4.811	NA	0.835	NA	-0.304	-0.274	-0.202	1.269	-0.73	-0.27	-0.328	1.913	-0.485	-1.006	-1.098	-0.78	-0.002	-0.251	-1.201	-1.388	-1.616	-1.704	-1.904	-1.178	-0.96	-0.876	-1.034	-1.573	-1.141	-0.721	0.589	-0.328	-0.209
T1	-1.392	0.677	-1.34	0.689	-0.371	-1.422	3.239	0.405	-1.753	-0.169	NA	-0.841	NA	-1.031	-1.01	-1.211	-0.637	0.577	-0.083	NA	-0.43	-0.147	-0.129	1.192	-0.58	-0.506	-0.356	1.266	-0.52	-1.968	-0.217	-1.539	0.051	-1.084	-1.314	-0.915	-1.66	-0.879	-1.495	-1.575	-1.638	-1.755	-0.118	0.344	0.957	-0.821	0.626	-0.711	-0.68
T1	-1.621	-0.286	0.65	0.842	-0.082	-1.43	3.222	0.606	0.019	-0.613	-0.12	-0.232	NA	-0.798	-0.447	-0.634	-0.344	1.852	0.042	-3.945	-0.382	-0.317	0.35	1.819	-0.596	-0.408	-0.118	2.147	-0.372	-1.276	-1.121	-1.163	0.124	-0.538	-0.536	-0.755	-0.588	-0.569	-1.379	-0.421	-0.96	-1.131	-0.271	-2.701	-1.661	0.335	0.695	-0.326	0.111
T1	-0.051	-7.237	0.815	1.871	0.463	NA	2.902	0.829	1.526	-0.782	-1.136	-0.316	NA	0.839	-0.713	0.25	-0.019	0.07	1.484	-2.751	0.084	0.023	0.438	1.49	-0.169	0.258	-0.156	2.114	0.149	0.177	-0.084	0.678	0.101	0.466	0.355	0.057	0.342	0.697	0.202	0.465	0.413	0.13	0.768	-3.847	-2.284	0.448	1.167	0.029	0.016
T1	0.059	1.365	0.288	2.75	-0.104	NA	3.939	0.332	-0.558	NA	NA	-1.445	-3.547	-0.893	-0.801	-0.463	-0.319	-0.265	-0.949	NA	0.731	0.707	0.516	-1.098	-0.4	-0.295	-0.303	1.38	-0.551	0.13	-0.172	0.09	-0.029	-0.143	0.67	0.131	-0.849	-0.933	-0.13	-1.089	-0.737	-0.001	-1.154	-1.04	0.005	-0.456	0.16	-0.112	-0.011
T1	-0.817	-0.3	0.795	2.193	-0.333	-1.243	2.819	1.104	0.467	-0.176	2.102	0.219	NA	-0.787	-0.473	-0.614	-0.326	NA	1.87	NA	-0.3	0.323	0.309	-0.315	-0.391	1.273	-0.187	1.618	0.103	-0.651	-1.625	-0.114	0.068	0.589	-0.553	-1.502	0.32	-0.178	-0.793	-0.067	-0.499	-1.026	-2.391	-2.449	-3.376	-0.084	0.843	-0.653	-0.216
T1	0.541	1.763	0.68	2.696	-0.531	0.873	3.128	0.869	-0.147	-1.365	NA	-0.56	-1.289	-0.331	-0.049	0.154	-0.568	0.905	0.297	-3.761	0.746	-0.285	0.664	0.568	-0.361	-0.101	-0.243	1.77	-0.413	-0.364	-0.275	-0.062	0.14	0.352	0.302	0.381	-0.243	-0.847	-0.074	-0.56	-0.069	-0.338	-0.565	-4.404	-1.334	-0.399	0.938	-0.203	-0.283
T1	2.306	-1.048	0.264	1.609	0.309	2.029	3.162	3.733	0.244	-0.704	1.284	-0.502	-1.93	0.295	0.288	-0.308	-0.162	0.117	0.097	NA	-0.278	-0.096	0.762	1.533	-0.843	0.45	-0.136	2.221	-0.666	-0.249	0.055	0.463	0.182	0.327	-0.603	-0.768	0.333	0.992	0.024	-0.44	0.662	-0.26	0.208	-2.404	-2.54	1.066	0.767	-0.493	0.404
T1	-1.845	-0.028	-1.824	2.88	-1.418	-1.01	2.645	2.058	-0.446	-1.489	0.54	-0.779	-1.504	1.125	-1.51	-0.523	-0.384	NA	-3.996	NA	-0.4	0.056	0.604	NA	-0.361	-0.283	-0.234	0.953	-0.149	-0.885	-1.184	-1.114	0.248	-0.631	-1.47	-1.582	-0.432	-0.572	-1.449	-1.036	-1.134	-0.796	-1.212	-0.301	0.263	0.328	0.905	-0.377	-0.132
T1	-0.73	-0.689	0.031	1.499	1.199	-0.195	1.361	1.573	0.079	-1.074	0.84	-0.832	1.504	0.35	0.233	0.356	-0.124	0.041	-3.103	NA	-0.373	0.221	0.59	-1.327	0.136	0.128	-0.216	1.184	0.462	1.077	0.259	0.835	0.212	0.499	0.994	0.489	0.499	0.377	0.464	0.257	0.435	0.739	0.85	-1.079	-1.639	-0.173	0.661	0.343	0.411
T1	-0.132	-5.532	0.854	1.562	0.293	NA	2.919	3.275	-0.401	-0.553	1.232	-0.33	2.877	-0.006	0.109	0.335	0.302	0.966	-0.253	-2.928	-0.305	0.248	0.981	0.992	-0.185	0.857	-0.103	1.435	-0.254	0.517	0.522	0.671	0.24	0.232	0.442	0.694	-0.448	0.044	0.068	-0.492	-0.014	0.485	-0.62	5.64	6.097	-0.234	1.289	-0.542	0.091
T1	0.134	1.026	0.216	2.691	-0.832	1.293	3.469	2.589	-1.974	-1.066	1.706	-0.97	-3.964	0.042	-0.662	-0.396	-0.595	NA	-1.896	-3.005	-0.331	-0.228	0.558	0.484	-0.793	-0.267	-0.235	1.377	-0.516	-1.791	-1.365	-1.381	0.105	-0.326	-1.524	-1.701	-0.668	-0.547	-1.129	-0.704	-1.686	-1.817	-0.073	-0.464	-1.162	-0.141	0.846	-0.207	-0.392
T1	-1.496	-0.969	-1.208	1.816	-0.782	-1.674	1.847	2.105	-1.306	-1.252	2.222	-0.635	2.151	0.163	-1.106	-0.755	-0.818	-1.011	-5.211	NA	-0.227	-0.889	0.844	-1.615	-0.498	-0.102	-0.103	1.379	-0.741	-1.182	-1.348	-0.443	0.176	-0.28	-0.461	-0.775	-0.814	-0.604	-1.421	-0.023	-1.595	-1.334	-1.007	2.249	2.708	-0.028	0.493	-0.357	-0.247
T1	0.749	-0.543	0.578	3.395	0.171	2.126	2.569	1.322	0.559	0.861	NA	-0.847	NA	-0.779	0.057	0.61	0.072	0.126	1.352	-2.512	0.18	0.302	1.332	2.436	-0.076	0.556	-0.088	1.669	0.158	0.485	0.83	0.693	0.115	0.753	1.024	1.086	0.651	0.094	0.392	1.009	0.642	0.675	1.257	1.058	-1.308	-0.522	1.933	-0.106	-0.02
T1	0.097	0.612	0.174	3.01	-0.218	-0.047	2.586	3.113	1.251	-0.851	0.783	-0.751	NA	-0.386	-0.823	0.396	-0.195	1.006	-3.915	NA	0.381	-0.016	1.019	2.058	-0.282	-0.172	-0.082	1.591	-0.234	-0.069	0.367	0.392	0.169	0.16	0.956	1.076	0.191	0.016	-0.199	0.182	-0.431	-0.134	1.075	-0.411	-0.647	-0.784	1.281	-0.023	-0.005
T1	0.406	-1.998	-0.341	2.339	-0.127	NA	2.253	1.857	-0.258	-0.685	0.474	-0.402	0.315	0.049	-0.76	-0.494	-0.087	-0.654	-3.106	-3.831	-0.259	-0.148	1.256	2.021	-0.4	0.096	-0.081	1.771	-0.002	0.167	0.193	-0.21	0.317	-0.168	-0.173	-0.336	-0.02	-0.466	-0.721	0.151	-0.025	0.29	0.52	0.115	0.148	0.948	0.836	-0.169	0.132
T1	2.419	-1.397	-1.39	0.783	-1.185	1.3	-0.444	3.471	1.257	-0.155	-0.238	-0.321	-3.719	1.277	-0.281	0.29	-0.309	-0.005	NA	NA	0.232	-0.199	1.158	1.056	-0.462	0.573	-0.23	1.759	-0.112	0.318	0.315	0.587	0.29	0.52	0.488	0.72	-0.088	-0.366	1	0.391	-0.009	0.269	0.644	-1.327	-0.343	0.631	-0.485	0.088	0.106
T1	-0.405	0.075	-0.541	0.926	-2.254	NA	2.112	2.818	0.934	-0.674	1.337	-1.508	NA	-0.597	-0.536	-0.12	-0.423	NA	-1.505	NA	-0.764	0.79	1.376	2.823	-0.563	-0.057	-0.131	2.132	0.017	1.064	1.059	0.493	0.152	-0.257	0.966	0.902	-0.674	-1.139	-0.084	-0.759	0.226	0.995	-0.017	0.035	-0.539	0.633	0.656	0.184	-0.512
T1	-1.317	0.616	-3.341	-0.805	1.242	-0.834	0.846	2.393	-0.784	-0.567	2.229	-0.316	NA	0.669	0.348	-1.165	-0.264	NA	-4.632	-2.903	0.072	1.062	1.291	-1.367	0.079	-0.268	-0.087	1.731	-0.87	-1.886	-0.825	-1.419	0.262	-1.14	-1.432	-1.192	-0.544	-1.408	-1.605	-0.913	-1.397	-1.639	0.188	1.335	1.951	0.718	0.885	-0.37	0.632
T1	-0.832	-0.631	-1.481	0.779	-1.293	-1.577	-0.623	1.304	-1.422	-0.973	1.293	-0.798	1.228	-0.117	0.185	-0.253	-0.483	-0.597	-3.949	NA	-0.573	-0.401	1.189	NA	-0.346	0.252	-0.115	1.03	-0.483	-0.149	0.583	0.144	0.376	-0.345	0.255	0.924	0.026	-0.84	-0.316	0.014	-0.501	-0.141	-1.455	-2.08	-2.428	-0.58	0.901	-0.161	0.05
T1	-0.276	0.119	-1.039	3.3	0.205	NA	2.637	3.005	-1.036	NA	NA	-0.461	NA	-0.249	0.257	0.228	-0.022	-0.217	-4.404	-3.114	0.381	0.065	1.178	-0.351	-0.358	0.037	0.069	1.933	-0.016	1.331	0.55	1.16	0.343	0.981	1.193	0.894	0.004	-0.088	0.017	0.306	0.641	1.112	0.701	-0.136	-2.612	0.414	0.889	0.005	0.551
T1	0.022	0.587	-2.966	3.502	0.326	-0.962	0.993	4.149	-0.626	0.322	2.307	0.232	NA	0.697	-0.88	0.216	0.06	NA	-3.749	NA	-0.003	1.093	1.455	0.876	-0.261	0.573	-0.082	1.568	0.14	-0.042	-0.514	0.419	0.304	0.431	0.342	-0.031	-0.098	-0.674	0.397	0.115	-0.412	-0.197	0.265	-0.555	-2.202	0.027	1.706	0.323	0.481
T1	0.552	0.448	NA	1.565	-0.267	NA	0.269	3.325	0.278	-1.334	1.211	-1.051	NA	0.07	-0.35	0.618	0.226	NA	-4.869	-2.95	0.076	0.352	1.459	-0.675	-0.126	0.025	-0.01	0.517	0.061	0.412	0.375	0.218	0.29	0.104	0.637	0.317	0.075	0.369	0.902	0.312	0.301	0.556	1.436	0.263	-0.152	0.047	1.395	0.095	0.154
T1	-0.952	1.207	-2.402	0.8	0.819	NA	-0.673	4.818	1.409	-0.195	2.193	0.343	2.188	0.934	-0.154	-0.023	0.363	NA	NA	-3.306	0.023	0.065	1.853	0.224	-0.229	0.297	0.033	1.599	-0.237	0.024	-0.47	0.094	0.379	0.044	-0.638	-0.69	0.417	0.37	0.135	0.765	-0.889	-0.084	-0.963	0.735	-0.192	0.876	1.543	-0.094	-0.018
T1	-0.373	1.024	-1.706	1.439	1.127	NA	1.51	4.742	-1.25	NA	0.326	-0.424	NA	-0.229	0.932	0.216	-0.081	0.746	-3.077	-2.67	0.493	0.413	2.024	0.213	-0.139	0.747	0.052	1.912	0.221	-0.088	0.335	0.632	0.26	1.761	0.111	0.132	2.006	1.442	0.062	0.66	0.333	-0.125	-1.489	4.406	4.536	0.856	1.289	-0.102	0.6
T1	0.517	0.599	-3.389	-1.231	0.021	-0.667	-4.606	2.962	-1.067	-0.853	2.288	-0.55	1.533	0.035	0.087	0.018	-0.004	0.31	NA	-3.077	-0.19	0.589	1.668	-1.478	-0.325	-0.023	0.078	-1.61	-0.122	-0.103	-0.219	0.206	0.264	-0.208	0.142	0.204	-0.338	-0.877	0.647	-0.311	-0.83	-0.256	0.077	0.315	0.737	-0.242	1.199	-0.149	0.191
T1	0.527	0.812	NA	-1.561	0.234	-0.68	-4.416	1.655	-0.86	-0.322	0.159	-0.955	-0.674	-0.714	0.091	0.439	-0.237	0.792	NA	NA	0.097	0.683	2.442	NA	-1.041	0.282	0.048	-1.736	-0.475	-0.643	-0.802	-0.366	0.362	-0.33	0.283	-0.515	-1.221	-0.499	0.543	-0.895	-0.362	-0.636	-0.077	-2.57	-2.845	1.991	0.69	0.476	0
T1	-0.302	-0.078	NA	-1.639	-1.292	NA	-2.201	3.554	2.042	0.067	0.349	-0.32	-3.683	-0.107	-0.053	0.177	0.327	0.635	NA	NA	-0.403	-1.06	1.604	0.019	0.278	-0.307	-0.073	-2.34	-0.028	-1.366	-1.1	-0.662	0.344	0.339	-0.098	-0.303	0.773	0.473	-0.261	0.562	-1.281	-1.272	-0.262	4.027	4.119	0.488	1.109	-0.128	0.576
T1	-0.448	0.813	NA	1.346	0.667	NA	NA	4.601	-0.796	1.188	3.704	0.404	NA	-0.734	-0.607	-0.596	-0.101	0.933	NA	NA	-0.601	0.092	1.821	-2.6	-0.391	0.187	0.032	1.078	-0.183	-0.614	-0.637	-0.35	0.4	0.035	-0.388	-0.777	0.032	0.012	-0.429	0.899	-0.309	-0.727	-0.176	0.286	-0.438	0.533	1.526	-0.127	0.396
T1	-0.78	0.678	NA	0.008	-1.063	0.165	-2.611	1.697	1.557	-0.912	NA	-0.55	0.382	0.222	-0.429	-0.345	-0.236	NA	-9.896	-2.819	0.02	-0.183	2.052	-0.375	-0.123	-0.231	-0.076	NA	-0.353	0.107	0.372	-0.603	0.392	-0.284	-0.445	-0.507	-0.251	-0.212	-0.774	0.406	0.393	0.648	0.67	-0.336	-0.448	1.158	1.14	0.1	0.125
T1	-1.617	-0.747	-3.097	1.505	-0.172	NA	0.138	4.52	1.313	-0.253	NA	-0.492	3.803	0.421	-0.424	0.49	0.211	0.352	NA	NA	-0.334	-0.271	6.33	3.084	0.358	-0.102	-0.039	1.704	-0.121	0.799	0.531	1.006	0.428	0.059	1.814	1.442	0.414	0.572	0.64	0.548	0.098	0.612	1.295	-2.32	-1.718	-0.426	0.963	-0.22	0.208
T1	-0.304	0.093	NA	-1.487	-0.918	NA	-3.968	-2.101	0.181	-0.95	NA	-0.894	1.237	1.039	-0.611	0.361	-0.345	0.373	NA	-3.317	-0.346	-0.588	1.717	0.128	-0.563	-0.04	-0.104	-0.459	-0.315	2.142	1.55	1.812	0.378	0.671	2.153	1.887	-0.76	-0.596	0.754	-1.414	1.19	1.984	0.947	0.363	-0.514	-1.416	0.911	-0.593	-0.059
T1	1.434	0.829	NA	-2.537	-0.277	NA	-5.286	0.178	0.051	-0.478	1.918	-0.386	NA	0.116	-0.51	-0.007	-0.079	1.146	NA	-3.215	0.272	-0.787	1.863	-0.155	-0.189	0.059	-0.083	-1.216	-0.64	-0.602	-0.593	-0.468	0.366	-0.071	0.104	-0.026	-0.265	-0.179	-0.85	-0.739	-0.72	-0.661	-1.196	3.87	3.819	-1.158	0.803	-0.507	-0.277
T1	-0.279	0.196	NA	NA	-0.374	NA	-2.855	-1.07	-1.047	NA	0.36	-0.66	-2.469	-0.417	-1.035	-0.372	-0.976	0.028	NA	NA	-0.193	0.131	1.671	2.859	-0.95	0.049	0.034	NA	-0.326	-1.498	-1.054	-1.153	0.232	-0.529	-1.5	-1.505	0.142	-0.419	-0.421	-0.077	-0.92	-1.286	-0.056	-0.999	-3.713	-0.78	0.352	-0.432	-0.074
T1	0.236	-7.128	NA	-1.464	-1.008	NA	NA	-2.061	1.588	-0.532	NA	-0.909	NA	0.336	-0.562	0.384	0.2	NA	NA	NA	0.407	-0.651	1.491	0.963	0.061	0.543	-0.048	-1.22	-0.361	2.726	1.645	2.431	0.403	0.876	2.549	2.25	-0.285	0.054	0.72	0.238	1.194	2.477	-0.041	-1.323	-1.346	-0.494	0.617	-0.214	0.325
T1	0.098	1.39	NA	-3.696	-0.394	-0.584	NA	1.534	-0.731	-0.992	1.997	-0.495	-1.017	-0.536	-0.121	0.218	-0.313	-0.55	NA	NA	-0.208	0.362	2.109	0.336	-0.177	-0.067	-0.041	NA	0.075	0.312	0.455	0.17	0.324	-0.193	0.119	0.229	0.569	0.251	0.14	0.223	-0.071	0.424	1.29	-1.008	-1.71	0.06	1.548	-0.111	0.602
T1	-1.469	NA	NA	-1.014	1.479	NA	NA	NA	0.047	0.601	-0.139	-0.438	NA	-0.05	-0.323	-0.778	-0.281	-0.572	NA	NA	-0.966	-0.667	0.316	0.21	0.022	0.018	-0.086	NA	-0.711	-1.358	-0.592	-1.103	0.389	-0.606	-1.171	-0.595	-0.341	0.1	0.179	0.573	-1.537	-1.496	0.835	-2.899	-2.827	0.864	1.117	-0.027	0.417
T1	0.656	0.422	NA	-3.628	0.944	0.073	-3.509	-6.28	-0.504	0.536	NA	0.516	-0.7	-0.606	0.999	0.377	0.121	NA	NA	-2.881	0.566	0.199	NA	0.014	-0.223	0.109	0.027	NA	0.154	1.028	1.58	-0.214	0.433	-0.165	-0.024	0.32	0.621	0.046	-0.158	0.617	1.266	1.69	0.912	-0.344	-2.48	0.963	-4.838	-0.191	0.683
T1	-0.567	0.318	NA	-4.145	-1.238	-0.695	NA	-5.747	0.239	-0.635	NA	-0.378	NA	0.933	-0.645	0.166	0.05	0.98	NA	-3.634	0.012	0.154	NA	-3.242	-0.224	-0.082	0.049	NA	-0.019	0.031	-0.203	-0.024	0.438	0.21	0.057	-0.383	0.148	-0.043	-0.232	0.287	-0.067	0.151	0.726	2.703	0.172	0.126	-2.317	0.197	0.476
T1	1.493	NA	NA	NA	0.208	0.93	NA	-3.118	1.837	0.285	-1.139	0.526	NA	0.392	0.221	0.442	0.73	0.331	NA	-3.979	0.592	0.355	NA	-1.025	0.043	-0.006	0.017	NA	0.345	0.677	0.864	0.825	0.424	0.736	1.008	1.217	0.535	-0.048	0.709	1.49	0.397	0.823	0.019	-1.957	-1.633	-0.779	-0.71	0.33	0.739
T1	-0.448	1.278	NA	-0.982	0.889	NA	NA	-3.63	-0.286	0.028	-1.688	0.87	2.07	-0.507	0.008	-0.258	0.006	0.561	NA	-4.151	0.682	-0.227	NA	1.003	-0.227	0.094	-0.034	NA	-0.444	-0.599	-0.249	-0.159	0.28	0.379	-0.44	-0.023	0.666	0.623	0.24	0.709	-0.823	-0.861	0.305	0.059	0.385	0.444	0.447	-0.063	0.113
T1	0.324	1.758	NA	NA	-0.578	0.524	-4.043	NA	-0.146	-1.114	-2.24	-0.509	NA	-0.795	-0.657	0.745	-0.321	0.692	NA	-4.415	0.646	-0.021	NA	-0.097	-0.392	-0.168	-0.081	NA	-0.165	-0.653	-0.323	-0.284	0.433	-0.111	0.354	-0.052	-0.243	-0.386	1.26	-0.765	-0.179	-0.567	1.535	2.52	-1.229	-0.851	-5.078	-0.535	0.296
T1	-0.949	-0.562	NA	-3.469	-1.239	1.44	NA	-1.663	-1.217	-1.679	NA	-0.756	NA	-1.357	-0.397	0.38	-0.608	NA	NA	-3.626	0.273	-0.501	NA	-0.36	-0.782	0.345	-0.014	NA	-0.367	-0.758	-0.618	-0.188	0.471	0.372	0.058	-0.427	-0.217	-0.626	-0.105	0.169	-0.123	-0.778	0.486	2.617	2.815	0.793	-0.057	-0.491	0.178
T1	-0.038	NA	NA	-2.885	-0.132	NA	-5.374	-5.481	0.399	-0.489	NA	-0.05	1.332	0.025	-0.255	-0.22	-3.07	-0.491	NA	-2.202	-0.253	-0.202	-0.212	1.812	-0.116	0.072	0.097	NA	-0.18	1.021	1.611	0.004	0.402	-0.275	0.114	0.206	-0.348	-0.076	-0.62	0.323	1.123	1.42	1.298	0.083	0.375	0.982	0.404	0.172	0.735
T1	-0.671	-0.497	NA	-1.061	-0.067	NA	NA	NA	-0.722	-0.45	-1.673	-0.153	1.627	0.534	-0.301	0.337	0.323	-0.509	NA	NA	-0.118	-0.388	-5.41	0.239	-0.239	-0.097	0.058	NA	-0.113	-0.156	-0.311	0.139	0.213	0.27	0.275	0.075	-0.492	-0.078	-0.347	-0.189	-0.345	-0.394	0.31	-0.94	-0.651	1.291	-4.015	0.063	0.241
T1	-1.337	-0.631	NA	NA	-0.322	NA	NA	-2.7	1.065	-0.892	-3.055	-0.605	NA	-0.473	-0.618	0.629	-0.329	-0.687	NA	NA	0.446	-0.309	-1.309	0.473	-0.535	-0.216	-0.055	NA	-0.045	0.898	0.747	1.064	0.323	0.648	1.606	1.182	-0.587	-0.252	0.527	-1.517	0.818	0.903	1.375	0.896	0.343	-0.133	-4.674	-0.117	0.773
T1	-1.058	NA	NA	NA	-0.722	-0.829	NA	-5.108	0.49	-0.523	-4.67	-0.926	NA	-0.689	0.334	0.054	0.159	-0.403	NA	NA	0.014	0.316	-3.229	0.57	0.023	-0.195	-0.014	NA	-0.037	-1.306	-0.721	-0.936	0.281	-0.552	-1.001	-0.758	0.29	0.156	-0.212	0.051	-0.721	-1.131	0.324	0.583	1.184	-0.348	-4.869	0.233	0.755
T1	-0.146	0.941	NA	NA	0.335	-0.42	NA	-3.804	-1.312	-0.553	-2.634	-0.089	-3.706	0.286	0.169	-0.061	-0.37	-0.517	NA	-3.751	0.404	0.286	-2.724	0.059	-0.534	0.133	0.162	NA	-0.448	-0.874	-1.063	-0.604	0.524	-0.441	-0.026	-0.582	-0.971	-0.923	-1.035	-1.19	-0.824	-0.971	-1.754	-0.22	-1.184	-0.065	-7.713	-0.28	0.23
T1	-1.066	-0.607	NA	-2.819	-1.697	NA	-5.012	-4.971	0.347	-1.165	-1.464	-0.708	NA	-0.524	-1.251	-1.092	-0.672	-0.528	NA	-3.546	-0.596	-0.133	-3.784	-2.136	-0.069	-0.348	0.034	NA	-0.905	-2.212	-1.615	-1.813	0.382	-1.371	-1.707	-2.181	-1.432	-1.274	-1.937	-1.41	-2.241	-2.113	-0.954	1.426	2.115	-0.196	-3.153	-0.88	-0.088
T1	0.107	-0.874	NA	-0.31	0.433	NA	NA	-4.255	-0.857	0.531	NA	-0.032	-1.489	-0.025	0.382	-0.594	0.321	0.695	NA	-5.411	-0.657	-0.014	-0.367	0.557	-0.323	0.197	0.177	NA	-0.649	-0.66	-0.203	0.599	0.325	0.06	-0.259	-0.008	0.264	0.564	0.124	0.688	-1.088	-0.89	0.261	-1.73	-0.697	1.358	1.867	0.531	0.128
T1	-0.743	NA	NA	NA	-0.259	-0.261	-4.653	-1.299	-0.567	-0.196	-3.228	0.247	0.94	0.6	-0.264	0.719	0.483	0.376	NA	-4.082	0.229	-0.071	NA	0.018	-0.502	-0.616	-0.118	NA	0.081	1.012	1.222	1.252	0.156	0.937	0.901	1.325	0.393	0.373	0.275	0.611	0.74	1.035	0.749	-1.963	-1.69	-0.804	-5.441	0.33	0.733
T1	-0.377	1.264	NA	NA	NA	NA	-3.67	-5.096	1.126	-0.17	-2.625	0.251	NA	-0.137	0.537	-0.103	-0.061	-0.175	NA	NA	0.444	-0.029	-3.614	-0.074	-0.131	0.613	0.027	NA	-0.039	0.643	0.704	0.738	0.203	0.494	0.443	0.704	-0.114	0.039	0.236	0.301	0.13	0.578	1.137	2.946	3.161	-0.094	-4.625	0.082	0.526
T1	1.523	-2.621	NA	-1.574	-0.631	NA	NA	NA	0.404	-0.891	-2.286	-0.739	-1.913	0.276	-0.094	0.207	-0.09	-0.78	NA	NA	-0.998	-0.416	-0.464	0.042	-0.213	-0.073	0.105	NA	0.221	-1.086	-0.581	-0.936	0.357	-0.929	-0.285	-0.45	0.37	0.1	-0.034	-0.009	-0.823	-1.094	0.844	-1.657	-2.183	0.438	0.78	-0.329	0.057
T1	-0.508	0.233	-2.275	-3.098	-1.142	0.264	-1.865	-3.962	-0.093	-0.657	-2.265	-0.279	-3.72	0.02	-0.713	0.775	0.048	-0.477	NA	-2.593	-0.317	0.514	-0.531	0.157	-0.099	-0.051	0.082	NA	0.393	0.94	0.794	0.645	0.383	0.27	1.036	0.86	0.615	0.531	0.466	0.428	0.859	0.989	0.495	-1.071	-1.673	0.655	0.694	0.272	0.252
T1	-0.322	-0.311	NA	-3.159	-3.001	-0.232	-2.366	-4.661	-0.095	NA	NA	0.263	NA	0.243	0.755	-0.417	0.277	-0.67	NA	-3.772	-0.259	0.25	-4.439	-1.218	0.002	0.278	0.038	NA	0.071	-0.165	0.449	-0.024	0.256	0.175	-0.168	-0.06	0.505	0.87	-0.029	0.641	0.186	-0.234	0.65	-0.83	-2.039	-0.266	-2.595	-0.153	0.305
T1	0.622	0.607	NA	NA	0.481	NA	-3.808	3.062	0.822	0.017	-2.271	0.51	2.149	0.07	-0.116	0.69	0.075	-0.011	NA	-2.848	0.176	-0.061	NA	0.298	-0.46	0.07	0.038	NA	-0.234	0.719	0.777	1.322	0.423	0.663	1.52	1.504	0.103	0	1.069	0.509	0.275	0.707	0.62	-0.521	-1.325	-0.096	1.764	0.035	0.431
T1	0.657	0.119	NA	-2.734	0.309	NA	-3.53	NA	-1.247	-0.295	-1.753	-0.127	NA	0.621	-0.441	0.722	0.227	-0.163	NA	NA	0.715	-0.542	-2.795	0.187	-0.34	-0.432	0.28	NA	-0.079	0.466	0.507	0.62	0.354	0.352	0.881	0.631	0.716	0.152	0.525	0.444	0.577	0.638	0.319	0.325	1.143	-0.222	-0.392	0.159	0.3
T1	0.399	0.569	NA	NA	-0.315	NA	-2.358	-0.93	-0.813	0.049	NA	0.199	3.343	-0.134	-0.155	1.149	-0.103	-0.405	NA	-2.709	0.288	-0.024	-0.748	-0.375	-0.485	0.368	0.048	NA	-0.614	0.887	0.417	1.035	0.339	0.515	1.24	1.37	-0.852	0.52	0.569	-0.653	0.748	0.814	-1.209	-4.15	-2.517	0.517	-2.808	-0.123	0.116
T1	0.079	0.998	NA	NA	0.783	NA	NA	NA	0.074	-0.074	-0.542	0.168	NA	-0.388	0.122	0.022	0.002	-0.481	NA	NA	0.116	0.097	NA	-0.755	-0.382	0.031	-0.006	NA	-0.064	-0.454	-0.623	-0.285	0.212	-0.053	-0.72	-0.671	0.516	-0.567	-0.172	0.161	-0.836	-0.559	-1.418	-4.681	-3.027	-0.636	-0.233	-0.345	0.237
T1	0.042	-1.464	NA	-1.092	NA	-0.35	NA	NA	-0.33	-0.133	NA	-0.134	2.606	0.216	0.42	-0.082	-0.061	-0.785	NA	-3.176	-0.366	-0.879	-0.193	-1.366	-0.337	0.172	0.255	NA	-0.568	1.006	0.489	0.29	0.375	-0.282	-0.042	0.136	-0.503	-0.225	-1.381	-1.701	-0.183	0.967	-1.319	-0.048	-0.596	-0.812	-3.16	-0.511	0.015
T1	-0.776	1.207	NA	NA	-3.13	NA	NA	NA	-0.335	-0.974	-3.109	-0.834	4.885	-0.079	-0.419	0.434	-0.178	-0.986	-11.984	-3.737	0.29	-0.468	-0.856	-0.431	-0.204	-0.136	0.125	NA	-0.135	1.275	0.29	1.044	0.441	0.301	1.185	0.554	-0.682	-1.227	0.876	-0.302	0.366	1.118	-0.68	-2.448	-1.39	0.305	-0.491	-0.144	-0.282
T1	-0.768	-0.275	NA	NA	-0.917	-0.302	-3.289	-3.016	1.178	0.59	NA	0.576	2.172	0.345	-0.244	0.316	0.058	0.341	NA	-4.71	-0.821	0.499	NA	-0.958	-0.122	0.311	-0.023	NA	0.207	-0.428	0.364	-0.232	0.391	-0.233	0.043	0.032	0.104	-0.993	0.378	0.203	-0.236	-0.198	-0.197	1.561	-0.92	-0.963	-1.734	0.059	0.164
T1	-0.553	-0.952	NA	NA	0.412	-0.399	NA	-2.799	-0.422	-0.253	-2.164	0.433	NA	0.16	0.086	0.488	0.647	-0.301	NA	NA	-0.005	-0.026	NA	NA	0.1	0.155	0.138	NA	-0.019	0.852	0.674	0.579	0.333	-0.027	1.008	0.9	0.436	0.595	-0.367	0.288	0.142	0.645	-0.116	1.082	1.925	-0.171	-5.105	0.12	0.225
T1	-0.367	1.687	NA	0.767	-0.409	-0.237	-4.428	-1.331	-1.002	-0.622	0.076	0.096	NA	0.346	-0.119	0.271	0.278	-0.479	NA	-3.099	0.645	0.636	1.573	-0.686	-0.301	0.109	0.162	NA	-0.095	-0.004	-0.366	-0.04	0.287	0.263	0.318	-0.265	-0.362	-0.575	-0.245	-0.343	-0.093	-0.122	0.015	-0.387	0.51	0.692	1.405	0.063	0.524
T1	-0.538	0.061	NA	NA	-0.759	NA	-4.912	-1.576	-0.782	-1.05	-2.178	-0.103	-0.443	-0.362	-0.063	0.251	-0.011	-0.624	NA	-3.176	0.093	-0.359	NA	-2.235	0.218	-1.397	0.063	NA	0.247	-0.266	-0.359	-0.411	0.388	-0.655	-0.548	-0.757	0.724	0.781	-0.89	0.223	-0.512	-0.261	-0.286	0.658	0.697	0.353	-2.737	-0.268	0.182
T1	-0.63	0.326	NA	-0.381	-0.511	NA	NA	-3.495	2.328	0.062	-3.363	0.044	NA	-0.541	0.781	-0.109	-0.006	-0.53	NA	-3.437	-0.493	0.407	NA	0.087	0.054	0.009	0.219	NA	-0.279	-0.773	0.238	-0.867	0.266	-0.661	-0.603	-0.198	0.672	0.52	-0.281	0.515	-0.629	-0.604	0.244	-0.429	-1.405	0.244	1.173	-0.097	0.365
T1	0.747	-0.728	NA	1.407	-1.575	-0.052	-2.093	-2.838	0.897	-0.195	1.975	0.31	NA	0.583	-0.319	0.591	0.286	-0.495	NA	-2.992	0.269	-0.223	0.917	-0.896	0.033	0.717	0.004	NA	0.197	-0.044	-0.081	-0.052	0.361	0.271	-0.21	-0.482	0.36	-0.067	-0.198	1.001	0.068	0.226	0.277	-0.217	-0.52	0.253	2.14	0.116	0.274
T1	-0.765	-0.128	NA	0.371	0.823	NA	-3.538	-2.387	-0.047	-0.256	0.548	0.102	NA	0.948	-0.166	0.456	-0.173	0.238	-11.368	-3.571	0.402	-0.056	-0.695	-0.4	-0.33	0.606	0.23	NA	0.21	0.207	0.223	0.466	0.378	0.491	0.453	0.222	0.848	1.03	1.029	0.897	0.353	0.227	-0.507	-2.282	-0.946	-0.058	-3.903	-0.137	0.466
T1	0.545	0.452	NA	0.605	-0.397	-0.412	-2.899	-2.123	-0.777	-0.799	0.977	0.038	-1.11	-0.342	0.578	0.519	0.162	-1.143	NA	-2.192	0.593	-0.747	1.065	-0.636	0.007	0.126	-0.088	NA	-0.3	0.599	0.276	0.742	0.324	0.376	1.133	0.805	-0.287	-0.216	-0.44	-0.015	0.149	0.433	-0.171	0.454	-0.213	0.1	1.195	0.143	0.45
T1	0.773	-0.621	NA	NA	0.916	0.898	-3.228	-3.313	1.493	0.201	1.875	-0.244	NA	-0.324	0.594	0.38	0.395	-0.843	NA	NA	-1.189	0.322	2.994	-0.662	0.026	0.098	0.021	NA	0.308	-0.358	-0.456	0.056	0.338	0.123	0.101	-0.426	0.561	0.202	0.375	0.767	-0.349	-0.323	-0.376	-0.652	-2.663	0.003	-0.054	-0.015	0.286
T1	-0.913	NA	NA	NA	-0.951	NA	-4.689	NA	-0.156	0.264	NA	-0.039	-2.774	-0.382	0.817	0.139	0.46	0.269	NA	NA	-0.04	0.178	0.114	-1.91	0.119	0.041	0.227	NA	0.507	-0.12	-0.497	0.311	0.269	0.232	0.282	-0.001	0.322	-0.038	-0.298	0.276	-0.483	-0.48	-0.697	0.835	1.326	-1.513	-0.209	0.65	0.5
T1	0.04	0.46	NA	-2.486	0.543	-0.34	NA	-1.793	-1.398	0.117	-0.812	0.665	NA	0.539	-0.377	0.651	0.442	-0.462	NA	NA	0.241	-0.09	NA	-0.567	0.009	0.269	0.096	NA	0.174	1.606	1.058	1.624	0.287	1.008	1.473	1.259	0.151	-0.07	-0.098	-0.447	0.792	1.591	0.284	-0.827	-0.537	-0.175	-4.235	0.001	0.355
T1	0.877	-3.844	NA	-2.317	0.138	0.094	NA	NA	1.989	-0.534	NA	0.01	1.091	-0.032	0.257	0.896	-0.083	-0.476	NA	-2.388	0.693	0.271	NA	0.324	-0.227	0.24	0.159	NA	-0.58	0.711	0.081	1.397	0.269	1.208	1.873	1.233	-0.745	-0.544	0.206	-0.302	-0.047	0.381	-0.811	0.076	-1.565	0.341	-8.483	0.059	0.013
T1	-0.894	-0.447	NA	-2.035	0.777	-0.129	NA	NA	0.864	0.044	-1.03	0.506	-2.009	0.097	0.277	-0.191	0.237	-0.556	NA	NA	-0.199	-0.623	-4.129	1.329	-0.301	-0.752	-0.501	NA	-0.381	-0.352	-0.318	-0.678	-0.296	-0.286	-0.553	-0.566	-0.492	0.179	-1.27	-0.222	-0.558	-0.233	-0.051	0.007	-1.869	-0.7	-2.662	0.34	0.125
T1	-0.753	-1.128	NA	NA	0.182	0.393	NA	-1.69	0.115	-0.44	NA	0.159	NA	-0.511	-0.105	0.194	-0.097	-0.325	NA	NA	-0.493	-0.297	-4.268	-0.37	-0.043	NA	-0.523	NA	-0.436	-0.358	0.503	-0.323	-0.65	-0.322	-0.454	-0.281	0.409	0.433	-0.077	0.783	-0.074	-0.197	0.311	-1.072	-1.692	-0.574	NA	-0.084	-0.063
T1	-0.079	-0.908	NA	NA	-0.902	0.249	NA	NA	0.744	-0.769	-3.571	-0.28	-4.061	-0.53	-0.578	0.063	-0.367	-0.545	NA	NA	0.106	-0.709	-4.669	-0.76	-0.252	-1.912	-0.615	NA	-0.214	-0.154	-0.265	-0.061	-0.605	-0.064	0.269	0.2	0.432	-0.008	0.162	0.742	-0.42	-0.192	0.394	-0.916	-1.21	-1.264	-4.421	-0.303	0.019
T1	-0.396	1.263	NA	NA	0.68	NA	NA	NA	-0.649	NA	NA	0.666	NA	-0.669	-0.632	-0.771	-0.496	-0.687	NA	-2.898	-0.236	0.171	-4.245	-0.86	-0.335	-0.309	-0.714	NA	-0.086	-0.583	-0.695	-0.159	-0.594	-0.229	-0.475	-0.686	-0.31	-0.354	-1.048	-0.088	-1.101	-0.744	0.18	1.438	1.535	-0.28	NA	-0.195	-0.129
T1	-0.476	-0.107	NA	NA	-0.806	-0.868	NA	NA	-1.664	-0.264	NA	-0.563	NA	-0.08	-0.28	-0.512	-0.521	-1.088	NA	-5.115	-0.645	0.582	NA	-0.835	-0.447	-2.147	-0.694	NA	-0.064	-2.462	-2.497	-0.938	-0.642	-0.537	-2.168	-2.315	-0.734	-0.717	-1.247	-2.253	-1.924	-2.448	-2.817	-1.957	-1.794	-0.2	-6.066	0.062	-0.708
T1	0.106	0.564	NA	NA	-0.066	-0.939	NA	NA	-0.297	0.175	NA	0.332	-0.205	0.944	-0.636	-0.008	-0.318	-0.939	NA	NA	-0.783	-0.167	-2.625	-0.54	-0.48	-0.644	-0.624	NA	-0.087	-1.139	-1.33	-0.525	-0.444	-0.275	-0.48	-1.021	-0.124	-0.358	-0.321	0.352	-0.97	-1.32	-1.075	1.367	1.856	-0.054	-4.068	0.272	0.608
T1	1.005	1.238	NA	NA	0.843	0.469	NA	-2.444	1.7	0.646	-3.516	0.657	-0.017	-0.268	0.247	0.114	0.49	-0.836	NA	-3.462	0.06	-0.268	-4.4	0.318	0.2	-1.125	-0.604	NA	0.417	0.792	0.205	0.969	-0.553	0.525	0.991	0.822	0.719	0.82	-0.274	0.975	0.161	0.494	0.076	-0.255	-1.399	-0.439	-5.43	0.038	-0.038
T1	-0.488	0.816	NA	NA	0.926	0.059	NA	-2.786	1.028	1.117	NA	1.328	-1.441	1.326	0.388	0.464	0.408	-0.758	NA	NA	-0.046	-0.056	NA	-0.803	0.181	-2.392	-0.534	NA	0.046	0.498	0.383	0.2	-0.513	-0.007	0.231	0.162	0.988	1.497	0.26	0.879	0.153	0.582	-0.029	-0.145	-1.964	-0.873	-3.83	1.069	0.67
T1	0.379	-0.315	NA	-2.336	-0.729	-0.458	NA	0.018	-1.603	-0.875	NA	0.235	0.538	-0.68	-0.139	-0.388	-0.296	-1.084	NA	-3.284	-0.452	0.016	-4.584	-1.623	-0.115	-4.309	-0.568	NA	-0.197	-0.493	-0.578	-0.884	-0.499	-0.427	-0.638	-0.555	0.023	0.396	-1.433	1.059	-0.582	-0.407	-1.327	0.212	-0.793	-0.12	-5.426	-0.489	-0.111
T1	-0.825	2.226	NA	NA	-0.961	NA	NA	-3.181	-1.368	0.138	NA	-0.189	NA	-0.037	-1.065	-0.536	-0.316	-1.181	NA	-3.786	0.053	0.7	-5.157	-0.081	-0.155	-3.526	-0.641	NA	-0.53	-0.399	-0.837	-0.669	-0.344	-0.667	-0.597	-0.952	-1.624	-1.461	-1.64	-1.37	-1.463	-0.536	-1.599	-0.913	-1.024	0.582	-3.697	-0.47	-0.172
T1	-0.772	NA	NA	NA	0.12	-0.764	NA	-2.652	-0.049	0.378	NA	0.343	NA	0.015	-0.423	-0.042	0.235	-1.344	NA	NA	-0.124	0	-3.068	-1.053	-0.169	NA	-0.467	NA	0.07	-0.296	-0.744	-0.218	-0.57	0.303	-0.259	-0.686	-0.149	0.049	-0.75	0.295	-0.485	-0.115	-1.148	1.586	-0.753	-0.522	-4.075	0.505	0.285
T1	-0.084	0.736	NA	NA	-0.605	0.104	NA	-2.901	0.916	-0.367	-3.873	0.059	NA	-0.107	-0.743	0.384	-0.049	-1.705	NA	-3.435	-0.44	0.171	-3.107	-0.845	-0.397	-2.237	-0.467	NA	-0.055	1.258	0.18	0.989	-0.515	0.024	0.952	0.572	-0.454	-0.546	-0.502	-0.166	0.36	1.102	-1.207	-2.795	-1.264	0.329	NA	0.067	-0.162
T1	-0.262	-1.49	NA	NA	0.005	NA	NA	-1.105	1.105	NA	-2.086	0.589	1.714	0.624	0.474	0.494	0.245	-0.375	NA	NA	0.406	0.223	-3.239	-0.121	-0.27	-0.938	-0.305	NA	0.619	0.108	0.367	0.372	-0.529	0.252	0.63	0.479	0.366	0.466	0.908	0.742	0.252	0.178	0.683	1.848	0.157	0.253	-7.307	1.065	0.515
T1	0.411	1.15	NA	NA	-2.08	-1.227	-3.702	NA	-0.483	-0.191	-2.748	0.688	NA	-0.676	0.332	0.576	0.11	-0.754	NA	NA	0.402	0.203	-4.122	-0.547	-0.028	-2.566	-0.607	NA	0.22	0.529	-0.02	1.003	-0.386	0.808	1.113	0.917	-0.765	-0.61	-0.564	-0.872	-0.076	0.274	-1.676	-0.361	-0.366	-0.647	NA	-0.238	-0.001
T1	-0.51	1.109	NA	-1.833	-0.429	-0.818	-5.02	-1.1	-0.535	-0.693	NA	-0.352	-3.569	-1.105	-0.155	-0.182	-0.696	-1.076	NA	NA	-0.319	-1.328	-3.213	-0.48	-0.083	-0.691	-0.676	NA	-0.669	-0.542	-0.316	-0.717	-0.631	-0.653	-0.094	0.265	-0.615	-0.749	-1.282	-1.105	-0.724	-0.559	-0.485	0.715	0.137	-0.741	-4.229	-0.591	-0.188
T1	-0.307	0.749	NA	-1.99	-1.453	NA	NA	-1.734	-0.469	0.236	NA	0.024	-0.951	-0.47	-0.855	-0.105	-0.267	-1.198	NA	-3.363	-0.61	-0.368	-4.193	-0.771	0.054	-1.712	-0.681	NA	0.331	-0.168	-0.553	0.325	-0.689	0.571	-0.35	-0.734	0.015	-0.562	-0.145	-0.319	-0.299	-0.036	-1.048	2.803	2.035	0.37	-5.465	0.134	0.369
T1	-0.355	0.125	NA	NA	0.49	NA	NA	-2.37	-0.153	0.322	-2.492	0.595	2.349	-0.074	-0.411	0.177	-0.481	-0.854	NA	-4.457	-0.189	-0.315	-4.022	-1.064	-0.424	-1.028	-0.551	NA	-0.289	-0.154	-0.911	0.844	-0.834	0.926	0.353	-0.191	0.047	-0.466	-0.249	0.659	-0.291	-0.341	-2.326	-2.047	-1.952	-0.035	-5.889	0.106	0.217
T1	-0.307	-0.257	NA	NA	-1.654	NA	NA	-2.923	1.146	-0.096	NA	-0.032	1.94	-0.785	-0.302	-0.595	-0.614	-2.473	NA	NA	-1.308	-1.174	-3.185	-1.162	-0.437	NA	-0.681	NA	-0.385	-0.38	0.069	-0.43	-0.638	-0.831	-0.644	0.083	-0.883	-0.204	-1.135	-0.135	-0.978	-0.408	0.172	-2.562	-1.848	-0.556	-6.039	-0.106	-0.007
T1	-4.459	-5.49	NA	NA	NA	NA	-6.45	NA	-1.349	-5.315	NA	-5.746	NA	-2.142	NA	-4.92	-5.019	-0.712	NA	-3.254	-4.775	-2.961	-4.664	-2.246	-2.607	-3.965	-0.844	NA	-3.866	-5.766	-7.576	-7.821	-0.62	-4.707	NA	-7.994	-5.338	-6.65	-7.755	-7.652	-7.906	-6.073	-4.712	-2.209	-2.577	-2.599	-8.156	-3.361	-0.922
T1	-0.748	-0.138	NA	NA	-3.232	-0.795	NA	NA	0.477	NA	-3.425	0.227	NA	0.127	0.084	-0.26	-0.287	-1.314	NA	NA	-0.799	-0.101	-3.62	-1.158	-0.068	-1.892	-0.475	NA	0.014	-0.651	0.033	-0.485	-0.707	-1	-0.429	0	-0.326	-0.932	-0.931	-0.755	-0.925	-0.565	0.082	-1.919	-1.267	-0.13	-5.689	0.056	0.351
T1	-1.007	-0.182	NA	NA	-3.526	NA	-4.505	NA	1.556	-0.301	-1.928	0.148	NA	0.187	-0.263	-0.148	0.19	-1.194	NA	-5.245	-0.442	-0.444	-4.193	-0.71	-0.186	-1.288	-0.511	NA	-0.588	0.868	0.466	0.597	-0.597	-0.339	0.819	0.707	-1.028	-0.827	-0.704	-0.623	-0.303	0.607	0.588	1.233	1.218	-0.605	-4.857	-0.49	-0.397
T1	0.436	-1.763	NA	NA	0.296	-0.197	NA	NA	0.425	0.052	NA	0.22	1.731	0.507	-0.657	-0.196	0.009	-0.656	NA	NA	-1.199	-0.49	-3.659	-1.06	-0.207	-1.154	-0.705	NA	0.327	-1.076	-0.844	-0.15	-0.528	0.225	-0.394	-0.56	0.597	0.37	-0.496	0.499	-0.893	-1.11	-1.76	2.045	0.754	-0.338	-5.08	-0.03	0.285
T1	-0.471	0.483	NA	-1.381	-0.778	NA	-4.965	NA	-0.506	0.105	NA	0.883	NA	1.375	0.059	0.814	0.204	0.769	NA	NA	-0.296	-0.614	-3.651	-0.355	0.047	0.54	-0.472	NA	0.313	1.266	0.672	1.344	-0.571	1.167	0.897	0.494	0.503	0.346	0.725	0.526	0.72	1.28	0.904	1.155	2.117	-0.204	-0.829	0.325	0.398
T1	-0.779	-5.001	NA	-2.048	-2.237	-0.785	NA	-1.803	-0.858	-0.824	NA	-0.04	NA	0.184	-0.768	0.745	-0.55	-0.049	NA	NA	-0.301	-0.285	-2.525	-0.943	-0.342	-0.276	-0.54	NA	0.29	-0.511	-1.235	0.098	-0.604	0.414	0.521	-0.54	-0.37	-0.456	0.743	-0.21	0	-0.401	-1.472	0.966	1.087	0.036	-2.684	-0.506	0.117
T1	-0.691	1.045	NA	NA	-0.214	NA	-4.036	-2.152	2.145	0.533	-2.022	0.473	NA	-0.377	-0.248	-0.221	-0.345	-0.492	NA	NA	-0.254	0.071	-5.05	-0.574	-0.004	0.163	-0.414	NA	-0.103	-0.738	-0.43	-0.106	-0.589	0.207	-0.773	-0.633	0.559	0.163	-0.702	0.829	-0.346	-0.552	0.029	-0.884	-1.379	-0.074	-5.872	-0.137	0.047
T1	0.07	-0.526	NA	NA	-1.025	NA	NA	NA	-1.879	-0.204	-3	-0.416	NA	-1.297	-0.89	-0.554	-0.714	-1.056	NA	NA	-1.288	0.06	-3.525	-1.7	-0.474	-0.711	-0.546	NA	0.204	-0.301	-0.484	-0.366	-0.793	-0.842	-0.131	-0.529	-0.416	-0.089	-1.544	-0.551	-0.565	-0.44	-1.058	1.057	1.437	0.488	-6.913	-0.481	-0.382
T1	-0.378	-0.415	NA	NA	-0.397	-0.726	NA	0.245	-1.168	0.525	-0.767	0.82	2.14	-0.624	-0.191	0.006	-0.467	-1.073	NA	NA	-0.098	0.146	-2.723	-0.514	-0.544	0.006	-0.6	NA	-0.053	0.21	0.394	-0.333	-0.837	-0.02	-0.298	-0.19	-0.05	-0.426	-0.406	0.043	0.189	0.475	0.402	-0.783	-1.365	0.572	-4.487	0.358	0.529
T1	-0.058	0.415	NA	-1.973	-0.344	-0.442	-3.394	-2.565	0.147	0.093	0.048	-0.065	NA	-0.976	0.254	0.011	0.237	-0.081	NA	NA	-0.478	0.018	-3.64	-1.291	0.125	-0.803	-0.469	NA	0.08	0.494	-0.077	0.791	-0.767	0.099	0.655	0.187	0.039	0.16	-0.031	0.187	-0.485	0.399	-0.054	-2.303	-2.614	-0.004	0.917	0.486	0.211
T1	-0.199	0.905	NA	NA	0.136	NA	NA	-1.672	-0.339	0.768	-1.958	0.369	3.042	-0.151	0.02	-0.286	0.165	0.237	NA	NA	-0.271	-0.211	-3.572	1.999	-0.503	0.18	-0.563	NA	-0.022	0.65	0.861	0.424	-0.584	0.446	0.479	0.56	0.315	0.365	-0.064	0.438	0.479	0.717	1.052	0.346	1.487	-0.203	-3.508	0.487	0.291
T1	1.163	0.994	NA	NA	-0.178	-0.216	NA	-0.526	-1.207	0.351	NA	-0.167	0.593	-0.083	-0.275	-0.599	-0.303	-1.468	NA	NA	-0.343	0.164	NA	-1.269	-0.337	-0.137	-0.558	NA	-0.023	-1.031	-0.954	-0.957	-0.555	-0.69	-0.867	-1.03	-0.072	-0.53	-0.53	0.037	-0.937	-1.009	0.002	0.208	-1.508	0.575	-1.396	0.129	-0.375
T1	-0.201	1.206	NA	NA	-1.045	-1.372	NA	-1.877	0.081	-0.177	-0.711	0.273	NA	-0.9	-0.286	-0.192	-0.631	-0.756	NA	NA	-0.346	-0.134	-0.953	-0.365	-0.084	-0.481	-0.589	NA	-0.13	-0.668	0.013	0.043	-0.543	-0.01	0.022	0.171	-0.624	-0.407	-1.182	-0.362	-0.923	-0.815	0.579	0.719	2.302	0.207	-3.661	-0.165	0.036
T1	0.215	0.93	NA	-1.744	-0.324	NA	-2.694	-1.504	0.471	-0.686	-1.264	-0.554	1.601	0.099	-0.768	-0.34	-0.351	-1.16	NA	NA	-0.32	-0.165	-0.505	-0.735	-0.077	-0.541	-0.492	NA	-0.188	-0.822	-0.773	-0.58	-0.695	-0.529	-0.269	-0.303	-0.796	-0.983	-1.242	-0.192	-1.214	-0.926	-0.462	3.737	4.541	-0.562	-0.927	-0.281	0.058
T1	-0.61	1.74	NA	-0.455	-1.608	-0.873	-4.75	-2.028	-1.11	-0.46	-0.839	-0.313	2.938	-0.951	-0.729	-0.021	-0.379	-1.266	NA	-3.446	-0.543	0.216	-2.517	-0.913	-0.084	-0.392	-0.604	NA	-0.02	0.236	-0.188	0.113	-0.646	-0.075	0.075	0.28	-0.312	-0.825	-0.733	-0.575	-0.358	0.235	-0.633	-1.427	-1.852	0.086	-1.725	-0.102	-0.431
T1	-0.67	-0.483	NA	NA	-0.77	0.445	NA	3.438	0.468	0.017	1.199	0.45	2.639	0.233	-0.417	0.557	0.374	-0.68	NA	NA	-0.199	0.416	-0.203	-0.894	-0.02	0.102	-0.582	NA	0.683	-1.713	-1.628	-0.205	-0.537	0.666	-0.298	-1.02	0.781	0.494	-0.199	0.359	-0.64	-1.916	-0.444	1.283	-0.924	0.174	1.061	0.555	0.033
T1	-0.166	1.24	NA	NA	-0.115	-0.226	NA	-0.167	2.118	1.775	-0.615	1.229	1.718	0.026	1.344	0.597	-0.174	-0.35	NA	NA	0.193	0.82	1.462	-0.237	0.218	0.365	-0.479	NA	0.363	-0.518	0.004	0.145	-0.696	0.288	-0.088	-0.11	1.173	1.144	0.58	1.464	0.148	-0.365	0.014	0.906	-0.136	-0.253	1.424	-0.183	0.27
T1	-0.236	0.17	NA	NA	-1.636	-0.625	-3.296	3.668	-1.367	-0.334	NA	-0.608	NA	0.114	-0.577	-0.729	-1.196	-0.439	NA	NA	-0.446	-0.024	-1.826	-1.664	0.72	0.242	-0.419	NA	-0.235	-0.868	-1.014	-0.537	-0.456	-0.342	-0.791	-0.982	-0.758	-0.312	-0.737	-0.448	-0.956	-0.748	-0.677	4.285	6.079	0.149	0.795	-0.759	-0.017
T1	0.405	1.881	NA	NA	0.106	1.144	NA	-1.659	2.461	1.321	-0.897	1.455	2.376	-0.004	1.063	0.394	0.473	0.075	NA	NA	0.531	0.342	-1.813	0.281	0.17	0.12	-0.539	NA	0.14	-0.148	1.29	0.232	-0.451	0.233	0.411	1.068	0.807	0.759	0.359	1.007	-0.252	-0.092	0.818	3.184	-0.453	0.154	-4.674	0.358	-0.091
T1	1.153	NA	NA	-1.034	-1.426	-0.294	-3.011	4.635	-0.157	-0.07	NA	0.808	1.323	1.049	0.66	0.678	-0.284	-0.779	NA	NA	0.502	0.458	0.438	-0.191	-0.378	-0.348	-0.612	NA	0.528	0.632	0.372	0.866	-0.41	0.844	1.069	0.769	0.473	0.447	1.818	0.392	0.467	0.692	0.334	-1.213	-1.819	0.509	-0.018	0.39	0.367
T1	-0.305	0.541	NA	NA	0.405	NA	NA	0.91	-0.226	-0.58	0.544	-0.287	0.322	0.115	-0.056	0.315	-0.013	-0.415	NA	NA	-0.515	0.57	1.447	-0.577	0.28	0.134	-0.419	NA	0.11	-0.555	-0.263	-0.084	-0.544	0.133	0.37	0.155	0.18	0.41	0.009	0.547	-0.394	-0.53	1.211	1.08	0.748	0.613	-2.998	-0.411	-0.144
T1	-0.741	0.485	NA	-0.965	0.626	NA	NA	NA	1.124	-0.404	NA	-0.022	2.189	-0.083	0.09	-0.209	0.205	-0.763	NA	NA	-0.663	-0.123	1.469	-1.382	-0.206	-0.297	-0.498	NA	0.141	-1.598	-0.909	-1.085	-0.418	-0.253	-1.528	-1.147	0.192	0.193	-0.688	0.218	-1.321	-1.307	-0.154	1.261	1.338	0.581	2.616	0.058	0.118
T1	-0.144	0.774	-3.876	1.661	-0.354	-0.746	NA	1.306	0.528	-0.04	2.863	0.388	-1.638	-0.351	-0.027	-0.016	0.412	-0.822	NA	NA	-0.683	0.168	1.913	-0.893	0.012	-0.478	-0.444	-1.426	0.284	-2	-1.146	-1.339	-0.434	-0.468	-1.391	-1.261	0.053	-0.791	-0.729	0.019	-1.314	-1.683	0.268	0.633	0.518	0.892	0.177	0.369	0.227
T1	0.296	0.198	NA	0.202	-1.027	-0.355	NA	4.889	-0.174	-0.476	2.467	-0.191	-3.999	0.404	-0.19	-0.348	-0.213	-1.07	NA	NA	-0.595	-0.362	2.812	-0.444	-0.1	-0.392	-0.76	NA	-0.496	-0.749	-0.343	-0.264	-0.537	-0.454	-0.276	-0.022	-0.104	-0.669	-0.931	-0.05	-1.159	-1.096	-0.501	-0.258	-0.477	0.201	2.205	-0.294	-0.47
T1	1.333	1.026	NA	-1.556	-0.796	-0.018	-1.696	4.158	-1.18	0.748	NA	-0.297	NA	0.013	0.107	0.002	-0.167	-0.87	NA	NA	-0.983	-0.047	2.599	-0.811	-0.632	-0.192	-0.684	NA	-0.135	-0.83	-0.784	-1.076	-0.559	-0.83	-0.5	-0.907	-0.183	-0.331	-1.069	-0.211	-0.555	-0.77	0.097	-3.264	-1.189	0.112	1.478	-0.171	-0.673
T1	0.126	0.993	-5.03	NA	-0.043	NA	-3.569	0.789	0.092	-0.309	0.836	0.118	-0.943	1	-0.323	-0.801	-0.18	-0.68	NA	NA	-0.363	-0.124	1.118	-1.021	-0.037	-0.245	-0.52	NA	-0.511	-1.526	-1.108	-1.259	-0.649	-0.594	-1.398	-1.315	-0.133	-0.409	-1.063	-0.121	-0.907	-1.212	-0.56	0.377	0.206	0.093	2.488	-0.775	-0.515
T1	0.68	0.997	NA	1.182	0.053	-0.127	-2.118	3.709	-0.759	NA	2.294	0.319	NA	-0.016	0.001	-0.508	-0.058	-0.644	NA	NA	-0.093	0.52	2.125	0.38	0.111	-0.552	-0.659	NA	-0.268	-0.466	-0.042	-0.345	-0.659	-0.334	-0.123	0.218	-0.231	-0.436	-1.192	0.034	-0.689	-0.352	-1.951	1.533	1.251	-0.443	1.869	0.247	0.124
T1	0.144	-1.147	NA	-0.715	0.612	0.119	-3.173	5.407	0	-0.548	1.086	NA	1.145	-0.264	-0.515	-0.181	0.218	-0.346	NA	-2.296	-0.433	0.44	2.961	-1.375	-0.724	-0.466	-0.877	-2.406	0.404	0.435	0.044	0.334	-0.564	-0.175	0.069	-0.101	0.116	0.037	-0.057	0.208	-0.069	0.324	-0.246	1.421	-1.388	-0.264	0.493	-0.004	0.108
T1	0.231	NA	NA	NA	1.012	NA	-4.014	0.831	-0.802	1.268	-0.807	1.379	NA	-0.317	0.007	0.078	-0.202	-0.179	NA	NA	0.22	-0.571	2.351	-0.485	-0.102	0.017	-0.487	NA	-0.523	-0.322	-0.413	-0.218	-0.535	0.013	-0.151	-0.035	0.295	0.417	-0.278	0.256	-0.867	-0.415	0.362	0.704	1.174	1.011	1.075	-0.122	0.459
T1	2.708	0.057	NA	0.252	-2.548	NA	-4.426	-0.723	-1.58	-0.697	-0.16	-1.041	NA	-0.341	-1.011	-0.977	-0.793	-0.886	NA	NA	-0.923	0.155	2.861	-0.145	-0.772	-0.111	-0.621	NA	-0.364	-2.589	-1.339	-1.429	-0.719	-1.468	-2.108	-2.181	-1.157	-0.529	-0.844	-0.576	-1.696	-2.572	0.116	3.401	5.223	0.148	-3.922	-0.151	-0.406
T1	-0.413	1.493	NA	NA	-0.613	-1.386	-2.637	4.228	-0.321	-0.651	0.963	-0.004	NA	-0.921	-0.03	-0.194	0.052	0.367	NA	NA	-0.343	-0.04	-0.364	-0.846	-0.481	-0.339	-0.715	NA	-0.315	-0.299	-0.582	-0.566	-0.843	0.063	-0.794	-0.865	-0.735	-1.169	-1.186	-0.771	-0.685	-0.321	-1.212	-0.899	0.617	0.387	2.321	-0.114	-0.207
T1	-1.526	0.638	-4.423	NA	-1.099	-1.049	NA	0.555	0.096	-0.746	0.997	-0.417	NA	-0.6	0.043	0.633	-0.364	-0.733	NA	NA	-0.431	-0.534	2.286	-1.482	-0.372	-0.683	-0.701	NA	-0.278	0.021	0.415	0.267	-0.464	-0.031	0.765	0.589	-0.095	1.219	0.386	-0.171	0.037	0.013	0.228	-2.052	-1.755	0.024	0.17	-0.409	-0.138
T1	-0.554	1.169	NA	0.174	0.206	NA	NA	2.745	-1.505	-0.403	NA	0.361	NA	0.497	-0.013	0.273	-0.415	-1.03	NA	NA	-0.449	-0.155	-0.414	-1.515	-0.027	-0.247	-0.605	NA	-0.066	0.001	-0.247	-0.17	-0.38	0.111	-0.102	-0.304	-0.447	-0.672	-0.354	-0.376	-0.092	0.048	0.214	3.594	3.997	0.529	-2.805	-0.478	0.554
T1	0.596	-0.171	NA	-0.416	0.056	NA	-3.744	4.612	-0.032	-0.362	0.744	-0.148	-4.008	-0.291	-0.315	-0.259	-0.396	-0.867	NA	NA	-0.565	0.416	2.153	-0.807	-0.041	-0.625	-0.66	NA	0.01	-1.504	-0.759	-1.239	-0.499	-0.994	-0.9	-1.142	-0.473	-0.677	-0.808	-0.476	-1.527	-1.588	0.486	-1.314	-1.276	0.297	1.601	-0.12	0.912
T1	0.185	-1.086	NA	0.415	-0.607	NA	NA	0.728	-0.429	-0.025	0.588	-0.09	-2.213	-0.088	-0.495	0.343	0.297	-0.904	NA	NA	-0.765	-0.013	2.061	-0.266	-0.284	-0.113	-0.727	-7.86	0.071	0.317	0.372	0.217	-0.48	-0.021	-0.134	0.144	0.563	0.327	-0.089	0.156	-0.137	0.226	1.083	-1.672	-1.134	0.545	1.842	0.139	-0.05
T1	0.681	NA	NA	1.934	-1.036	NA	NA	-1.379	-0.693	-0.226	-2.013	-0.436	1.981	-0.202	0.065	0.218	-0.445	-1.493	NA	NA	-0.087	-0.193	-2.153	-0.802	-0.467	-0.429	-0.678	NA	-0.142	1.279	0.899	0.992	-0.384	0.042	1.153	1.225	-0.482	-0.329	-0.268	-0.437	0.694	1.174	-0.489	3.136	2.362	-2.414	0.513	-0.009	0.235
T1	0.604	1.331	NA	NA	-2.066	-1.026	NA	-2.963	-2.249	-0.17	-1.3	-0.294	NA	-0.478	0.513	-0.468	-0.776	NA	NA	NA	-0.599	-0.573	-3.241	-0.995	-0.6	-0.24	-0.603	NA	-0.422	0.24	-0.677	-0.411	-0.467	-0.755	-0.899	-1.17	-0.096	0.068	-1.437	-0.572	-0.826	0.144	-0.607	-0.595	-1.65	-0.174	-3.274	-0.235	-0.113
T1	0.346	1.307	NA	NA	-0.13	0.46	NA	6.95	-0.531	-0.661	0.095	NA	5.745	-1.356	-0.104	0.625	-0.588	-0.187	-11.895	NA	0.224	-0.277	3.147	-0.243	-0.11	0.415	-0.566	NA	-0.638	0.59	0.217	0.673	-0.423	0.184	0.748	0.687	-0.668	-0.351	0.224	-0.372	-0.335	0.512	-0.24	-2.674	-3.407	0.041	0.753	-0.223	0.314
T1	0.337	0.469	NA	NA	-1.928	-0.316	-2.055	0.465	-0.982	0.214	NA	NA	NA	-0.435	0.446	0.19	-0.025	-0.423	NA	NA	-0.789	-0.823	2.946	-0.531	0.003	-0.516	-0.582	NA	0.081	-0.228	-0.349	-0.045	-0.487	-0.017	0.006	0.142	-0.15	-0.719	-0.125	0.287	-0.854	-0.444	-0.889	3.57	4.587	1.237	1.473	-0.25	0.32
T1	-0.834	0.558	-5.167	NA	-1.093	-1.741	-4.201	2.443	-1.215	-0.763	4.11	-0.261	NA	-0.302	-0.551	-0.293	-0.33	-0.043	NA	NA	-1.001	0.227	2.684	-1.202	-0.472	-0.403	-0.676	-8.14	0.042	-0.514	-0.667	-0.63	-0.37	-0.742	-0.88	-0.956	-0.744	-0.737	-1.229	-0.926	-0.996	-0.46	-1.245	-0.631	-1.039	1.188	0.27	0.207	0.202
T1	0.249	-0.385	NA	0.691	-0.766	NA	-2.005	3.969	-1.015	-0.143	NA	0.164	-0.045	0.612	-0.275	-0.033	-1.726	-0.128	NA	NA	0.091	-0.619	1.856	-0.375	-0.426	-0.37	-0.68	NA	-0.303	0.457	0.159	0.423	-0.556	-0.016	0.835	0.82	-0.569	-0.091	-1.008	0.014	-0.177	0.057	-1.103	-0.139	-1.057	0.707	1.673	0.295	0.061
T1	0.434	-0.847	NA	0.045	-0.986	NA	-4.456	4.39	-1.781	-0.316	NA	-0.168	NA	-0.711	-0.329	-0.267	-0.148	-0.964	NA	NA	-1.401	0.136	2.199	-0.523	-0.261	-0.506	-0.782	NA	-0.179	-0.446	-0.005	-1.183	-0.58	-1.446	-0.585	-0.839	-0.307	-0.925	-0.573	-0.264	-0.995	-0.378	-0.835	1.439	2.44	0.192	1.162	-0.37	0.106
T1	-0.721	-0.986	-4.975	0.199	-1.249	NA	-2.392	2.621	0.333	0.497	1.918	0.18	2.968	-0.659	-0.796	-0.22	-0.376	-0.812	NA	-3.298	-1.384	0.337	0.7	-1.078	0.053	0.025	-0.728	NA	-0.04	-0.324	-0.615	-0.415	-0.52	-0.292	-0.367	-0.863	-0.15	-0.522	-0.237	0.081	-0.249	-0.217	-0.1	-0.612	-3.147	-0.534	1.6	-0.12	0.237
T1	-0.952	2.527	-2.658	NA	-0.379	NA	-3.532	4.197	-0.645	-0.626	2.067	-0.65	NA	0.979	-0.75	-0.259	-0.139	-0.755	NA	-3.71	-0.346	-0.054	2.317	-0.613	-0.446	0.169	-0.833	-8.17	-0.341	-1.679	-1.429	-1.514	-0.439	-0.857	-1.817	-2.017	-0.038	0.102	-0.381	0.863	-0.9	-1.469	-0.644	-1.936	-1.566	-0.828	1.301	-0.205	-0.353
[truncated: 99 more columns]

## Sheet: Figure 3a
age	gender	treatment	timepoint	Candidatus_Methanomethylophilus_alvus|t__SGB385	GGB260_SGB362|t__SGB362	Methanomassiliicoccaceae_archaeon_DOK|t__SGB381	Candidatus_Methanomassiliicoccus_intestinalis|t__SGB363	Methanomassiliicoccales_archaeon|t__SGB45968	GGB1567_SGB2154|t__SGB2154	GGB781_SGB1024|t__SGB1024	Methanobrevibacter_arboriphilus|t__SGB701	Methanobrevibacter_smithii|t__SGB714_group	Methanosphaera_stadtmanae|t__SGB698	Actinobaculum_sp_oral_taxon_183|t__SGB15892	Actinomyces_SGB15893|t__SGB15893	Actinomyces_SGB17154|t__SGB17154	Actinomyces_SGB17168|t__SGB17168	Actinomyces_bouchesdurhonensis|t__SGB17152	Actinomyces_dentalis|t__SGB15877	Actinomyces_gerencseriae|t__SGB15874	Actinomyces_graevenitzii|t__SGB17130	Actinomyces_haliotis|t__SGB61276	Actinomyces_israelii|t__SGB15875	Actinomyces_johnsonii|t__SGB15887	Actinomyces_massiliensis|t__SGB15873	Actinomyces_naeslundii|t__SGB15888	Actinomyces_oris|t__SGB15878	Actinomyces_radicidentis|t__SGB15891	Actinomyces_sp_ICM47|t__SGB17167	Actinomyces_sp_ICM58|t__SGB17169	Actinomyces_sp_S6_Spd3|t__SGB17132_group	Actinomyces_sp_oral_taxon_448|t__SGB15872	Actinotignum_timonense|t__SGB17174_group	Pauljensenia_hongkongensis|t__SGB17148	Peptidiphaga_gingivicola|t__SGB15894	Schaalia_turicensis|t__SGB17195	Trueperella_bernardiae|t__SGB17182	Trueperella_pyogenes|t__SGB17137	Varibaculum_SGB15480|t__SGB15480	Alloscardovia_omnicolens|t__SGB17300	Bifidobacterium_adolescentis|t__SGB17244	Bifidobacterium_angulatum|t__SGB17231	Bifidobacterium_animalis|t__SGB17278	Bifidobacterium_bifidum|t__SGB17256	Bifidobacterium_breve|t__SGB17247	Bifidobacterium_catenulatum|t__SGB17241	Bifidobacterium_dentium|t__SGB17234	Bifidobacterium_longum|t__SGB17248	Bifidobacterium_mongoliense|t__SGB17228
57.0	female	target_dendritic_cells	T1	0.0	0.0	0.0	0.0	0.0	0.0072343	0.0	0.0	0.0013383	0.0	0.0	0.0	0.0	1.7e-05	0.0	0.0	0.0	0.0	0.0	0.0	0.0	0.0	0.0	0.0	0.0	0.0	0.0	0.0	0.0	0.0	0.0	0.0	0.0	0.0	0.0	0.0	0.0	0.0158241	0.0	0.0	0.0055209	0.0	0.0	0.0	0.006459999999999999	0.0
57.0	male	target_dendritic_cells	T1	0.0	0.0	0.0	0.0	0.0	0.0	0.0	0.0	0.0	0.0	0.0	0.0	1.1099999999999e-05	0.0	9.7299999999999e-05	0.0	0.0	2.09e-05	0.0	0.0	0.0	0.0	0.0	0.0	0.0	0.0	0.0	0.0	0.0	0.0	0.0	0.0	0.0	0.0	0.0	0.0	0.0	0.0	0.0	0.0	0.0	0.0	0.0	0.0	0.0	0.0
43.0	male	target_dendritic_cells	T1	0.0	0.0	0.0	0.0	0.0	0.0	0.0	0.0	0.0	0.0	0.0	0.0	0.0	0.0	0.0	0.0	0.0	6.13e-05	0.0	0.0	0.0	0.0	0.0	0.0004605	0.0	0.0	0.0006361	0.0	0.0	0.0	0.0	0.0	0.0	0.0	0.0006098999999999989	0.0	0.0	0.0728359	0.0	0.0	0.0	0.0	0.0	0.0	0.025001000000000002	0.0
69.0	male	placebo	T1	0.0	0.0	0.0	0.0	0.0	0.0	0.0	0.0	0.0	0.0	0.0	0.0	0.0	0.0	4.6299999999999994e-05	0.0	0.0	0.0	0.0	0.0	0.0	0.0	0.0	0.0	0.0	0.0	7.89e-05	0.0	0.0	0.0	0.0	0.0	0.0	0.0	0.0	0.0	0.0	0.0	0.0	0.0	0.0	0.0	0.0	0.0	0.0	0.0
59.0	female	target_dendritic_cells	T1	0.0	0.0	0.0	3.6e-05	0.0	0.0	0.0	0.0	0.0030684	0.0	0.0	0.0	0.0	0.0	0.0	0.0	0.0	0.0	0.0	0.0	0.0	0.0	0.0	0.0	0.0	0.0	0.0	0.0	0.0	0.0	0.0	0.0	0.0	0.0	0.0	0.0	0.0	0.0015619	0.0	0.0	0.0	0.0	0.0	0.0	0.0212439	0.0
50.0	male	target_dendritic_cells	T1	0.0	0.0	0.0	0.0	0.0	0.0	0.0	0.0	0.0	0.0	0.0	0.0	0.0	0.0	0.000352899999999999	0.0	0.0	0.0	0.0	0.0	0.0	0.0	1.8000000000000001e-06	0.0	0.0	6.4e-05	0.000113099999999999	0.0	0.0	0.0	0.0	0.0	0.0	0.0	0.0	0.0	1.17e-05	0.0008727	0.0	2.8800000000000002e-05	0.0	0.0	0.0100006	0.0	0.0035176	0.0
46.0	female	target_dendritic_cells	T1	0.0	0.0	0.0	0.0	0.0	0.0	0.0	0.0	0.0	0.0	0.0	0.0	0.0	0.0	0.0	0.0	0.0	0.0	0.0	0.0	0.0	0.0	0.0	0.0	0.0	0.0	0.0	0.0	0.0	0.0	0.0	0.0	0.0	0.0	0.0	0.0	0.0	0.2672991	0.0	0.0	0.0	0.0	0.0025686	9.4e-06	0.09405379999999999	0.0
53.0	female	placebo	T1	0.0	0.0	0.0	0.0	0.0	0.0	0.0	0.0	0.0	0.0	0.0	0.0	0.0	0.0	0.0	0.0	0.0	0.0	0.0	0.0	0.0	0.0	0.0	0.0	0.0	0.0	0.0	0.0	0.0	0.0	0.0	0.0	0.0	0.0	0.0	0.0	0.0	0.0	0.0	0.0	0.0	0.0	0.0114771	0.0	0.007872899999999999	0.0
52.0	male	target_dendritic_cells	T1	0.0	0.0	0.0	0.0	0.0	0.0	0.0	0.0	0.0026059	0.0	0.0	0.0	0.0	3.06e-05	7.329999999999999e-05	0.0	0.0	0.0	0.0	0.0	0.0	0.0	0.0	0.0	0.0	0.0	0.0	4.799999999999e-06	0.0	0.0	0.0	0.0	0.0	0.0	0.0	0.0	0.0	0.0370602	0.033403800000000004	0.0451524	0.004291899999999999	0.0	0.0026699000000000002	0.0	0.0065093	0.0
57.0	male	placebo	T1	0.0	0.0	0.0	0.0	0.0	0.0	0.0	0.0	0.0	0.0	0.0	0.0	0.0	0.0	0.0	0.0	0.0	0.0	0.0	0.0	0.0	0.0	0.0	0.0	0.0	0.0	0.0	0.0	0.0	0.0	0.0	0.0	0.0	0.0	0.0	0.0	0.0	0.0	0.0	0.0	0.0	0.0	0.0	0.0	0.0	0.0
58.0	male	target_dendritic_cells	T1	0.0	0.0	0.0	0.0	0.0	0.0	0.0	0.0	0.0	0.0	0.0	0.0	0.0	0.0	0.0	0.0	0.0	0.0	0.0	0.0	0.0	0.0	0.0	0.0	0.0	0.0	0.0	0.0	0.0	0.0	0.0	0.0	0.0	0.0	0.0	0.0	0.0	0.0	0.0	0.0	0.0	0.0	0.0	0.0	0.0	0.0
34.0	male	target_dendritic_cells	T1	0.0	0.0	0.0	0.0	0.0	0.0	0.0	0.0	0.0	0.0	0.0	0.0	0.0	0.0	0.0	0.0	0.0	2.32e-05	0.0	0.0	0.0	0.0	1.3500000000000001e-05	4.71e-05	0.0	0.0	2.1099999999999998e-05	0.0	9.379999999999999e-05	0.0	0.0	0.0	0.0	0.0	0.0	0.0	0.0	0.0	0.0	0.0	0.0	0.0	0.0	0.0	0.005437999999999999	0.0
59.0	female	placebo	T1	0.0	0.0	0.0	0.0	0.0	0.0	0.0	0.0	0.0	0.0	0.0	0.0	0.0	0.0	0.0	0.0	0.0	0.0	0.0	0.0	0.0	0.0	8.970000000000001e-05	3.15e-05	0.0	0.0	1.33e-05	0.0	0.0	0.0	0.0	0.0	0.0	0.0	0.0	0.0	0.0	0.0	0.0	0.0	0.0	0.0	0.0	0.0	0.036118700000000004	0.0
62.0	male	target_dendritic_cells	T1	0.0	0.0	0.0	0.0	0.0	0.0	0.0	0.0	3.51e-05	0.0	0.0	0.0	0.0	0.0003827	3.28e-05	0.0	0.0	1.48e-05	0.0	0.0	0.0	0.0	2.7e-06	1.3e-05	0.0	0.000240699999999999	0.0	1.8500000000000002e-05	0.0	0.0	0.0	2.2e-06	0.0	0.0	0.0	0.0	0.0	0.0	0.0	0.0	0.0	0.0	0.0	0.0015784	0.0075718	0.0
66.0	female	target_dendritic_cells	T1	0.0	0.0	0.0	0.0	0.0	0.0	0.0	0.0	0.0	0.0	0.0	0.0	0.0	0.0	4.49e-05	0.0	0.0	0.0	0.0	0.0	0.0	0.0	0.0	0.0	0.0	9.53e-05	1.1999999999999999e-05	0.0	0.0	0.0	0.0	0.0	0.0	0.0	0.0	0.0	0.0	0.0030645	0.0	0.0	0.0	0.0	0.0035858	0.0	0.0004251	0.0
69.0	male	placebo	T1	0.0	0.0	0.0	0.0016067999999999998	0.0	0.0	0.0	0.0	0.0179805	0.0	0.0	0.0	0.0	0.0	0.0	0.0	0.0	0.0	0.0	0.0	0.0	0.0	0.0	0.0	0.0	9.05e-05	0.0002995	0.0	0.0	0.0	0.0	0.0	0.0	0.0	0.0	0.0	0.0	0.0	0.0	0.0	0.0	0.0	0.0	0.0	0.0239527	0.0
51.0	female	target_dendritic_cells	T1	0.0	0.0	0.0	0.0	0.0	0.0	0.0	0.0	0.0	0.0	0.0	0.0	0.0	3.18e-05	0.0002333	0.0	0.0	1e-06	0.0	0.0	0.0	0.0	0.0	0.0	0.0	0.0	0.0	0.0	0.0	0.0	0.0	0.0	0.0	0.0	0.0	0.0	0.0	0.0055372	0.0	0.0	0.0	0.0	0.0	0.0	0.0228842	0.0
56.0	male	target_dendritic_cells	T1	0.0	0.0	0.0	0.0	0.0	0.0	0.0	0.0	4.83e-05	0.0	0.0	0.0	0.0	0.0001363	0.0	0.0	0.0	0.0	0.0	0.0	0.0	0.0	0.0	0.0	0.0	0.0	0.0	0.0	0.0	0.0	0.0	0.0	0.0	0.0	0.0	0.0	0.0	0.0080823	0.0	0.0	0.0	0.0	0.0	0.0	0.0094258	0.0
61.0	male	placebo	T1	0.0	0.0	0.0	0.0	0.0	0.0	0.0	0.0	0.007117	0.0	0.0	0.0	1.6e-05	3.799999999999e-06	5.13e-05	0.0	0.0	0.0	0.0	0.0	0.0	0.0	7.5e-06	1.17e-05	0.0	0.0	0.0	0.0	0.0	0.0	0.0	0.0	0.0	0.0	0.0	0.0	0.0	0.0357979	0.0	0.0	0.0	0.0	0.0	0.0001366	0.024942199999999998	0.0
71.0	female	placebo	T1	0.0	0.0	0.0	0.0	0.0	0.0	0.0	0.0	0.0	0.0	0.0	0.0	0.0	1.199999999999e-06	0.0	0.0	0.0	6.5299999999999e-05	0.0	0.0	0.0	0.0	2.3800000000000003e-05	0.0	0.0	0.0	0.0	0.0	0.0	0.0	0.0	0.0	0.0	0.0	0.0	0.0	0.0	0.0	0.0	0.0	0.0	0.0	0.0	0.0	0.0	0.0
54.0	male	target_dendritic_cells	T1	0.0	0.0	0.0	0.0	0.0	0.0	0.0	0.0	0.0	0.0	0.0	0.0	6.5e-06	0.0	0.0	0.0	0.0	0.0	0.0	0.0	0.0	0.0	0.0	0.0	0.0	0.0	0.0	0.0	0.0	0.0	0.0	0.0	0.0	0.0	0.0	0.0	9.1e-06	0.0	0.0	0.0	0.0	0.0	0.0	0.0005782000000000001	9.000000000000001e-07	0.0
74.0	male	target_dendritic_cells	T1	0.0	0.0	0.0	0.0	0.0	0.0	0.0	0.0	0.0036386	0.0031290999999999992	0.0	0.0	0.0	0.0001829	0.000121599999999999	0.0	0.0	0.0	0.0	1.2699999999999e-05	0.0	0.0	5.71e-05	0.0001411	0.0	0.0001096	3.6000000000000003e-06	0.0	3.74e-05	0.0	0.0	0.0	0.0	0.0	0.0	0.0	0.0	0.0071232	0.0	0.0	0.0	0.0	0.0	0.0025627	0.0042633	0.0
64.0	male	placebo	T1	0.0	0.0	0.0	0.0	0.0	0.0	0.0038780999999999998	0.0	0.0030492999999999996	0.0030201	0.0	0.0	0.0	0.0	0.0	0.0	0.0	0.0	0.0	0.0	0.0	0.0	0.0	0.0	0.0	0.0	0.0	0.0	0.0	0.0	0.0	0.0	0.0	0.0	0.0	0.0	0.0	0.0012515999999999998	0.0	0.0	0.0	0.0	0.0	9.78e-05	0.0069416	0.0
71.0	male	target_dendritic_cells	T1	0.0	0.0	0.0	0.0	0.0	0.0	0.0	0.0	0.0014678	0.0	0.0	0.0	0.00040960000000000004	0.0	0.0	0.0	0.0	2.5e-06	0.0	0.0	0.0	0.0	9.039999999999999e-05	0.0	0.0	0.00021069999999999997	0.0	0.0	0.0	0.0	0.0	0.0	0.0	0.0	0.0	0.0	0.0	0.0	0.0	0.00022269999999999902	0.0159222	0.0	0.0	6.64e-05	6.819999999999999e-05	0.0
52.0	male	placebo	T1	0.0	0.0	0.0	0.0	0.0	0.0	0.0	0.0	0.0	0.0	0.0	0.0	0.0	7.6e-05	0.0	0.0	0.0	0.0	0.0	0.0	0.0	0.0	0.0	0.0	0.0	0.0	0.0	0.0	0.0	0.0	0.0	0.0	0.0	0.0	0.0	0.0	0.0	0.07613919999999999	0.0	0.0022155	0.0	0.0	0.0	0.0	0.013683	0.0
25.0	male	placebo	T1	0.0	0.0	0.0	0.0	0.0	0.0	0.0	0.0	0.0	0.0	0.0	0.0	0.0	8.869999999999999e-05	0.00017889999999999998	0.0	0.0	0.0	0.0	0.0	0.0	0.0	0.0	0.0	0.0	0.0	0.0	0.0	0.0	0.0	0.0	0.0	0.0	0.0	0.0	0.0	0.0	0.0	0.0	0.0	0.0	0.0	0.0	0.0	0.0025275999999999996	0.0
55.0	female	target_dendritic_cells	T1	0.0	0.0	0.0	0.0	0.0	0.0	0.0	0.0	0.0	0.0	0.0	0.0	0.0	0.0	0.0	0.0	0.0	0.0	0.0	0.0	0.0	0.0	0.0	0.0	0.0	0.0	0.0	0.0	0.0	0.0	0.0	0.0	0.0	0.0	0.0	0.0	0.0	0.051676900000000005	0.0	0.0	0.0	0.0	0.0	0.0	0.024857499999999998	0.0
66.0	male	target_dendritic_cells	T1	0.0	0.0	0.0	0.0	0.0	0.0	0.0	0.0	0.0	0.0	0.0	9.8e-06	0.0	0.0	0.000153	0.0	0.0	0.0	0.0	0.0	0.0	0.0	0.0	0.0001464	0.0	0.0	0.0	0.0	0.0	2.5999999999999997e-06	0.0	0.0	4.4e-06	0.0	2.7e-06	0.0	0.0	0.0	0.0	0.0	0.0	0.0	0.0	0.0	0.0	0.0
49.0	male	target_dendritic_cells	T1	0.0	0.0	0.0	0.0	0.0	0.0	0.0	0.0	0.000447399999999999	0.0	0.0	0.0	0.0	0.0	0.0	0.0	0.0	0.0	0.0	0.0	0.0	0.0	0.0	0.0	0.0	0.0	0.0014352000000000002	0.0	0.0	0.0	0.0	0.0	0.0	0.0	0.0	0.0	0.0	0.0	0.0	0.0	0.0	0.0	0.0	0.0049593	0.0	0.0
52.0	male	placebo	T1	0.0	0.0	0.0	0.0	0.0	0.0	0.0	0.0	0.0	0.0	0.0	0.0	0.0	0.0	0.0	0.0	0.0	0.0	0.0	0.0	0.0	0.0	0.0	0.0	0.0	0.0	0.0	0.0	0.0	0.0	0.0	0.0	0.0	0.0	0.0	0.0	0.0	0.0932334	0.0	0.0	0.0156329	0.0	0.0	0.0	0.059853300000000005	0.0
63.0	male	target_dendritic_cells	T1	0.0	0.0	0.0	0.0002666	0.0	0.0	0.0	0.0	0.009224	0.0	0.0	0.0	0.0	0.0	0.0	0.0	0.0	0.0	0.0	0.0	0.0	0.0	0.0	0.0	0.0	0.0	0.0	0.0	0.0	0.0	0.0	0.0	0.0	0.0	0.0	0.0	0.00024219999999999998	0.0010502	0.0	0.0	0.0	0.0	0.0	0.0	5.11e-05	0.0
44.0	male	target_dendritic_cells	T1	0.0	0.0	0.0	0.0	0.0	0.0	0.0	0.0	0.0004501	0.00019240000000000001	0.0	0.0	0.0	0.0	0.0	0.0	0.0	0.0	0.0	0.0	0.0	0.0	0.0	0.0	0.0	0.0	0.0	0.0	0.0	0.0	0.0	0.0	0.0	0.0	0.0	0.0	0.0	0.0031458000000000002	0.0	0.0	0.0007061000000000001	0.0	0.0	0.0	0.0008305	0.0
69.0	female	target_dendritic_cells	T1	0.0	0.0	0.0	0.0	0.0	0.0	0.0	0.0	0.0	0.0	0.0	0.0	0.0	8.26e-05	0.0	0.0	0.0	0.0	0.0	0.0	0.0	0.0	0.0	0.0	0.0	0.0	0.0	0.0	0.0	0.0	0.0	0.0	0.0	0.0	0.0	0.0	0.0	0.0	0.0	0.0	0.0	0.0	0.0	0.0	0.0	0.0
66.0	male	placebo	T1	0.0	0.0	0.0	0.0	0.0	0.0	0.0	0.0	0.0005277999999999991	0.0	0.0	0.0	0.0	0.0	0.0	0.0	0.0	0.0	0.0	0.0	0.0	0.0	0.0	0.0	0.0	1.9199999999999e-05	0.0	0.0	0.0	0.0	0.0	0.0	0.0	0.0	0.0	0.0	0.0	0.0286158	0.0	0.0	0.0	0.0	0.0	0.0	0.0048341999999999994	0.0
50.0	male	placebo	T1	0.0	0.0	0.0	0.0	0.0	0.0	0.0	0.0	0.0	0.0	0.0	0.0	0.0	0.0	0.0	0.0	0.0	0.0	0.0	0.0	0.0	0.0	0.0	0.0	0.0	0.0	0.00010080000000000001	0.0	0.0	0.0	0.0	0.0	0.0	0.0	0.0	0.0	0.0	0.0139077	0.0	0.0	0.0248486	0.0	0.0	0.0028699000000000003	0.010606299999999999	0.0
53.0	female	target_dendritic_cells	T1	0.0	0.0	0.0	0.0	0.0	0.0	0.0	0.0	0.0	0.0	0.0	0.0	0.0	0.0	0.0	0.0	0.0	0.0	0.0	0.0	0.0	0.0	0.0	0.0	0.0	0.0	0.0	0.0	0.0	0.0	0.0	0.0	0.0	0.0	0.0	0.0	0.0	0.0	0.0	0.0	0.0	0.0	0.0	0.0	0.0	0.0
71.0	male	target_dendritic_cells	T1	0.0	0.0	0.0	0.0	0.0	0.0	0.0	0.0	0.004651899999999999	0.0	0.0	0.0	7e-06	0.0	0.0	0.0	0.0	0.0	0.0	0.0	0.0	0.0	0.0	0.0	0.0	0.0	2.66e-05	0.0	0.0	0.0	0.0	0.0	0.0	0.0	0.0	0.0	0.0	4.79e-05	0.0	0.0002073	0.0	0.0	0.0	5.95e-05	0.0032645	0.0
68.0	male	target_dendritic_cells	T1	0.0	0.0	0.0	0.0	0.0	0.0	0.0	0.0	0.0	0.0	0.0	0.0	0.0	0.0	0.0	0.0	0.0	0.0	0.0	0.0	0.0	0.0	0.0	0.0	0.0	0.0	0.0	0.0	0.0	0.0	0.0	0.0	0.0	0.0	0.0	0.0	0.0	0.016530599999999996	0.0	0.0	0.0	0.0	0.0	0.0	0.0075429	0.0
47.0	female	target_dendritic_cells	T1	0.0	0.0	0.0	0.0	0.0	0.0	0.0	0.0	0.0039289	0.0	0.0	0.0	0.0	0.0	0.0	0.0	0.0	0.0	0.0	0.0	0.0	0.0	0.0	0.0	0.0	3.3e-05	6.1e-06	0.0	0.0	0.0	0.0	0.0	0.0	0.0	0.0	0.0	0.0	0.015098	0.0	0.0	0.0	0.0	0.0	0.000286	0.0048820999999999995	0.0
55.0	male	placebo	T1	0.0	0.0	0.0	0.0	0.0	0.0	0.0	0.0	0.000912	0.0	0.0	0.0	0.0	6.17e-05	8.93e-05	0.0	0.0	0.0	0.0	0.0	0.0	0.0	0.0	0.0	0.0	4.73e-05	0.0	0.0	0.0	0.0	0.0	0.0	0.0	0.0	0.0	0.0	0.0	0.055967699999999995	0.0	0.0	0.0	0.0	0.0	0.0	0.005277500000000001	0.0
63.0	female	target_dendritic_cells	T1	0.0	0.0	0.0	0.0	0.0	0.0	0.0	0.0	0.0007627	0.0	0.0	0.0	0.0	0.0	0.0	0.0	0.0	0.0	0.0	0.0	0.0	0.0	0.0	0.0	0.0	0.0	0.0	0.0	0.0	0.0	0.0	0.0	0.0008219999999999999	0.0	0.0	0.0	0.0	0.021478200000000003	0.0	0.0	0.0	0.0	0.0	0.0	0.016516299999999998	0.0
35.0	female	placebo	T1	0.0	0.0	0.0	0.0	0.0	0.0	0.0	0.0	0.0	0.0	0.0	0.0	0.0	0.0	2.48e-05	0.0	0.0	0.0	0.0	0.0	0.0	0.0	0.0	0.0	0.0	0.0	0.0	0.0	0.0	0.0	0.0	0.0	0.0	0.0	0.0	0.0	0.0	0.0973281	0.01114	0.0	0.0101586	0.0	0.0077426000000000005	0.0	0.011198900000000001	0.0
56.0	male	placebo	T1	0.0	0.0	0.0	0.0	0.0	0.0	0.0	0.0	0.0046092	0.0	0.0	0.0	0.0	0.0	0.0	0.0	0.0	0.0	0.0	0.0	0.0	0.0	0.0	0.0	0.0	0.0	0.0	0.0	0.0	0.0	0.0	0.0	0.0	0.0	0.0	0.0	0.0	0.0397844	0.0	0.0	0.004850899999999999	0.0	0.0	0.0	0.004135899999999999	0.0
72.0	male	placebo	T1	0.0	0.0	0.0	0.0	0.0	0.0	0.0	0.0	0.0351929	0.0	2.09e-05	0.0	8.65e-05	0.0	0.0	0.000136099999999999	0.0	0.0	0.0	0.0013716	0.0	0.0	0.0	0.0007662999999999991	0.00020580000000000002	0.0	5.15e-05	0.0	4.14e-05	0.0	0.0	0.0	0.0	0.0	0.00028209999999999997	0.0	3.9e-05	0.007592399999999999	0.0	0.0	0.0	0.0	0.0	0.00011690000000000001	0.0041052	0.0
50.0	female	placebo	T1	0.0	0.0	0.0	0.0	0.0	0.0	0.0	0.0	0.0	0.0	0.0	0.0	0.0001817	0.0	2.85e-05	0.0	0.0	0.0	0.0	0.0	0.0	0.0	0.0	0.0	0.0	0.0	0.0	0.0	0.0	0.0	0.0	0.0	0.0	0.0	0.0	0.0	0.0	0.0224347	0.0	0.0	0.022119399999999997	0.0	0.0	0.0	0.0070828	0.0
48.0	female	target_dendritic_cells	T1	0.0	0.0	0.0	0.0022096	0.0	0.0	0.0	0.0	0.0095921	0.0	0.0	0.0	6.54e-05	0.0	0.0	0.0	0.0	0.0	0.0	0.0	0.0	0.0	0.0	0.0	0.0	0.0	0.0	0.0	0.0	0.0	0.0	0.0	0.0	0.0	0.0	0.0	0.0	0.057625199999999994	0.0	0.0	0.003804	0.0	0.0	0.0	0.0281153	0.0
59.0	male	target_dendritic_cells	T1	0.0	0.0	0.0	0.0	0.0	0.0	0.0	0.0	0.0002081	0.0	0.0	0.0	8.290000000000001e-05	8.28e-05	0.0	0.0	0.0	0.0	0.0	0.0	0.0	0.0	0.0	0.0	0.0	0.0	0.0	0.0	0.0	0.0	0.0	0.0	0.0	0.0	0.0	0.0	0.0	0.0	0.0	0.0	0.006550899999999999	0.0	0.0	0.0003875	0.0344905	0.0
43.0	female	placebo	T1	0.0	0.0	0.0	0.0	0.0	0.0	0.0	0.0	0.0001388	0.0	0.0	0.0	0.0	0.0	0.0	0.0	0.0	0.0	0.0	0.0	0.0	0.0	0.0	0.0	0.0	0.0	0.0	0.0	0.0	0.0	0.0	0.0	0.0	0.0	0.0	0.0	0.0	0.0965795	0.0	0.0	0.0	0.0	0.0178351	0.0	0.0226457	0.0
61.0	male	placebo	T1	0.0	0.0	0.0	0.0	0.0	0.0	0.0	0.0	0.0	0.0	0.0002424	0.0	0.0021106	0.0	0.0	0.0	0.0002061	0.0001579	0.0	0.0	0.0	0.0001334	0.0	0.00027380000000000004	0.0	0.0	0.0	5.1399999999999996e-05	0.0	0.0	0.0	0.0	0.0	0.0	0.00013669999999999899	0.0	0.0	0.0	0.0	0.0	0.0	0.0	0.0	0.0015076999999999998	0.0	0.0
54.0	female	target_dendritic_cells	T1	0.0	0.0	0.0	0.0	0.0	0.0	0.0	0.0	0.0	0.0	0.0	0.0	0.0	0.0	5.629999999999999e-05	0.0	0.0	0.0	0.0	0.0	0.0	0.0	0.0	0.0	0.0	0.0	8.400000000000001e-06	0.0	0.0	0.0	0.0	0.0	0.0	0.0	0.0	0.0	0.0	0.0188825	0.0	0.0	0.0044765	0.0	0.0	0.0	0.0071814	0.0
73.0	male	target_dendritic_cells	T1	0.0	0.0	0.0005281999999999999	0.0	0.0	0.0	0.0	0.0	0.010006999999999999	0.0013583	0.0	0.0	5.529999999999899e-05	0.0	0.0	0.0	0.0	0.0	0.0	0.0	0.0	0.0	0.0	0.0	0.0	0.0	0.0	0.0	0.0	0.0	0.0	0.0	0.0	0.0	0.0	0.0	0.0	0.0245759	0.0	0.0	0.0	0.0	0.0	0.0	0.0140239	0.0
65.0	male	target_dendritic_cells	T1	0.0001546	0.0	0.0	0.0	0.0	0.0	0.0	0.0	0.0002683	0.0	0.0	0.0	6.4099999999999e-05	4.24e-05	4.04e-05	0.0	0.0	0.0	0.0	0.0	0.0	0.0	0.0	0.0	0.0	0.0	0.0	0.0	0.0	0.0	0.0	0.0	0.0	0.0	0.0	0.0	0.0	0.0025701	0.0	0.0	0.0	0.0	0.0	0.0	0.0	0.0
68.0	female	target_dendritic_cells	T1	0.0	0.0	0.0	0.0	0.0	0.0	0.0	0.0	0.0	0.0	0.0	0.0	0.0	0.0001665	0.0	0.0	0.0	0.0	0.0	0.0	0.0	0.0	2.5e-05	1.6899999999998998e-05	0.0	0.0	0.0	0.0	0.0	0.0	0.0	0.0	0.0	0.0	4.7e-06	0.0	0.0	0.0	0.0	0.0	0.0	0.0	0.0	0.0	0.0	0.0
46.0	female	placebo	T1	0.0	0.0	0.0	0.0	0.0	0.0	0.0	0.0	0.0	0.0	0.0	0.0	0.0	0.0	2.29e-05	0.0	0.0	0.0	0.0	0.0	0.0	0.0	0.0	0.0	0.0	0.0	4e-06	0.0	0.0	0.0	0.0	0.0	0.0	0.0	0.0	0.0	0.0	0.0	0.0	0.0	0.0	0.0	0.0	0.0	0.0	0.0
29.0	female	target_dendritic_cells	T1	0.0	0.0	0.0	0.0	0.0	0.0	0.0	0.0	0.0	0.0	0.0	0.0	0.0	0.0	0.0	0.0	0.0	0.0	0.0	0.0	0.0	0.0	0.0	0.00010109999999999999	0.0	0.0	9.16e-05	0.0	0.0	0.0	0.0	0.0	0.0	0.0	2.5e-06	0.0	0.0	0.0	0.0	0.0	0.0	0.0	0.0	0.0	0.0	0.0
81.0	male	target_dendritic_cells	T1	0.0	0.0	0.0	0.0	0.0	0.0	0.0	0.0	0.002184199999999999	0.0	0.0	0.0	0.0	0.0	0.0	0.0	0.0	0.0	0.0	0.0	0.0	0.0	0.0	0.0	0.0	0.000129699999999999	3e-05	4.2999999999999995e-06	0.0	0.0	0.0	0.0	2.8e-06	0.0	0.0	0.0	0.0	0.0010542	0.0	0.0	0.0	0.0	0.0	0.0014724999999999999	0.0010234999999999999	0.0
65.0	male	placebo	T1	0.0	0.0	0.0	0.0	0.0	0.0	0.0	0.0	0.0	0.0	3.9500000000000005e-05	0.0	0.0	0.0	0.0	0.0	0.0	0.0	0.0	0.0	0.0	0.0	0.0	5.999999999999999e-06	0.0	1.17e-05	0.0	0.0	0.0	0.0	0.0	0.0	0.0	0.0	0.0	0.0	0.0	0.032953	0.0	0.0	0.0	2.85e-05	0.0	3.01e-05	0.0003186	0.0
60.0	male	target_dendritic_cells	T1	0.0	0.0	0.0	0.0	0.0	0.0	0.0	0.0	0.0052237	0.0	0.0	0.0	4.34e-05	3.6099999999999997e-05	0.0	0.0	0.0	4.2000000000000004e-06	0.0	0.0	1.4e-05	0.0	0.0	2.82e-05	0.0	7.01e-05	0.000145	0.0	0.0	0.0	0.0	0.0	0.0	0.0	0.0	0.0	0.0	0.046398999999999996	0.0	0.0	0.0	0.0	0.0	0.0	0.0315185	0.0
65.0	male	target_dendritic_cells	T1	0.0	0.0	0.0	0.0	0.0	0.0	0.0	0.0	0.0	0.0	0.0	0.0	0.0	0.0	0.0	0.0	0.0	0.0	0.0	0.0	0.0	0.0	0.0	0.0	0.0	1.64e-05	0.0	0.0	0.0	0.0	0.0	0.0	0.0	0.0	0.0	0.0	0.0	0.0	0.0	0.0	0.0	0.0	0.0	0.0	5.7399999999998996e-05	0.0
56.0	female	target_dendritic_cells	T1	0.0	0.0	0.0	0.0	0.0	0.0	0.0	0.0	0.0044282	0.0	0.0	0.0	0.0	0.0	0.0	0.0	0.0	0.0	0.0	0.0	0.0	0.0	0.0	0.0	0.0	0.0	0.0	0.0	0.0	0.0	0.0	0.0	0.0	0.0	0.0	0.0	0.0	0.0154535	0.0	0.0003547	0.0015088999999999999	0.0	0.0037667	0.0	0.0099408	0.0
59.0	male	target_dendritic_cells	T1	0.0	0.0	0.0	0.0	0.0	0.0	0.0	0.0	0.0	0.0	0.0	0.0	0.0	0.0001324	0.0	0.0	0.0	0.0	0.0	0.0	0.0	0.0	0.0	0.0	0.0	0.0	0.0	0.0	0.0	0.0	0.0	0.0	0.0	0.0	0.0	0.0	0.0	0.013398	0.0	0.0	0.0	0.0	0.0	0.0	0.0275668	0.0
69.0	male	placebo	T1	0.0	0.0	0.0	0.0	0.0	0.0	0.0	0.0	0.0044556000000000005	0.0	0.0	0.0	0.0009066	0.0	0.0	0.0	0.0	0.0	0.0	0.0	0.0	0.0	3.79e-05	0.000138199999999999	0.0	6.22e-05	0.0	0.0	0.0	0.0	0.0	0.0	0.0	0.0	4.01e-05	0.0	4.56e-05	0.0	0.0	0.0	0.0	0.0	0.0	4.8599999999999995e-05	0.0004573	0.0
23.0	female	target_dendritic_cells	T1	0.0	0.0	0.0	0.0	0.0	0.0	0.0	0.0	0.0	0.0	0.0	0.0	9.3099999999999e-05	0.0	0.0001966	0.0	0.0	2.5300000000000002e-05	0.0	0.0	0.0	0.0	0.0	2.37e-05	0.0	0.0	1.37e-05	0.0	0.0	0.0	0.0	0.0	1.1000000000000001e-05	0.0	0.000103	0.0	0.0	0.1061801	0.0	0.0	0.025073400000000003	0.0	0.0	0.0	0.0559275	0.0
70.0	male	target_dendritic_cells	T1	0.0	0.0	0.0	0.0	0.0	0.0	0.0	0.0	0.0	0.0	0.0	0.0	0.0	2.28e-05	7e-06	0.0	0.0	0.0	0.0	0.0	0.0	0.0	0.0	0.0	0.0	9.000000000000001e-07	0.0	0.0	0.0	0.0	0.0	0.0	0.0	0.0	0.0	0.0	0.0	0.024311600000000003	0.0	0.0	0.0	0.0	0.0	0.0	0.0090414	0.0
40.0	female	target_dendritic_cells	T1	0.0	0.0010678	0.0	0.0	0.0	0.0	0.0	0.0	0.0062083	0.0	0.0	0.0	0.0	0.0	0.0	0.0	0.0	0.0	0.0	0.0	0.0	0.0	0.0	0.0	0.0	0.0	0.0	0.0	0.0	0.0	0.0	0.0	0.0	0.0	0.0	0.0	0.0	0.0389445	0.0	0.0	0.0	0.0	0.0	0.0	0.0092985	0.0
53.0	male	target_dendritic_cells	T1	0.0	0.0	0.0	0.0	0.0	0.0	0.0	0.0	0.0	0.0021963	0.0	0.0	0.0	0.0	0.0	0.0	0.0	0.0	0.0	0.0	0.0	0.0	0.0	0.0	0.0	0.0	0.0	0.0	0.0	0.0	0.0	0.0	0.0	0.0	0.0	0.0	3.1e-05	0.0057843999999999994	0.0	0.0	0.0	0.0	0.0	0.0	0.0083616	0.0
70.0	female	placebo	T1	0.0	0.0	0.0	0.0	0.0	0.0	0.0	0.0	0.0	0.0	0.0	0.0	0.0	0.0	0.0	0.0	0.0	0.0	0.0	0.0	0.0	0.0	0.0	1.2699999999999e-05	0.0	0.0	0.0	0.0	2.73e-05	0.0	0.0	0.0	0.0	0.0	0.0	0.0	0.0	0.0	0.0	0.0	0.0	0.0	0.0	0.0	0.0024136	0.0
43.0	male	placebo	T1	0.0	0.0	0.0	0.0	0.0	0.0	0.0	0.0	0.00030450000000000003	0.0	0.0	0.0	0.0	0.0	0.0	0.0	0.0	0.0	0.0	0.0	0.0	0.0	0.0	0.0	0.0	0.0	0.0	0.0	0.0	0.0	0.0	0.0	0.0	0.0	0.0	0.0	0.0	0.1075489	0.0	0.0003465	0.0	0.0	0.0	0.0	0.0137665	0.0
64.0	male	target_dendritic_cells	T1	0.0	0.0	0.0	0.0	0.0	0.0	0.0	0.0	0.0190337	0.0	2.68e-05	0.0	0.0	0.0	0.0007643999999999999	0.0	0.0	0.0001677	0.0	0.0	0.0	1.58e-05	0.0	4.1099999999999996e-05	0.0	0.0	0.0003184	0.0	1.4999999999999998e-06	0.0	0.0	0.0	0.0	0.0	5.9e-06	0.0	1.47e-05	0.047599	0.0	0.0	0.0752852	0.0	0.0	9.979999999999999e-05	0.0126223	0.0
38.0	female	target_dendritic_cells	T1	0.0	0.0	0.0	0.0	0.0	0.0	0.0	0.0	0.0	0.0	0.0	0.0	0.0	2.3500000000000002e-05	2.1000000000000002e-06	0.0	0.0	0.0	0.0	0.0	0.0	0.0	0.0	1.96e-05	0.0	2.2499999999999998e-05	0.0	0.0	0.0	0.0	0.0	0.0	0.0	0.0	0.0	0.0	0.0	0.024361100000000004	0.0	0.0	0.0	0.0	0.0	4.91e-05	0.0041781000000000006	0.0
62.0	female	placebo	T1	0.0	0.0	0.0	0.0	0.0	0.0	0.0	0.0	0.0080845	0.0	4.54e-05	0.0	0.0	8.800000000000001e-05	7.509999999999899e-05	0.0	0.0	0.0	0.0	0.0	0.0	0.0	0.0	0.0	0.0	0.0	4.35e-05	0.0	0.0	0.0	0.0	0.0	0.0	0.0	0.0	0.0	0.0	0.0059451	0.0	0.0	0.0	0.0	0.0	0.0	0.0048211	0.0
77.0	male	placebo	T1	0.0	0.0	0.0	0.0	0.0	0.0008093	0.0	0.0	0.0019145000000000002	0.0	0.0	0.0	0.0	2.3899999999999e-05	9.45e-05	0.0	0.0	0.0	0.0	0.0	0.0	0.0	0.0	0.0	0.0	2.0799999999999997e-05	0.0	0.0	0.0	0.0	0.0	0.0	0.0	0.0	0.0	0.0	0.0	0.0	0.0	0.0072583	0.0	0.0	0.0	0.0	0.0	0.0
43.0	female	target_dendritic_cells	T1	0.0	0.0	0.0	0.0	0.0	0.0	0.0	0.0	0.0030224	0.0	0.0	0.0	0.0	9.329999999999999e-05	0.0001863	0.0	0.0	0.0	0.0	0.0	0.0	0.0	0.0	0.0	0.0	4.47e-05	0.0	0.0	0.0	0.0	0.0	0.0	0.0	0.0	0.0	0.0	0.0	0.0034538000000000004	0.0	1.05e-05	0.0	0.0	0.0	0.0	0.0016847000000000001	0.0
54.0	female	target_dendritic_cells	T1	0.0	0.0	0.0	0.0	0.0	0.0	0.0	0.0	0.0	0.0	0.0	0.0	0.0	0.0	0.0	0.0	0.0	0.0	0.0	0.0	0.0	0.0	0.0	0.0	0.0	0.0	0.0	0.0	0.0	0.0	0.0	0.0	0.0	0.0	0.0	0.0	0.0	0.0	0.0	0.0	0.0	0.0	0.0	0.0	0.06572589999999999	0.0
57.0	male	target_dendritic_cells	T1	0.0	0.0	0.0	0.0	0.0	0.0	0.0	0.0	0.0	0.0	0.0	0.0	0.0	0.0	0.0	0.0	0.0	0.0	0.0	0.0	0.0	0.0	0.0	0.0	0.0	0.0	0.0	0.0	0.0	0.0	0.0	0.0	0.0	0.0	0.0	0.0	0.0	0.0088244	0.0	0.0	0.0	0.0	0.0002565	0.0	0.0016495000000000001	0.0
75.0	male	target_dendritic_cells	T1	0.0	0.0	5.83e-05	0.0	0.0	0.0	0.0	0.0	0.0145867	0.0	0.0	0.0	0.0	0.0	0.0	0.0	0.0	0.0	0.0	0.0	0.0	0.0	0.0	5.6699999999999996e-05	0.0	0.0	0.000141599999999999	0.0	0.0	0.0	0.0	0.0	0.0	0.0	0.0	0.0	0.0	0.0	0.0	0.0	0.0	0.0	0.0	0.0029318	0.0	0.0
45.0	female	target_dendritic_cells	T1	0.0	0.0	0.0	0.0	0.0	0.0	0.0	0.0	0.0	0.0	0.0	0.0	2.02e-05	0.0	0.0	0.0	0.0	0.0	0.0	0.0	0.0	0.0	0.0	0.0	0.0	0.0	0.0	0.0	0.0	0.0	0.0	0.0	0.0	0.0	1.07e-05	0.0	0.0	0.0650025	0.0	0.0	0.0	0.0	0.0	0.0	0.0179558	0.0
47.0	female	placebo	T1	0.0	0.0	0.0	0.0	0.0	0.0	0.0	0.0	0.0028510999999999996	0.0	0.0	0.0	0.0	0.0	0.0	0.0	0.0	0.0	0.0	0.0	0.0	0.0	0.0	0.0	0.0	0.0	0.0	0.0	0.0	0.0	0.0	0.0	0.0	0.0	0.0	0.0	0.0	0.0083281	0.0010896999999999999	0.0	0.00038100000000000005	0.0	2.98e-05	0.0	0.0091238	0.0
52.0	female	target_dendritic_cells	T1	0.0	0.0	0.0	0.0	0.0	0.0	0.0	0.0	0.0029178	0.0014781	0.0	0.0	0.0	0.0	0.0	0.0	0.0	0.0	0.0	0.0	0.0	0.0	0.0	0.0	0.0	0.0	0.0	0.0	0.0	0.0	0.0	0.0	0.0	0.0	0.0	0.0	0.0	0.0612441	0.0	0.0	0.0	0.0	0.0	8.53e-05	0.0431996	0.0
67.0	female	placebo	T1	0.0	0.0	0.0	0.0	0.0	0.0	0.0	0.0	0.008196700000000001	0.0033428999999999998	0.0	0.0	0.0	0.0	0.0	0.0	0.0	0.0	0.0	0.0	0.0	0.0	0.0	0.0	0.0	0.0	0.0	0.0	0.0	0.0	0.0	0.0	0.0	0.0	0.0	0.0	0.0	0.0	0.0	0.0	0.0	0.0	0.0	0.0	0.0497184	0.0
52.0	female	target_dendritic_cells	T1	0.0	0.0	0.0	0.0	0.0	0.0	0.0	0.0	0.0	0.0	0.0	0.0	0.0	0.0	0.0	0.0	0.0	0.0	0.0	0.0	0.0	0.0	0.0	0.0	0.0	0.0	2.05e-05	0.0	0.0	0.0	0.0	0.0	0.0	0.0	0.0	0.0	0.0	0.07420439999999999	0.0	0.0	0.0	0.0	0.0032088	0.0	0.011598500000000001	0.0
58.0	male	target_dendritic_cells	T1	0.0	0.0	0.0	0.0	0.0	0.0	0.0188947	0.0	0.006309600000000001	0.0	0.0	0.0	4.7000000000000004e-05	5.46e-05	0.000163099999999999	0.0	0.0	0.0	0.0	0.0	0.0	0.0	2.0399999999999e-05	0.0	0.0	0.0	0.0003252	0.0	8.9e-06	0.0	0.0	0.0	0.0	0.0	0.0	0.0	2.9e-06	0.0098107	0.0	0.0	0.0	0.0	0.0053082	0.0	4.18e-05	0.0
79.0	female	target_dendritic_cells	T1	0.0	0.0	0.0	0.0	4.61e-05	0.0	0.0	0.0	0.011418999999999999	0.0	0.0	0.0	0.0	0.0	0.0	0.0	0.0	0.0	0.0	0.0	0.0	0.0	0.0	0.0010989	0.0	0.0	0.0	0.0	0.0	0.0	0.0	0.0	0.0	0.0	0.0	0.0	2.9999999999999997e-06	0.0378286	0.0	0.0	0.0	0.0	0.0	0.0002282	0.0050954	0.0
72.0	female	placebo	T1	0.0	0.0	0.0017986	0.0	0.0	0.0	0.0	0.0	0.0121276	0.0	0.0	0.0	0.0	7.72e-05	0.0	0.0	0.0	0.0	0.0	0.0	0.0	0.0	0.0	0.0	0.0	0.0	0.0	0.0	0.0	0.0	0.0	0.0	0.0	0.0	0.0	0.0	0.0	0.0	0.0	0.0	0.0	0.0	0.0	0.0	0.0001075	0.0
35.0	male	target_dendritic_cells	T1	0.0	0.0	0.0	0.0	0.0	0.0	0.0	0.0	0.0	0.0	0.0	0.0	1.06e-05	0.0	0.0	0.0	0.0	0.0	0.0	0.0	0.0	0.0	0.0	0.0	0.0	0.0	0.0	0.0	0.0	0.0	0.0	0.0	1.18e-05	0.0	1.8500000000000002e-05	1.199999999999e-06	6.1e-06	0.011562	0.0	0.0	0.038054700000000004	0.0	0.0489552	0.0	0.001894	0.0
52.0	female	placebo	T1	0.0	0.0	0.0	0.0	0.0	0.0	0.0	0.0	0.0	0.0	0.0	0.0	0.0	0.0	0.0	0.0	0.0	0.0	0.0	0.0	0.0	0.0	0.0	0.0	0.0	0.0	0.0	0.0	0.0	0.0	0.0	0.0	0.0	0.0	0.0	0.0	0.0	0.0	0.0	0.0	0.0	0.0	0.0	0.0	0.06610869999999999	0.0
52.0	male	target_dendritic_cells	T1	0.0	0.0	0.0	0.0	0.0	0.0	0.0	0.0	0.0	0.0	0.0	0.0	0.0	0.0	0.0	0.0	0.0	0.0	0.0	0.0	0.0	0.0	0.0	0.0	0.0	0.0	1.57e-05	0.0	0.0	0.0	0.0	0.0	0.0	0.0	0.0	0.0	0.0	0.0341182	0.0	0.0	0.012421	0.0	0.0	3.74e-05	0.0097442	0.0
60.0	male	nd	T1	0.0	0.0	0.0	0.0	0.0	0.0	0.0	0.0	0.0012495999999999991	0.0	0.0	0.0	0.0	0.0	0.0	0.0	0.0	0.0	0.0	0.0	0.0	0.0	0.0	0.0	0.0	0.0	0.0	0.0	0.0	0.0	0.0	0.0	0.0	0.0	0.0	0.0	0.0	0.0237366	0.0	0.0	0.0	0.0	0.0	0.0	0.0207091	0.0
[truncated: 1,784 more columns]

## Sheet: Figure 4a-c
treatment	timepoint	1-Methylnicotinamide@1.03-qppos	12(S)-HHTrE@16.03-qpneg	2-hydroxyethanesulfonic acid@1.06-qpneg	2-oxoglutaric acid@1.36-qpneg	3-Hydroxy-DL-kynurenine@1.57-qppos	3-Hydroxyanthranilic acid@4.19-qppos	3-hydroxyglutaric acid@1.39-qpneg	3-indoxyl sulfuric acid@4.86-qpneg	3-methylhistidine@0.98-qppos	3-Phenyllactic acid@6.94-qpneg	3-phenylpropionic acid@11.73-qpneg	4-hydroxy-phenyllactic acid@4.29-qpneg	4-hydroxyhippuric acid@7.15-qpneg	4-hydroxyproline@1.01-qppos	5-Hydroxy-DL-tryptophan@1.54-qppos	Acetylcarnitine@1.20-qppos	Acetylcholine@1.06-qppos	Adenine@2.07-qppos	Aminocaproic acid@1.29-qpneg	Arachidic acid@23.76-qpneg	Arachidonic acid@20.20-qpneg	Arginine@0.98-qppos	Azelaic acid@9.76-qpneg	Behenic acid@25.02-qpneg	Betaine;Valine@1.08-qppos	Capric acid@15.77-qpneg	Caproic acid@10.00-qpneg	Caprylic acid@13.40-qpneg	Carnitine@1.01-qppos	Carnitine C10:0@12.41-qppos	Carnitine C10:1@11.56-qppos	Carnitine C12:0@14.23-qppos	Carnitine C12:1@10.69-qppos	Carnitine C14:0@15.96-qppos	Carnitine C14:1@15.04-qppos	Carnitine C14:2@14.17-qppos	Carnitine C3:0@1.52-qppos	Carnitine C4:0@2.51-qppos	Carnitine C4:0(OH)@1.40-qppos	Carnitine C5:0@5.40-qppos	Carnitine C6:0@7.50-qppos	Carnitine C8:0@10.24-qppos	Carnitine C8:1@9.01-qppos	Chenodeoxycholic acid@10.54-ba	Cholic acid@9.42-ba	Choline phosphate@1.01-qppos	Citrulline@1.03-qpneg	Creatinine@1.00-qppos
target_dendritic_cells	T2	0.859	1.835	0.957	0.35	1.473	1.356	0.716	0.816	0.862	0.728	-0.026	0.963	1.864	0.523	1.02	0.337	0.743	0.809	1.489	1.941	1.168	0.841	0.327	0.52	0.638	1.711	0.2	0.433	0.383	0.116	0.269	0.849	0.018	1.206	0.705	0.289	1.107	0.962	0.793	1.103	0.603	-0.01	1.849	-1.133	-1.029	-0.468	1.078	0.838
target_dendritic_cells	T2	-2.911	-1.215	-2.118	-4.626	-3.569	-3.619	-2.206	-2.68	-2.419	-2.448	-0.014	-2.642	NA	-0.123	-3.192	-2.215	-2.076	NA	-1.226	1.065	-3.103	-0.796	-0.062	-0.309	-1.107	-1.205	NA	-1.411	-2.054	-3.484	-1.677	-3.246	0.151	NA	-3.985	-3.368	-3.808	-2.892	-3.144	NA	-0.388	-3.444	-1.829	-0.184	0.677	0.058	0.388	-1.097
target_dendritic_cells	T2	0.111	-1.655	0.295	2.37	-0.81	0.737	0.662	-3.324	-0.535	0.208	0.38	0.065	NA	-0.491	0.48	1.23	-0.036	-0.166	0.561	1.305	-0.055	0.052	0.239	-0.109	0.46	0.458	0.355	-0.255	0.09	1.444	0.852	1.501	0.098	0.151	1.024	1.563	-0.216	0.056	0.838	-0.519	0.821	1.177	0.836	2.479	0.875	-0.27	1.093	0.195
placebo	T2	0.609	-2.422	1.195	-0.562	1.363	0.18	1.203	1.645	-0.017	0.678	0.039	0.715	3.258	0.612	1.193	1.402	1.116	0.207	0.743	1.469	-0.504	0.508	0.296	0.304	0.611	1.908	0.153	0.592	0.565	1.76	1.702	1.53	0.023	0.652	1.045	1.658	0.691	1.024	1.325	0.46	1.294	1.622	0.54	4.79	5.764	-0.399	1.701	0.013
target_dendritic_cells	T2	0.051	0.439	NA	-1.656	0.163	-0.394	0.827	-0.908	-0.403	0.395	0.221	0.498	1.779	0.203	1.541	1.273	0.436	NA	1.45	1.664	-0.03	0.374	0.329	0.41	0.633	1.09	0.177	0.111	0.363	1.192	1.927	1.155	-0.003	0.63	1.269	2.094	1.278	0.159	1.359	1.18	1.001	1.073	-0.216	-1.486	-0.793	-0.539	1.128	0.364
placebo	T2	-0.445	1.144	0.84	-0.324	0.707	-0.139	0.98	0.279	-0.276	1.876	0.15	0.9	1.114	-0.629	-0.091	-0.244	0.175	NA	1.054	1.137	-0.804	0.356	0.165	-0.207	0.177	0.377	0.343	-0.044	0.353	0.008	-0.131	0.134	0.043	0.393	-0.147	-0.286	0.578	0.328	0.133	1.392	0.596	-0.161	0.322	0.182	-0.744	-0.084	1.247	0.218
placebo	T2	-0.368	-7.429	NA	-0.937	1.235	0.508	0.827	1.312	0.651	1.94	0.167	0.753	0.015	0.249	0.884	0.632	0.675	0.046	1.313	1.25	-0.303	-0.039	0.425	0.056	1.014	0.202	0.315	-0.04	0.036	0.112	0.836	0.183	0.178	0.36	0.13	1.043	1.047	1.196	1.289	1.715	0.43	-0.084	2.18	-2.444	-1.259	-0.844	1.676	0.548
placebo	T2	-3.839	-4.259	-3.908	NA	NA	-6.81	NA	-5.747	-2.144	NA	-0.188	-5.144	-4.277	-1.3	-6.481	-3.697	-4.068	NA	-2.988	1.248	-4.197	-1.849	-0.032	-0.129	-1.918	-1.06	NA	-1.644	-3.931	-3.441	-3.576	-2.905	0.309	NA	-2.58	-2.837	-5.451	-5.053	NA	-6.931	-0.575	-4.258	-5.187	0.322	1.503	-1.795	-1.741	-2.429
placebo	T2	-0.317	0.409	1.103	1.55	0.977	1.023	1.011	1.099	1.788	0.348	0.385	0.708	NA	-0.098	1.125	2.274	0.813	0.313	0.661	1.647	0.929	0.188	0.601	0.378	0.553	0.387	0.46	-0.233	0.954	2.551	2.3	2.423	0.166	1.689	2.867	2.618	1.031	1.224	2.152	0.384	2.237	2.482	2.904	0.115	0.368	-0.548	1.493	0.549
placebo	T2	1.076	0.936	NA	0.653	1.124	-0.357	1.101	0.784	1.091	0.778	0.279	1.064	2.514	0.114	0.55	1.436	0.659	0.504	0.996	1.493	0.218	0.115	0.301	0.283	0.273	0.318	0.443	-0.031	0.366	1.667	1.67	2.122	0.151	1.457	2.259	2.448	0.915	0.739	2.054	1.149	1.189	1.521	1.283	-0.317	-0.748	-0.137	1.3	0.358
placebo	T2	-1.443	-1.923	-0.683	-1.927	-4.065	-1.423	-1.104	-0.927	-0.161	-1.282	0.361	-1.088	-2.867	0.411	-0.576	-1.109	-0.911	NA	0.281	1.204	-2.085	-0.033	0.066	-0.035	-0.371	-0.377	-0.92	-0.949	-0.826	-1.199	-0.885	-1.105	0.302	-0.934	-1.576	-1.188	-0.702	-0.424	-1.086	-0.76	0.081	-1.298	-0.481	-1.399	-1.335	0.169	0.944	-0.254
target_dendritic_cells	T2	-0.651	0.629	1.153	-1.14	-0.037	-0.432	0.994	0.304	0.736	0.615	0.272	0.98	-3.637	-0.369	0.373	0.635	0.542	-0.106	0.368	1.35	-0.434	0.202	0.217	0.161	0.207	0.008	0.81	-0.195	0.491	0.01	0.404	-0.159	0.208	0.179	0.159	0.346	0.713	0.533	-0.046	0.602	0.608	0.175	1.038	-1.341	-0.575	-0.405	1.16	0.346
placebo	T2	0.834	1.67	0.213	0.582	0.115	2.274	1.372	0.516	-1.236	-0.02	0.381	0.009	-2.517	0.405	0.187	0.933	0.114	-0.864	0.09	1.324	-0.213	0.258	0.145	0.143	-0.008	0.206	0.717	-0.131	0.382	-0.748	-0.453	-0.587	0.24	0.37	-0.723	-0.701	0.394	0.359	0.235	0.123	0.071	-0.77	0.915	-0.604	-0.437	-0.139	1.098	0.377
target_dendritic_cells	T2	0.536	-5.406	1.174	-2.097	1.243	0.944	0.759	0.342	1.873	0.44	0.283	0.842	0.956	1.246	0.745	1.275	0.77	0.848	0.822	1.392	0.121	0.371	0.425	0.113	0.589	0.996	0.637	0.48	0.792	1.303	1.022	1.383	0.3	0.764	0.97	0.962	1.467	1.695	1.409	1.294	1.375	1.256	1.852	-1.906	-2.252	-0.592	1.656	0.59
target_dendritic_cells	T2	-3.242	-3.06	-4.674	-7.836	NA	-4.33	NA	-6.225	-2.771	NA	-0.067	-5.143	NA	-1.757	-5.602	-3.872	-4.409	NA	-2.418	1.138	-4.011	-1.863	0	-0.047	-1.892	-1.088	NA	-1.364	-3.77	-2.848	-3.734	-2.283	0.441	-1.414	-2.621	-3.238	-5.804	-5.267	NA	-4.634	-0.49	-3.42	-4.036	-0.031	-1.368	-1.443	-2.156	-2.539
target_dendritic_cells	T2	-0.18	-0.867	-0.619	-2.012	-1.178	-0.819	-0.738	-1.646	-0.861	-0.514	0.083	-0.463	-2.321	-0.699	-0.062	-0.041	-0.882	NA	-0.055	0.961	-0.776	-0.026	0.05	0.144	-0.492	-0.541	-0.483	-0.737	-0.657	0.056	0.598	-1.287	0.331	-0.66	-1.166	-0.683	-0.516	-1.109	-1.273	-0.257	0.551	0.656	-0.156	0.004	-1.184	-1.306	1.336	-0.434
target_dendritic_cells	T2	-0.717	-5.508	0.71	0.343	-0.418	-0.131	0.694	0.267	0.82	0.235	0.404	-0.347	NA	-0.63	0.903	0.965	0.678	NA	0.835	1.42	0	0.5	0.321	0.288	0.672	-0.048	0.404	-0.124	0.494	-0.548	0.107	-0.195	0.295	-0.181	-0.291	0.225	1.095	0.825	0.659	0.76	0.388	-0.414	1.102	-0.095	1.042	-1.262	1.026	0.537
target_dendritic_cells	T2	0.167	1.754	0.377	1.312	0.168	0.21	0.615	0.269	-0.688	-0.222	0.605	0.43	NA	0.421	0.241	1.33	0.69	-0.222	0.666	1.398	0.479	0.792	0.256	0.283	0.242	0.103	0.582	-0.012	0.467	0.653	0.256	0.411	0.28	0.43	0.611	0.411	0.399	0.006	0.648	0.09	0.707	0.624	0.702	0.069	0.283	-0.697	1.459	0.383
target_dendritic_cells	T2	0.11	0.883	0.45	-0.533	0.154	-0.556	0.629	0.793	-0.434	0.781	0.315	1.155	NA	0.494	0.627	0.302	0.251	NA	1.002	1.391	-0.269	0.304	0.177	0.125	0.354	-0.061	0.559	0.007	0.493	-0.27	-0.371	-0.606	0.252	-0.475	-0.784	-0.401	1.026	-0.164	0.028	0.607	0.073	-0.202	-0.47	1.555	2.771	-0.836	1.297	0.364
target_dendritic_cells	T2	-0.68	0.411	1.053	-0.722	0.786	-0.428	0.903	0.563	-0.722	0.366	0.269	0.893	3.013	0.603	0.213	0.556	0.239	-0.017	0.686	1.397	0.351	-0.406	0.124	0.261	0.464	0.568	0.381	-0.068	0.126	0.328	0.111	0.698	0.382	0.575	0.536	0.647	0.75	0.79	0.33	1.533	0.243	0.165	0.244	1.755	2.609	-0.546	0.956	0.311
placebo	T2	0.252	0.987	0.395	0.899	0.654	-0.459	0.561	0.354	-0.571	1.165	0.32	0.92	-3.485	0.651	-0.14	1.282	0.429	NA	1.084	1.504	0.012	1.167	0.275	0.355	0.308	1.202	0.625	0.404	0.541	0.492	0.063	0.829	0.338	0.573	0.648	0.523	0.659	-0.087	1.471	0.66	0.622	0.416	0.823	-1.228	-1.356	-0.223	1.66	0.463
target_dendritic_cells	T2	-0.001	1.406	0.782	1.289	0.366	1.14	0.774	-0.734	1.897	-0.046	0.181	0.534	1.469	0.388	0.461	0.695	0.443	-0.147	0.776	1.372	0.483	-0.028	0.132	0.261	0.646	-0.156	0.664	-0.257	0.38	1.023	1.257	0.172	0.216	0.255	0.321	0.47	0.871	0.65	0.304	1.257	1.328	1.453	1.486	-1.048	-0.546	-0.634	1.067	0.633
target_dendritic_cells	T2	-0.124	0.794	0.813	0.479	0.243	-0.14	0.809	0.52	0.517	0.033	0.225	0.251	NA	0.968	-0.181	1.021	0.48	-0.247	0.813	1.286	0.077	0.211	0.194	0.249	0.339	0.025	0.598	-0.106	0.475	0.643	0.304	0.512	0.244	0.512	0.628	0.386	0.795	0.523	0.453	0.796	0.739	0.724	1.343	1.801	0.424	-0.693	1.358	0.557
target_dendritic_cells	T2	0.059	1.295	NA	0.002	0.74	0.283	1.017	0.073	-1.068	0.062	0.315	0.527	-2.921	0.195	0.695	1.005	0.17	NA	0.552	1.458	0.295	0.261	0.181	0.292	0.208	0.726	0.321	0.009	0.08	-0.244	-0.363	-0.37	0.233	-0.199	0.07	-0.248	-0.116	-0.27	-0.198	-0.442	0.425	-0.257	-1.431	0.157	-0.663	-0.794	1.103	-0.017
target_dendritic_cells	T2	0.947	0.341	1.066	1.555	0.606	0.62	1.343	-0.995	-0.784	0.282	0.58	0.346	NA	0.546	-0.053	1.646	0.672	0.333	0.789	1.514	0.51	-0.441	0.465	0.291	0.417	-0.004	0.376	-0.188	0.409	0.984	1.14	0.824	0.22	0.312	0.993	1.148	1.406	0.822	1.24	0.892	1.165	1.227	0.695	0.341	1.066	-0.784	0.801	0.363
target_dendritic_cells	T2	-0.119	0.388	0.359	-0.169	0.298	0.287	0.716	-0.131	-0.216	-0.253	0.319	0.391	0.003	-0.249	0.599	1.129	0.54	0.218	0.858	1.311	-0.08	-0.027	0.223	0.199	0.748	-0.078	0.481	-0.244	0.786	0.511	0.179	0.191	0.273	-0.213	0.023	0.136	1.629	1.514	0.286	0.723	0.448	0.683	0.332	-0.303	0.845	-0.644	0.901	0.089
placebo	T2	-0.314	-4.432	0.709	1.303	0.67	0.632	0.917	0.444	1.032	0.051	0.048	0.9	-3.838	0.574	1.673	-0.693	0.417	0.908	0.843	1.107	-0.467	0.058	0.192	0.04	0.103	0.121	0.54	-0.201	-0.24	0.807	0.49	0.947	0.198	0.368	0.775	0.948	0.427	-0.244	0.23	-0.008	0.373	0.688	0.851	3.404	3.655	-0.643	1.422	0.752
placebo	T2	0.833	2.077	0.855	2.304	0.317	2.88	2.058	-0.605	-0.229	0.5	0.214	-0.337	-1.409	-1.127	-0.03	0.89	0.467	0.208	0.25	0.935	-0.095	0.545	0.158	0.194	0.235	0.12	0.606	-0.013	0.001	0.941	0.649	0.447	0.152	-0.408	0.678	0.715	0.248	0.009	1.021	-0.482	0.524	0.852	-0.155	-1.546	0.052	-2.086	0.547	0.353
placebo	T2	1.334	0.396	1.171	1.214	0.603	2.935	0.656	-0.968	0.943	1.557	0.197	0.223	-1.421	-0.382	0.987	1.859	0.867	0.369	1.539	1.724	0.247	0.645	0.488	0.711	0.714	1.45	0.459	0.505	0.697	1.328	1.735	1.271	0.272	0.912	1.526	1.831	1.762	1.079	1.718	2.073	1.452	1.483	2.117	0.733	-0.411	-1.242	2.084	0.349
target_dendritic_cells	T2	0.844	0.828	1.102	1.275	-0.292	1.799	0.981	-0.185	0.355	-0.634	0.068	-0.284	-4.521	-0.109	0.302	1.499	0.659	-0.135	0.924	1.337	0.15	0.405	0.201	0.202	0.381	0.297	0.251	0.135	0.272	0.999	0.924	0.532	0.18	0.239	0.844	0.837	0.832	0.933	1.605	0.766	0.851	1.116	1.726	-0.169	-0.344	-0.999	1.34	0.258
target_dendritic_cells	T2	-3.954	-4.232	-4.63	-7.733	NA	-5.56	NA	-6.803	-0.686	NA	-0.18	-5.876	-2.63	-1.405	-7.819	-3.696	-4.687	NA	-2.807	1.275	-3.849	-2.247	-0.034	0.137	-0.998	-1.197	NA	-1.425	-4.193	-3.751	-4.436	-2.837	0.272	NA	-1.807	-2.419	-5.369	-5.046	-7.037	-6.357	-0.895	-4.458	-4.02	-0.644	-2.728	-2.237	-2.312	-2.898
target_dendritic_cells	T2	-0.051	0.25	0.308	-1.005	0.27	-0.857	0.775	0.528	1.292	0.196	0.185	0.423	-2.065	-0.056	0.322	0.112	0.317	-0.205	0.6	1.38	-0.286	0.66	0.502	0.227	0.782	-0.084	0.28	-0.137	0.21	-1.116	-0.582	-0.988	0.256	-0.482	-0.756	-0.882	0.012	-0.043	-0.604	-0.313	-0.234	-1.007	0.183	1.066	1.954	-0.199	1.14	-0.044
target_dendritic_cells	T2	0.586	0.925	1.343	-0.438	0.509	0.477	0.894	-1.223	-0.491	0.634	0.165	0.733	3.652	-0.187	0.299	1.876	0.55	-0.024	0.439	1.517	0.578	0.327	0.131	0.337	0.144	0.936	0.888	0.207	-0.112	1.571	1.081	1.382	0.17	0.61	1.546	1.783	0.028	1.206	1.379	-0.188	1.296	1.595	-0.329	-3.094	-1.533	-0.355	0.946	0.176
target_dendritic_cells	T2	-0.222	0.589	1.146	0.373	0.531	0.521	0.681	1.037	2.602	0.696	0.244	0.428	NA	-0.672	0.807	0.89	0.31	NA	1.28	1.11	-1.081	0.662	0.425	-0.09	0.542	-0.121	0.903	0.067	0	-0.145	0.894	-0.665	0.269	-0.82	-0.56	0.367	1.436	1.098	0.951	0.975	0.327	0.202	0.979	0.19	-0.522	-0.782	1.347	0.145
target_dendritic_cells	T2	1.558	-5.203	1.269	0.942	0.076	1.212	0.757	0.393	2.088	0.776	0.135	0.856	NA	0.183	0.403	0.944	0.835	NA	0.989	1.419	0.498	0.538	0.066	0.195	0.398	-0.029	0.287	-0.322	0.625	1.028	1.138	0.901	0.244	0.685	1.066	1.496	1.054	0.19	1.11	1.94	0.786	1.051	0.317	-4.134	-0.848	-1.128	1.406	0.505
target_dendritic_cells	T2	-0.774	-0.715	-0.498	-0.576	-1.355	-0.976	-0.596	-0.09	0.184	-1.064	-0.059	-1.101	2.258	0.457	-0.922	0.111	-0.186	-1.662	0.148	0.924	-1.264	-0.984	0.083	-0.126	-0.648	0.365	-0.64	-0.48	-0.47	-0.147	-0.585	-0.103	0.405	-0.217	-0.473	-0.3	-0.023	-0.225	-0.383	-0.09	0.174	-0.225	-0.339	0.891	1.897	-0.125	0.837	0.438
target_dendritic_cells	T2	-0.342	0.751	1.149	0.588	0.563	-0.073	0.883	-0.068	0.67	1.232	0.181	1.4	NA	-0.588	0.747	0.041	0.579	0.601	1.297	1.454	0.226	0.548	0.314	0.388	0.061	2.616	0.553	1.299	0.582	0.421	-0.581	0.697	0.275	1.106	0.238	-0.492	1.57	0.954	0.534	0.925	0.674	0.101	-1.232	-4.007	-1.261	-0.617	1.204	-0.205
target_dendritic_cells	T2	-1.499	0.585	-0.425	-0.048	-0.898	-1.085	-0.447	-0.814	1.258	-0.647	0.053	-0.243	0.845	0.801	-1.4	-0.567	-0.332	-1.507	0.365	0.982	-1.436	-0.12	0.072	-0.279	-0.318	-0.138	-0.591	-0.726	-0.522	-0.715	-1.3	-0.99	0.303	-0.926	-1.745	-1.474	-0.247	-0.483	-0.767	-0.074	-0.194	-0.823	-1.99	0.217	0.179	-0.665	0.894	0.043
target_dendritic_cells	T2	0.85	1.243	-0.076	-0.098	-0.016	-0.059	0.806	0.642	-0.665	-0.057	0.181	0.21	1.69	0.012	0.5	1.022	0.47	-0.803	0.198	1.045	-0.182	0.758	0.389	-0.112	0.231	0.321	0.581	0.053	0.374	0.49	0.365	0.469	0.321	-0.499	0.402	0.714	0.534	-0.233	1.61	0.356	0.212	0.232	0.551	0.685	0.926	-0.931	1.185	0.186
placebo	T2	0.007	1.679	1.231	1.586	0.937	0.526	1.44	1.142	0.063	0.661	0.219	1.372	2.425	-0.42	0.562	0.03	0.484	0.045	1.163	1.3	0.744	0.169	0.225	0.152	0.475	0.662	0.232	-0.253	0.119	-0.122	0.321	0.192	0.244	0.566	-0.015	0.455	1.258	1.163	0.974	1.388	0.214	-0.275	0.63	0.355	0.577	-0.561	1.754	0.388
placebo	T2	0.457	1.134	0.041	2.143	0.469	0.517	0.862	-1.456	-0.22	0.323	0.187	0.388	-0.181	-0.161	0.074	1.289	-0.123	-0.282	0.376	1.063	-0.073	0.741	0.267	-0.102	-0.075	0.56	0.525	0.062	0.596	-0.491	-0.176	-0.345	0.233	-0.528	-0.629	-0.402	1.362	0.673	1.249	1.969	0.369	-0.403	0.816	-0.277	-1.005	-0.797	0.88	0.081
target_dendritic_cells	T2	2.916	-0.335	0.388	2.388	-0.168	2.011	1.309	0.163	1.617	0.8	0.375	0.507	-3.659	1.456	0.333	1.476	0.232	0.196	0.72	1.353	-0.045	-0.079	0.482	0.175	-0.102	1.501	1.06	0.77	0.571	1.03	0.97	0.716	0.267	0.187	0.462	1.137	0.928	0.453	2.155	1.363	0.886	0.959	1.307	-0.718	-0.104	-0.387	-0.509	0.615
placebo	T2	0.717	-0.097	1.11	1.568	0.85	0.424	1.124	0.726	-0.06	1.34	-0.042	0.72	-4.044	0.213	1.149	0.766	0.907	0.633	1.239	1.311	-0.466	0.481	0.13	0.326	0.395	0.823	0.452	0.28	0.122	0	0.878	1.208	0.371	0.447	0.327	0.844	1.35	1.433	1.316	1.407	0.207	0.12	0.849	-1.406	-0.467	-1.073	2.368	1.053
target_dendritic_cells	T2	0.435	1.499	-0.05	0.875	1.168	0.554	0.794	0.211	0.562	0.798	0.2	0.761	NA	-0.211	0.807	1.259	0.573	0.061	1.204	1.109	0.498	0.486	0.104	-0.169	0.314	0.244	0.409	-0.147	0.523	0.403	0.169	0.413	0.34	0.267	0.027	0.212	1.438	0.296	1.045	0.777	0.385	0.208	-0.589	-1.473	-1.219	-0.782	1.245	0.041
placebo	T2	0.148	1.004	0.716	0.024	-0.218	0.128	0.916	-2.329	0.913	0.187	0.277	0.093	2.487	1.115	0.319	1.526	0.242	-0.355	0.444	1.419	0.371	0.124	0.196	0.071	0.101	0.47	0.463	-0.116	0.382	2.917	2.369	2.418	0.368	0.994	2.589	2.601	0.374	0.31	1.783	-0.295	1.849	2.711	1.519	-0.426	-0.436	-1.415	1.038	-0.154
placebo	T2	-1.251	-0.877	-0.947	-2.441	-3.499	-1.578	-1.7	-2.043	0.98	-2.371	-0.118	-2.243	NA	0.246	-2.642	-0.671	-1.344	NA	-0.388	0.973	-1.554	-0.443	0.022	-0.243	-0.653	-0.816	-0.877	-1.031	-1.573	-1.61	-1.225	-1.43	0.336	-1.183	-0.97	-0.687	-1.463	-1.716	-2.038	-1.389	-0.507	-1.701	-0.526	-0.245	-1.177	-0.201	1.008	-0.252
placebo	T2	0.998	-0.436	0.57	1.199	0.263	0.452	0.862	0.847	1.108	0.249	0.357	0.607	-3.182	0.54	0.146	1.346	0.616	NA	0.475	1.188	-0.042	-0.094	0.183	-0.047	0.413	1.04	0.732	0.3	0.49	0.593	0.525	0.174	0.317	0.17	0.069	0.057	1.053	0.579	0.756	1.761	0.786	0.794	0.61	-0.074	-0.415	-1.39	1.531	0.353
placebo	T2	-1.301	-1.087	-0.243	-1.128	-2.541	0.846	-0.953	-2.049	-1.389	-2.062	0.123	-1.419	-1.329	-1.591	-1.158	0.285	-1.227	NA	-2.876	0.973	-0.614	-0.576	0.028	-0.204	-0.855	-0.097	-0.202	-0.854	-0.718	-1.363	-1.154	-0.89	0.251	-0.547	-0.769	-0.944	-0.724	-1.35	-0.808	-0.246	-0.026	-1.356	-0.122	2.014	2.513	-1.219	0.599	-0.589
target_dendritic_cells	T2	-0.246	1.561	-1.097	-3.064	0.546	0.223	-0.377	-0.96	1.012	0.27	1.251	0.646	NA	-0.553	0.429	-0.637	0.262	0.468	-3.533	1.121	1.242	-0.433	0.422	-0.054	0.268	1.426	0.729	0.406	0.26	0.967	0.969	0.818	0.19	0.194	0.332	0.831	0.039	0.322	0.42	0.744	0.576	0.887	1.359	1.901	2.568	0.54	1.041	0.16
target_dendritic_cells	T2	NA	-5.056	NA	NA	NA	-7.393	NA	-10.492	-4.767	NA	-0.11	-10.045	-4.313	NA	NA	-7.957	NA	NA	-5.557	0.879	-4.157	-3.986	-0.03	-0.281	-2.148	-1.225	NA	-1.525	-7.954	-8.846	-7.677	-4.892	0.392	NA	-8.59	NA	-9.162	-10.827	NA	NA	-0.66	-8.334	-10.876	0.395	-0.186	NA	-6.637	-6.105
placebo	T2	-0.36	1.836	-0.972	-0.081	0.121	-1.677	0.903	-1.044	-0.222	-0.162	1.004	-0.464	5.552	0.018	-0.047	0.115	0.257	-0.041	-0.445	1.265	1.546	-0.464	0.576	-0.07	0.2	0.31	0.555	0.206	0.358	1.845	0.906	1.284	0.203	0.179	1.296	0.886	-0.528	-0.901	0.503	0.186	0.889	1.656	-0.29	-0.717	-0.354	1.02	1.085	0.023
target_dendritic_cells	T2	0.864	2.516	NA	0.711	-0.008	1.696	1.078	-0.688	0.125	-0.447	0.115	0.44	0.246	-0.397	0.741	1.004	0.053	0.034	0.48	1.504	0.897	-0.012	0.389	0.094	0.195	0.586	0.803	-0.044	0.016	0.443	0.616	0.433	0.316	0.349	0.552	0.872	0.745	0.035	1.099	0.283	0.85	0.485	-0.019	-1.38	-1.136	-1.25	1.24	0.191
target_dendritic_cells	T2	NA	-5.614	-8.939	NA	NA	-7.717	NA	NA	-7.907	NA	-0.098	-9.315	NA	NA	NA	-10.211	NA	NA	-7.756	0.853	-5.494	-6.323	-0.071	-0.31	-3.815	-1.229	-1.4	-1.447	-9.8	-10.022	-8.814	-6.308	0.474	NA	NA	NA	-10.787	NA	NA	NA	-1.429	-8.564	NA	2.925	3.276	NA	-9.649	-8.711
target_dendritic_cells	T2	-0.206	0.219	0.364	-2.715	1.567	-0.439	-0.495	-1.836	-0.767	0.146	0.044	-0.484	-2.141	-0.967	-0.387	-0.054	0.357	0.627	-1.122	1.449	1.22	0.456	0.331	0.11	-0.084	0.581	0.44	-0.034	0.96	1.705	0.978	1.073	0.205	-0.161	1.526	1.72	-0.972	-0.345	0.159	-1.177	1.147	1.561	-1.215	-1.911	-0.778	1.055	1.145	0.216
placebo	T2	0.909	-0.528	0.783	-0.43	0.281	0.788	0.719	-0.584	0.334	0.346	0.702	0.592	1.02	0.072	0.233	0.084	0.628	0.308	1.018	1.07	-0.563	0.211	0.274	0.099	0.358	0.637	0.993	0.086	0.555	0.987	1.012	0.34	0.326	-0.36	0.089	0.445	0.97	0.446	0.196	1.249	0.832	1.065	1.324	0.214	0.492	-0.616	0.932	0.276
placebo	T2	0.538	2.192	0.63	-0.184	0.297	1.141	0.591	-1.839	0.102	-0.379	0.287	-0.023	NA	-0.771	0.027	1.534	-0.1	-0.242	0.716	1.426	1.067	0.176	0.201	0.029	0.041	0.077	0.319	-0.336	0.317	0.015	0.328	0.314	0.203	0.359	0.749	0.759	0.482	0.233	1.802	-0.223	0.644	0.085	2.116	1.677	-0.761	-1.053	1.356	-0.247
target_dendritic_cells	T2	-0.447	1.353	0.555	0.298	0.09	1.607	0.82	0.041	-1.638	0.211	0.221	0	-3.642	-0.59	1.122	0.289	0.087	0.135	0.868	1.279	0.363	0.152	0.501	0.011	-0.072	1.251	0.48	0.423	0.482	0.172	0.316	0.453	0.315	1.222	-0.137	0.284	2.387	1.584	0.55	1.183	0.779	0.134	-1.158	3.419	3.855	-0.795	1.128	0.061
target_dendritic_cells	T2	-0.153	-4.676	1.451	-0.15	-0.047	0.452	0.931	1.425	0.158	0.447	0.511	0.877	1.407	0.996	0.509	1.685	1.13	0.183	0.86	1.348	0.336	0.269	0.59	0.298	0.046	0.682	0.189	-0.031	0.881	1.849	2.212	1.926	0.325	1.091	1.427	2.198	1.434	1.269	1.336	1.261	1.498	1.834	1.544	-1.244	-1.241	-1.192	2.392	0.905
placebo	T2	0.957	0.704	-0.785	-1.069	0.613	0.037	0.233	-0.119	-0.317	-0.443	0.088	0.273	0.964	-0.194	0.299	0.343	0.546	0.299	-1.445	1.25	1.182	-0.745	0.425	0.007	0.371	0.344	0.396	-0.152	0.368	0.993	0.615	0.771	0.226	0.085	0.996	0.922	-0.131	0.105	0.153	0.451	0.642	0.808	0.153	0.264	-0.049	0.481	0.803	0.534
target_dendritic_cells	T2	0.152	-0.896	0.84	-1.055	-0.183	0.491	0.46	-1.086	0.353	0.527	0.206	0.455	3.27	0.354	0.74	0.535	0.481	NA	0.494	0.988	-0.429	0.098	0.304	-0.246	0.279	0.433	0.422	-0.168	0.203	1.843	1.303	0.75	0.279	-0.334	0.384	0.906	0.457	0.595	-0.463	-0.62	0.891	1.9	-0.378	-0.338	0.109	-0.853	1.764	0.046
placebo	T2	-0.407	0.161	-0.141	1.433	0.632	0.17	1.353	-0.285	0.034	-0.083	0.144	0.276	-2.909	0.79	0.205	1.113	0.086	0.619	0.386	1.087	0.073	-0.032	0.367	-0.041	0.054	0.918	0.325	0.14	0.422	0.658	0.665	0.596	0.239	0.255	0.47	0.494	1.412	1.432	1.945	1.106	0.919	0.796	-0.293	-1.607	-1.18	-1.292	0.975	0.097
target_dendritic_cells	T2	-0.47	0.219	0.403	-1.417	-0.343	0.109	0.58	0.193	0.101	-0.051	0.251	0.381	-4.029	0.82	0.236	0.829	0.515	NA	0.722	1.423	0.544	0.099	0.546	0.088	0.373	0.03	0.51	-0.13	0.525	0.114	0.193	0.282	0.221	0.341	0.603	0.849	1.012	0.805	0.008	1.132	0.481	-0.179	-0.198	-0.016	0.683	-1.198	1.182	0.06
target_dendritic_cells	T2	2.855	0.114	1.087	0.362	0.342	2.784	1.523	2.13	0.596	0.405	0.254	0.59	-1.007	0.485	1.008	0.152	0.507	0.634	0.864	1.061	-0.6	0.031	0.45	-0.025	-0.431	1.296	0.521	0.915	0.038	0.71	0.892	1.004	0.191	0.22	-0.087	0.185	1.415	1.927	1.241	0.992	1.446	0.704	0.769	-1.561	-0.72	-0.906	1.053	0.082
target_dendritic_cells	T2	0.307	0.759	-2.949	NA	0.796	0.324	-4.334	-2.148	0.939	0.131	NA	-0.727	-2.006	-0.841	-0.255	-0.463	0.141	0.422	NA	1.282	0.911	0.727	-0.633	0.672	0.034	-3.156	0.618	-0.41	0.561	1.426	1.321	0.444	0.249	-0.599	0.657	0.939	-0.517	-0.717	0.272	-0.152	0.813	1.304	0.015	-0.375	-0.225	1.047	0.64	0.373
placebo	T2	-1.121	0.931	-0.86	-1.455	-0.314	-0.152	-0.274	0.179	-0.51	-0.376	-0.478	0.224	-0.361	1.114	-0.356	-0.848	0.369	0.506	-2.586	1.233	1.444	0.055	0.402	0.013	0.342	0.315	0.426	-0.188	0.455	-0.127	-0.413	-0.688	0.281	-0.409	-0.937	-0.847	-0.174	0.043	-0.427	-0.335	-0.086	-0.154	-0.683	-0.965	-0.005	1.121	1.205	-0.05
placebo	T2	1.145	1.572	-0.837	-0.421	1.772	-0.148	0.699	-0.796	-0.327	0.479	-0.129	-0.28	0.211	-0.724	0.196	0.417	0.403	0.801	-1.204	1.328	0.72	0.823	0.878	0.334	-0.356	0.968	0.457	0.245	0.331	-0.215	-0.328	-0.299	0.183	-0.451	0.194	-0.356	-0.851	0.026	0.924	-0.286	0.468	-0.163	0.188	-1.486	-1.647	0.733	0.507	0.767
target_dendritic_cells	T2	0.577	-3.781	-4.381	-4.052	0.542	0.835	-1.212	-2.201	1.902	0.249	-1.222	-0.174	NA	0.272	0.118	0.321	0.631	0.281	-4.235	1.059	1.59	-0.447	0.409	0.026	0.682	1.319	0.541	0.583	0.282	3.321	2.161	2.775	0.271	0.895	2.744	2.667	-0.112	0.475	0.742	0.905	1.543	2.96	0.386	-1.564	-1.069	0.251	0.685	0.123
target_dendritic_cells	T2	0.239	-3.605	-1.467	-0.865	0.172	0.46	0.681	0.054	0.338	0.004	0.242	0.452	1.457	-0.222	0.154	-0.268	-3.021	1.136	-0.12	1.378	0.342	-0.417	0.465	0.854	0.375	0.655	0.708	0.058	0.198	1.442	1.644	0.086	0.157	-0.694	0.016	0.401	0.051	0.342	0.429	0.904	1.421	1.791	1.595	-0.487	0.301	-0.425	1.483	0.342
target_dendritic_cells	T2	1.854	-1.816	-0.198	0.264	0.61	0.775	1.253	-0.466	0.813	-0.187	0.277	-0.09	0.236	0.457	0.19	0.641	0.468	0.332	0.565	1.154	0.383	-0.597	0.384	0.097	0.475	0.25	0.661	0.273	0.903	-0.371	0.091	-0.525	0.219	-0.517	0.034	0.022	0.844	0.789	1.322	0.456	0.259	-0.423	1.396	-3.013	-0.951	0.287	0.947	0.083
target_dendritic_cells	T2	0.725	-0.44	1.322	0.187	1.106	1.371	0.945	-0.117	1.739	0.405	0.585	-0.034	NA	-0.33	0.741	-0.149	0.563	0.405	1.15	1.369	0.148	0.33	0.478	0.185	0.359	0.075	0.599	0.092	0.786	0.092	-0.133	0.191	0.222	-0.259	0.087	-0.358	0.653	0.585	1.11	1.297	0.388	0.03	0.012	-0.688	-1.137	0.298	0.701	0.264
target_dendritic_cells	T2	0.177	0.768	0.501	-2.638	1.277	-0.437	0.601	0.116	-0.309	0.78	0.136	0.856	1.091	-0.131	0.139	-1.039	-4.428	0.397	0.596	4.409	1.227	0.176	0.465	2.64	0.116	0.364	0.708	-0.017	0.368	0.082	-0.075	-0.197	0.238	-0.141	-0.677	-0.801	-0.618	-0.522	-0.58	0.172	0.568	0.27	0.073	-0.958	-0.395	0.929	1.269	0.367
placebo	T2	-0.075	-0.036	0.399	-0.123	1.492	-0.015	1.153	-0.273	0.028	-0.174	-0.51	0.104	1.832	0.159	0.69	0.399	0.546	0.986	1.174	1.675	-0.109	0.084	0.189	0.285	0.617	0.529	0.138	-0.184	0.854	1.485	0.724	0.756	-0.548	-0.181	0.446	0.427	0.949	0.898	1.551	NA	0.815	1.254	1.256	-0.983	-1.041	-0.09	0.776	0.344
target_dendritic_cells	T2	-0.835	1.137	0.381	-0.102	0.932	-0.217	0.926	-0.792	-0.793	0.384	-0.204	0.37	NA	0.612	0.829	-1.084	0.225	0.125	1.354	1.405	0.924	1.013	0.152	0.122	0.675	-0.045	0.358	-0.224	-0.367	-1.622	-0.528	-1.593	-0.631	-0.862	-1.768	-1.407	-0.373	-1.136	0.719	NA	-0.617	-1.247	0.44	0.505	1.726	0.534	0.823	-0.161
target_dendritic_cells	T2	0.503	0.816	0.933	0.358	-0.246	1.075	1.077	-0.116	2.35	0.925	0.147	0.639	-0.402	0.077	0.743	0.868	0.951	NA	1.317	1.254	0.956	-0.549	0.017	0.025	1.034	-0.124	0.422	-0.095	0.799	-0.66	-0.343	-0.506	-0.614	-0.028	-0.218	-0.137	1.451	1.179	1.327	NA	-0.319	-0.658	0.161	3.347	3.698	0.318	1.251	0.436
target_dendritic_cells	T2	0.546	2.017	0.935	-0.8	0.761	0.222	1.096	1.379	-0.277	-0.129	0.379	0.348	1.092	-0.456	0.491	0.002	0.212	0.853	1.153	1.368	0.716	0.486	0.203	0.061	0.471	-0.01	0.525	-0.299	0.671	0.933	1.029	0.303	-0.642	-0.072	0.201	0.498	0.822	0.728	0.758	NA	0.408	1.09	1.715	-0.69	-0.243	0.726	1.676	0.258
target_dendritic_cells	T2	0.61	-0.021	0.67	-2.17	1.222	0.189	0.785	-1.044	-0.41	0.29	-0.04	0.529	2.066	0.453	0.212	0.142	0.846	0.282	0.698	1.251	0.517	-0.306	0.306	0.046	0.387	0.019	-0.029	-0.316	0.508	0.273	0.157	0.242	-0.698	0.052	0.081	0.108	-0.233	0.431	0.203	NA	0.17	0.114	0.516	-0.262	-0.353	0.731	1.066	0.316
placebo	T2	-0.461	0.519	0.375	0.863	0.476	0.874	1.071	0.015	-0.14	-0.165	-0.213	0.128	NA	0.146	-0.256	0.695	0.392	0.668	1.013	1.356	0.724	0.303	0.321	0.253	0.397	-0.215	0.333	-0.372	0.824	1.292	1.121	0.815	-0.629	0.22	0.954	0.95	0.725	0.845	0.807	NA	1.145	1.361	0.796	-0.933	-0.683	0.68	1.556	0.424
target_dendritic_cells	T2	-0.334	0.389	0.942	0.909	1.331	0.48	1.531	-1.205	1.391	1.323	-0.102	1.23	2.951	0.545	0.31	0.276	0.539	0.246	1.396	1.383	0.207	0.533	0.054	0.136	0.474	0.571	0.23	0.323	0.715	0.237	0.678	0.204	-0.686	0.088	0.366	0.443	0.549	-0.41	1.649	-0.18	0.412	0.499	0.158	0.969	-0.968	-0.161	0.98	0.321
target_dendritic_cells	T2	-0.459	2.423	0.549	-1.273	-0.385	-1.018	0.983	0.241	-1.265	0.765	-0.575	0.228	NA	-0.103	-0.235	-0.506	0.155	NA	0.937	1.621	1.293	0.839	0.02	0.513	0.429	0.465	0.393	0.167	-0.11	0.111	-0.209	-0.549	-0.724	-0.537	-0.883	-0.858	-1.326	-0.864	-1.097	NA	-0.348	0.063	-1.093	-0.787	-0.237	1.411	1.331	-0.254
target_dendritic_cells	T2	-0.783	-4.096	1.373	0.099	-0.195	0.298	1.01	-0.178	-0.163	0.562	-0.166	0.187	-1.061	-0.582	0.731	0.312	0.887	0.137	0.818	0.986	0.398	0.156	0.24	-0.005	0.702	-0.063	0.345	-0.071	0.816	0.299	-0.05	0.001	-0.652	-0.262	-0.145	-0.234	0.518	0.265	0.452	NA	-0.086	-0.028	-0.513	0.773	1.481	-0.797	1.306	0.801
target_dendritic_cells	T2	0.642	-0.302	1.039	-0.264	0.352	0.214	1.092	1.209	-0.039	0.836	0.077	0.696	-0.65	0.166	0.356	0.519	1.007	0.729	0.964	1.523	0.814	0.332	0.584	0.277	0.551	1.194	0.447	0.047	0.603	1.044	1.188	0.569	-0.731	0.257	-0.091	0.137	1.018	1.14	0.199	NA	0.652	1.144	1.905	-1.773	-0.74	1.53	1.403	0.611
target_dendritic_cells	T2	-0.141	0.376	0.916	-1.592	1.204	-0.052	0.996	-1.338	-1.59	0.176	-0.198	0.696	-3.11	0.156	0.025	-0.239	0.434	0.553	0.551	1.304	0.809	-0.247	0.017	0.099	0.178	0.527	0.49	0.015	0.415	1.736	1.169	1.206	-0.635	-0.073	0.952	0.879	-0.124	-0.091	0.058	-1.184	0.852	1.799	0.123	-0.428	-0.471	0.169	0.518	0.009
target_dendritic_cells	T2	-0.482	-0.194	1.341	0.94	1.365	0.444	1.271	1.482	1.157	0.486	-0.435	0.828	-0.404	0.306	0.713	-0.388	0.573	0.429	0.674	1.506	1.542	-0.419	0.127	0.251	0.309	-0.163	0.223	-0.37	0.059	0.091	0.066	-0.431	-0.697	-0.201	-0.671	-0.57	-0.382	0.513	-1.624	NA	0.029	0.238	0.248	-0.484	-1.121	1.499	1.199	0.555
target_dendritic_cells	T2	-0.028	-0.26	0.916	0.214	1.683	0.377	1.33	-0.788	0.817	1.503	-0.561	1.055	3.633	-0.393	-0.027	-0.312	0.486	0.987	1.689	1.258	0.123	0.5	0.241	0.018	0.882	0.679	0.251	0.274	0.509	0.528	0.35	0.027	-0.763	-0.012	-0.132	-0.422	0.432	0.365	0.642	NA	0.605	0.779	0.796	-0.505	-1.364	0.857	1.353	0.213
placebo	T2	-0.118	0.955	1.12	-0.244	1.772	0.666	1.331	1.713	0.87	1.43	-0.05	1.573	0.21	1.218	0.66	0.396	0.873	0.799	1.281	1.167	0.516	-0.197	0.075	0.039	0.61	0.236	0.418	-0.025	0.533	1.002	0.894	0.295	-0.666	-0.2	-0.032	0.197	1.096	1.842	1.068	0.435	0.58	1.147	0.34	-0.604	-0.296	-0.361	2.049	1.32
target_dendritic_cells	T2	0.365	0.805	1.437	0.971	1.469	0.282	1.018	0.358	0.217	1.05	0.297	1.244	3.304	0.186	0.477	0.303	0.409	1.074	1.192	1.433	0.577	-0.075	-0.005	0.222	0.142	2.13	0.446	0.605	0.524	0.799	0.075	1.249	-0.707	1.048	0.658	0.316	0.759	0.578	1.208	NA	0.679	0.673	-1.237	-0.982	-0.561	0.563	1.167	0.576
target_dendritic_cells	T2	0.555	-0.01	0.662	-2.909	0.206	0.358	-0.153	-0.814	-1.506	0.43	-0.382	0.227	NA	-0.791	-0.042	-0.135	0.253	0.544	1.205	1.256	0.619	0.362	0.043	0.177	0.349	-0.143	0.177	-0.275	0.92	0.621	0.541	0.081	-0.606	-0.537	0.177	0.014	0.323	0.87	-0.139	NA	0.42	0.707	-0.026	0.374	1.346	0.77	1.012	-0.027
placebo	T2	0.444	1.268	1.055	1.77	0.817	1.269	1.695	1.62	1.973	0.285	-0.405	0.401	-1.725	0.31	0.616	0.451	0.802	0.38	0.948	1.488	1.205	0.451	0.001	0.363	0.889	1.534	0.407	0.504	0.898	0.035	0.391	-0.611	-0.869	-0.189	-0.989	-0.853	0.764	0.581	0.515	NA	0.442	0.417	1.355	-2.683	-1.142	0.507	1.321	0.255
target_dendritic_cells	T2	0.075	1.22	NA	1.088	0.393	0.359	1.341	2.018	2.052	1.901	0.402	1.329	1.612	-0.001	1.602	0.849	0.231	0.926	1.433	1.508	0.71	0.565	0.298	0.331	0.654	0.83	0.12	0.331	0.647	0.022	0.497	0.235	-0.647	0.145	-0.263	-0.049	1.532	1.546	1.714	NA	0.662	0.287	0.287	0.236	-0.41	0.087	1.425	0.041
placebo	T2	0.535	1.06	1.461	1.982	1.048	0.904	1.425	0.867	0.532	0.839	-0.529	0.686	-3.156	-0.481	1.03	0.346	1.107	1.158	1.39	1.274	0.323	0.218	0.14	0.051	0.749	-0.511	0.294	-0.64	0.767	1.454	0.952	1.137	-0.878	-0.15	0.475	0.416	0.711	1.207	0.999	NA	0.58	1.503	1.044	-1.77	-1.184	0.658	1.471	1
target_dendritic_cells	T2	0.243	1.024	1.521	-0.224	1.137	0.175	1.28	1.461	0.166	-0.072	-0.247	0.367	-0.523	1.045	0.093	-1.559	0.171	0.298	0.945	1.382	0.597	-0.221	0.312	0.148	0.075	0.097	0.17	-0.336	-0.17	-1.007	-0.617	-1.164	-0.69	-0.474	-1.546	-1.351	-0.014	0.057	0.336	NA	-0.193	-0.537	-0.092	-0.042	0.255	1.099	1.905	-0.515
placebo	T2	0.619	2.02	0.633	1.531	1.346	1.752	2.128	2.462	2.568	1.645	-0.194	1.739	2.408	0.324	1.399	-0.243	0.899	0.299	1.229	1.594	0.987	0.378	0.23	0.474	0.69	0.492	-0.029	-0.212	0.38	0.391	1.557	0.3	-0.744	-0.027	0.168	0.982	0.984	1.271	0.358	NA	0.373	0.566	1.072	2.284	0.119	0.517	1.325	0.571
target_dendritic_cells	T2	0.822	0.369	0.474	-0.907	0.994	0.367	0.665	0.449	0.295	0.208	-0.42	0.385	-3.972	-0.061	0.345	-0.766	0.237	0.724	0.859	1.431	1.207	0.633	0.293	0.286	0.511	-0.374	0.161	-0.399	0.683	-0.786	0.004	-0.892	-0.627	-0.515	-0.689	-0.776	-0.436	-0.127	0.088	NA	-0.541	-0.857	1.055	-1.044	-0.992	1.02	1.467	0.239
target_dendritic_cells	T2	0.611	0.592	1.692	1.691	0.446	1.132	1.459	1.161	1.539	1.227	-0.645	0.934	2.702	-0.603	0.925	-0.206	0.563	0.105	0.614	1.418	0.411	-0.452	0.325	0.224	0.576	0.232	0.037	-0.231	0.459	0.965	1.438	0.682	-0.696	-0.112	0.198	1.039	0.022	1.063	0.237	NA	0.382	0.954	1.335	-2.207	-0.526	0.369	1.796	0.409
target_dendritic_cells	T2	-0.339	0.402	0.82	-1.045	0.525	0.153	0.631	0.737	0.678	0.963	-0.197	0.834	-4.137	0.341	0.69	-0.099	0.562	0.636	1.29	1.524	0.746	0.12	0.226	0.413	0.661	0.17	0.19	-0.068	0.571	0.261	0.64	0.077	-0.732	-0.29	-0.075	0.358	0.149	-0.202	0.607	NA	0.066	0.503	0.911	-1.086	-1.167	0.148	1.511	0.426
placebo	T2	0.574	-0.29	0.6	-1.059	0.64	0.063	0.68	0.565	-2.057	-0.517	0.614	0.418	0.837	-0.687	0.089	-0.589	-0.025	0.14	0.614	1.408	0.809	-0.359	0.233	0.169	0.238	-0.157	0.03	-0.555	0.29	-0.078	-0.164	-0.707	-0.662	-0.421	-0.802	-0.571	0.116	0.69	-0.428	NA	-0.087	0.027	-0.969	-0.247	-0.801	0.588	1.62	-0.156
target_dendritic_cells	T2	0.793	-2.425	0.905	-1.535	1.598	0.57	0.787	1.052	2.059	-0.299	-0.607	0.135	0.92	-0.117	0.414	-0.065	0.157	0.447	0.823	1.757	1.288	0.175	0.094	0.449	0.073	0.193	-0.011	-0.66	0.027	0.912	0.38	1.154	-0.634	0.593	1.332	1.033	-0.994	-0.485	0.469	NA	0.303	0.775	-0.603	0.269	-1.013	0.78	0.641	0.34
target_dendritic_cells	T2	0.32	0.072	0.735	0.774	1.236	0.604	1.46	0.16	-0.404	1.184	-0.181	1.46	2.63	-0.288	0.553	0.674	0.494	0.675	1.237	1.724	0.892	0.637	0.244	0.704	0.329	0.488	-0.256	-0.099	0.842	1.23	1.412	0.462	-0.748	0.803	0.348	0.565	0.77	0.642	1.522	NA	1.092	1.585	1.471	-0.947	-0.941	-0.043	1.291	0.718
placebo	T2	0.159	0.49	0.778	-0.018	1.075	0.314	1.022	0.243	-1.152	0.207	-0.361	-0.11	NA	0.378	0.172	-1.584	-0.719	0.739	0.845	1.244	0.414	0.182	0.069	0.048	1.176	0.565	-0.105	-0.061	0.184	-0.091	-0.17	-0.495	-0.821	-0.266	-0.737	-0.784	-0.407	0.383	0.27	NA	-0.101	0.188	0.118	3.425	5.59	0.635	0.851	-0.46
target_dendritic_cells	T2	0.938	1.238	0.888	-0.022	1.326	0.773	1.142	0.693	-0.415	0.097	-0.505	0.685	-4.279	0.184	0.604	-0.148	0.65	0.647	1.402	1.39	0.32	0.657	0.244	0.617	0.771	-0.656	0.135	-0.815	0.34	0.212	0.769	-0.243	-0.828	-0.487	-0.397	0.256	0.259	0.242	0.994	NA	0.1	0.463	-1.224	1.11	1.171	0.282	1.264	0.619
target_dendritic_cells	T2	0.544	-0.746	0.546	1.288	1.344	1.154	1.525	1.318	-0.041	-0.09	-0.488	1.155	1.269	-0.133	0.345	-0.924	0.878	0.85	0.925	1.254	0.549	0.418	0.261	0.081	0.082	-0.351	0.065	-0.737	0.773	1.137	0.878	0.671	-0.802	-0.025	0.111	0.075	0.567	0.774	0.329	0.911	0.653	1.212	0.545	1.129	-0.633	0.673	0.384	0.226
target_dendritic_cells	T2	1.185	NA	0.933	-0.469	1.172	1.271	0.811	0.845	-0.521	0.517	-0.59	0.437	2.59	0.012	1	-0.695	0.342	0.79	1.014	1.468	1.222	0.006	0.138	0.157	0.298	-0.092	0.049	-0.646	0.343	2.056	1.825	1.507	-0.817	0.356	1.419	1.58	-0.096	0.412	-0.078	NA	1.392	2.118	0.377	2.539	2.177	0.533	1.403	0.116
target_dendritic_cells	T2	-0.009	1	1.569	0.057	1.896	1.894	1.148	0.874	-0.275	1.091	-0.585	0.687	3.297	-0.216	0.607	-0.985	0.755	0.984	0.539	1.645	0.166	-0.286	0.281	1.458	0.153	0.635	-0.253	-0.506	0.39	1.048	1.525	0.294	-0.868	-0.288	-0.107	0.304	0.588	0.984	0.065	0.09	0.963	1.429	1.681	0.618	1.419	0.335	1.539	0.735
target_dendritic_cells	T2	-0.355	-0.675	0.393	1.001	1.467	1.303	1.248	1.409	0.661	0.154	-0.486	0.727	NA	-0.071	0.603	0.034	0.505	1.203	1.528	1.379	0.632	0.299	0.042	0.285	0.623	0.569	-0.108	-0.366	0.14	0.249	1.206	-0.056	-0.927	-0.161	-0.691	-0.363	0.837	1.108	0.628	NA	0.662	0.505	0.814	-0.236	-1.322	1.098	0.981	0.343
target_dendritic_cells	T2	-0.219	NA	0.72	0.097	0.721	-0.212	0.902	0.231	-0.206	0.335	-0.213	0.635	NA	0.022	-0.056	-0.34	0.696	1.021	1.122	2.984	0.499	-0.146	0.236	1.339	0.235	0.778	0.111	-0.287	0.339	0.112	-0.477	-0.387	-0.024	-0.237	-0.568	-0.917	0.092	0.56	0.129	NA	0.141	0.217	-0.795	1.164	-0.5	0.102	0.853	0.586
target_dendritic_cells	T2	-0.127	2.942	0.633	0.898	0.493	-1.124	1.089	0.978	0.269	0.131	0.538	0.177	-2.532	1.213	-0.295	0.069	0.431	0.793	1.413	1.658	0.42	0.556	0.763	0.251	0.255	0.919	0.191	0.193	0.408	-1.064	-0.904	-1.33	0.861	-0.613	-2.008	-2.006	0.462	0.73	0.402	NA	-0.281	-0.864	-0.415	-1.232	-0.681	0.41	0.766	0.134
target_dendritic_cells	T2	1.287	NA	NA	1.321	0.605	0.222	1.817	0.568	0.012	0.093	0.555	0.983	1.836	1.175	0.677	0.246	0.11	0.739	1.187	1.65	0.493	0.536	0.685	0.325	0.023	-0.266	0.312	-0.445	0.8	0.996	0.73	0.643	0.724	0.09	0.247	0.414	0.43	0.804	1.877	NA	0.64	1.053	0.612	-1.062	-1.122	0.951	-0.054	0.306
placebo	T2	1.357	1.846	0.335	0.453	0.613	-0.022	0.617	1.248	-1.238	0.662	0.52	0.406	-1.709	-0.19	1.257	-0.837	0.179	0.648	1.074	1.566	1.162	0.015	0.595	0.147	0.154	0.112	0.277	-0.224	0.355	1.065	0.1	0.041	0.719	-0.173	-0.77	-0.964	0.156	0.811	-0.686	NA	-0.086	1.021	-0.217	0.155	-0.806	1.314	0.909	0.005
placebo	T2	0.404	-0.288	0.56	0.775	0.893	1.066	0.842	1.149	1.216	-0.248	0.851	0.193	NA	-0.066	0	0.096	0.216	1.225	1.601	1.63	0.848	-0.119	0.595	0.215	0.44	-0.521	0.111	-0.548	0.514	0.409	0.339	0.153	0.679	-0.214	0.101	0.168	0.838	0.554	0.847	NA	0.045	0.424	0.897	-1.021	-1.662	0.678	0.045	0.206
target_dendritic_cells	T2	0.502	NA	0.662	2.094	1.238	0.789	1.642	2.068	-0.444	1.961	0.542	1.929	NA	0.136	0.439	-1.047	0.207	1.543	1.227	1.496	1.212	-0.422	0.697	0.15	0.594	0.444	0.223	-0.255	-0.183	0.454	0.272	0.118	0.737	0.048	-0.163	0.034	0.14	0.947	0.148	NA	-0.237	0.346	0.923	0.643	1.535	0.539	1.682	0.263
placebo	T2	0.49	1.196	-0.201	-0.38	0.048	0.969	0.625	-0.437	1.144	0.267	0.456	0.537	-3.724	0.232	0.268	0.388	0.702	-0.015	0.065	1.537	1.03	0.423	0.714	0.136	0.212	0.17	0.252	-0.335	0.534	1.912	0.822	1.209	0.669	-0.225	0.951	0.749	0.013	0.094	-0.592	NA	0.824	1.746	-0.881	-0.624	-0.85	1.259	1.673	0.386
target_dendritic_cells	T2	-0.342	0.502	0.413	0.533	0.593	0.159	0.534	-0.232	2.167	0.247	1.047	0.676	NA	0.679	0.506	-0.086	1	0.413	0.615	1.612	1.075	0.184	0.664	0.279	0.405	0.152	0.337	0.049	0.058	1.704	1.068	0.906	0.708	-0.28	0.781	0.987	-0.485	-0.082	-0.28	NA	0.363	1.43	1.163	0.832	1.114	1.068	1.313	-0.078
target_dendritic_cells	T2	1.884	1.564	0.441	1.441	0.782	0.859	1.323	1.245	-0.465	1.057	0.611	0.409	1.085	0.516	0.561	-0.404	0.685	NA	1.459	1.613	1.099	0.721	0.736	0.224	0.456	0.413	0.53	0.32	0.696	0.008	0.037	-0.487	0.764	-0.221	-0.568	-0.79	0.491	0.339	0.209	NA	0.141	-0.068	0.587	0.298	-0.79	1.009	1.142	0.709
target_dendritic_cells	T2	0.183	0.761	0.328	0.744	1.345	-0.292	1.034	0.865	0.052	-0.099	0.624	0.067	0.755	0.66	0.206	0.31	0.5	0.859	1.816	1.786	0.56	0.734	0.684	0.445	0.869	0.489	0.253	-0.185	0.518	0.07	0.339	0.004	0.684	-0.069	0.147	0.249	0.483	0.985	0.874	NA	0.122	-0.002	1.756	0.789	0.897	0.652	1.951	0.011
target_dendritic_cells	T2	3.392	0.601	0.299	1.049	0.222	2.832	0.922	0.142	-1.189	-0.004	0.719	-0.394	NA	-0.044	-0.279	-0.396	0.22	0.287	0.993	1.639	0.78	0.647	0.733	0.431	0.095	0.439	-0.016	0.171	0.225	-1.624	-0.921	-1.151	0.685	-0.673	-1.863	-1.452	-0.364	0.466	-0.218	NA	-0.557	-1.665	1.06	2.681	4.859	0.887	0.584	0.188
placebo	T2	0.488	1.504	1.193	0.709	2.201	1.234	1.223	1.008	-0.018	-0.16	0.649	1.11	6.197	-0.859	0.124	0.055	-0.019	NA	0.86	1.666	0.847	0.052	0.662	0.357	0.427	0.813	0.146	-0.231	0.07	1.038	0.647	0.543	0.706	-0.413	0.2	0.458	-0.522	0.135	-0.258	NA	0.273	1.089	0.1	-2.04	-1.893	0.978	1.419	0.098
target_dendritic_cells	T2	0.517	2.039	1.208	0.292	1.551	1.709	1.109	1.563	0.274	1.721	0.639	1.52	-4.126	0.033	0.586	-0.332	0.737	1.24	1.789	1.53	0.821	0.976	0.825	0.227	0.758	0.508	0.51	-0.043	0.758	0.553	0.438	0.419	0.655	0.201	-0.234	-0.07	0.508	0.742	0.348	NA	-0.024	0.361	1.255	1.12	1.763	1.031	1.571	0.325
placebo	T2	0.176	-0.832	0.347	1.806	1.326	0.666	1.258	2.071	1.314	1.645	0.634	1.042	2.245	0.91	0.933	0.177	0.921	1.09	1.383	1.466	1.422	0.327	0.759	0.465	0.322	-0.182	0.303	-0.317	1.087	0.898	1.127	0.667	0.672	0.427	0.886	0.733	0.737	1.026	1.668	NA	0.793	0.949	1.27	1.81	0.748	1.003	0.835	1.205
target_dendritic_cells	T2	0.847	-0.899	1.363	0.511	1.437	0.981	1.206	1.935	1.014	0.71	0.614	0.753	2.308	0.828	0.219	-1.175	0.841	1.284	0.811	1.555	0.481	0.037	0.718	0.184	0.515	0.402	0.344	-0.004	0.922	-0.222	-0.015	0.2	0.655	0.145	-0.452	-0.42	0.798	1.232	-0.062	NA	-0.075	-0.272	-1.222	1.268	0.797	0.868	2.169	0.241
target_dendritic_cells	T2	0.355	1.38	0.641	-0.006	0.253	-0.703	0.712	-0.01	0.478	0.125	0.615	0.385	NA	-0.417	0.08	-0.673	0.122	0.638	0.872	1.234	0.388	0.234	0.575	0.085	0.433	-0.135	0.357	-0.294	0.371	-0.182	0.545	-0.234	0.623	-0.316	-0.361	0.046	-0.387	0.077	-0.795	NA	-0.314	-0.222	0.862	0.511	1.969	1.071	1.58	0.11
placebo	T2	-0.517	0.664	0.896	0.142	0.763	0.168	1.135	0.001	1.268	-0.314	0.478	0.15	2.543	0.161	0.332	-0.746	0.603	NA	0.489	1.47	1.082	-0.001	0.639	0.136	0.187	-0.275	0.212	-0.299	0.325	-1.089	-0.482	-1.618	0.612	-0.497	-1.891	-1.536	0.345	0.621	-0.974	NA	-0.616	-0.852	0.29	0.88	0.881	1.455	1.923	0.17
placebo	T2	-0.277	1.518	0.581	-0.054	-0.12	-0.636	0.598	0.152	-0.243	-0.332	0.756	0.116	-4.04	-0.693	0.403	-0.632	0.692	-0.175	0.721	1.602	1.123	0.025	0.525	0.314	0.03	-0.11	0.154	-0.387	0.133	0.104	-0.188	-0.722	0.517	0.036	-1.117	-0.996	-0.58	-0.74	-1.004	NA	0.002	0.151	-1.085	-0.197	0.684	1.559	1.533	0.103
target_dendritic_cells	T2	0.514	0.647	1.335	1.905	-0.356	0.443	1.527	0.804	-0.629	0.63	0.521	1.047	1.475	-0.436	1.28	-0.3	0.36	NA	0.393	1.53	0.902	-0.862	0.57	0.316	0.405	-0.417	0.474	-0.437	0.508	0.134	-0.041	-0.3	0.506	0.084	-0.053	0	-0.082	-0.342	-0.603	NA	-0.317	-0.026	-0.521	2.878	4.14	1.527	1.003	0.073
placebo	T2	0.176	0.081	0.378	0.539	-0.165	-0.095	0.779	-0.006	-0.625	-0.275	0.695	-0.301	NA	0.52	0.465	-0.933	0.182	-0.014	0.735	1.464	0.029	1.035	0.581	0.221	0.14	0.736	0.113	0.419	0.628	-1.923	-1.916	-1.105	0.469	-1.046	-2.231	-2.132	-0.592	-0.226	-0.099	-0.976	-0.931	-1.792	-2.351	-0.615	-1.025	0.694	0.457	0.432
target_dendritic_cells	T2	0.631	1.017	1.094	-0.465	-0.528	-0.624	0.62	-0.469	-0.397	-0.016	0.77	0.703	NA	-0.628	0.686	0.028	0.526	-0.083	0.57	1.13	0.708	0.126	0.559	-0.186	0.346	0.435	0.4	-0.104	0.468	0.845	0.254	0.707	0.396	0.05	0.308	0.55	-0.776	-0.361	-0.717	-0.696	0.048	0.529	-1.633	-0.596	0.071	0.837	1.121	-0.152
target_dendritic_cells	T2	0.907	1.171	0.369	-0.686	0.176	0.405	0.736	1.167	0.836	-0.365	0.528	-0.236	1.95	0.421	0.041	-0.203	0.322	0.456	0.622	1.421	0.217	0.102	0.541	0.203	0.421	-0.295	0.057	-0.55	0.327	-0.121	0.029	-0.593	0.491	-0.98	-0.491	-0.14	-0.25	-0.181	-0.658	NA	-0.417	-0.106	0.264	2.992	4.221	0.864	1.179	0.069
placebo	T2	0.089	0.813	1.005	1.137	1.464	0.417	1.107	0.701	0.138	0.634	0.516	1.42	-1.318	1.88	0.912	0.807	1.111	1.967	1.022	1.733	0.758	-0.136	0.594	0.478	0.71	1.359	0.458	0.381	0.879	2.137	1.561	1.753	0.447	1.092	1.008	0.826	1.027	1.121	1.096	NA	1.337	2.155	1.755	1.056	1.836	0.691	1.456	0.721
placebo	T2	0.154	0.97	0.644	0.778	0.418	0.004	1.267	1.368	0.305	0.263	0.472	0.514	-0.964	-0.224	0.171	-0.281	0.865	0.49	0.816	1.463	-0.106	0.031	0.761	0.17	0.348	-0.477	0.228	-0.551	0.383	-1.589	-0.731	-2.671	0.345	-0.658	-1.795	-1.455	0.163	-0.419	-0.335	NA	-0.661	-1.35	0.641	-0.041	0.465	0.857	1.351	0.418
target_dendritic_cells	T2	1.183	1.168	0.673	0.012	1.123	1.127	0.987	0.359	1.91	0.739	0.567	0.638	-0.618	-0.03	0.475	-0.035	0.863	NA	1.333	1.549	0.862	-0.147	0.668	0.441	0.613	0.542	0.353	-0.089	0.798	1.263	0.641	1.113	0.428	0.606	0.819	0.714	0.907	1.199	-0.072	NA	0.537	1.009	0.309	0.062	-0.464	0.797	1.234	0.368
placebo	T2	0.015	1.271	0.736	-0.325	0.401	-0.513	0.859	0.985	-0.452	0.262	0.622	0.553	-2.717	0.142	0.247	0.271	0.607	0.822	0.542	1.018	0.236	0.807	0.615	-0.073	0.519	-0.314	0.315	-0.332	0.706	0.504	0.303	-0.4	0.361	-0.296	-0.649	-0.543	0.068	0.191	-0.251	NA	0.068	0.532	-0.42	-0.4	-0.709	0.459	0.913	0.578
target_dendritic_cells	T2	0.245	1.183	0.79	1.813	0.653	0.439	0.692	-0.206	2.659	0.955	0.688	0.808	-1.79	0.233	0.755	1.288	0.587	NA	1.647	1.634	-0.746	0.627	0.711	0.32	0.747	0.746	0	0.237	0.507	0.444	0.69	0.202	0.4	0.465	-0.764	0.138	1.78	1.238	0.834	NA	0.837	0.653	1.077	-1.019	-0.889	-1.672	1.702	0.437
target_dendritic_cells	T2	0.457	1.2	0.337	2.784	0.26	0.132	0.834	0.303	0.342	0.804	0.52	0.399	-0.099	0.349	0.208	1.264	0.732	-0.069	1.168	1.524	-0.668	0.407	0.797	0.192	0.872	0.635	-0.034	-0.029	0.995	0.931	0.62	0.911	0.455	1.004	0.337	-0.036	1.215	0.633	1.345	NA	0.956	1.13	0.284	2.105	1.736	-1.04	1.462	0.434
target_dendritic_cells	T2	0.248	0.111	0.595	3.513	0.254	1.26	1.378	1.373	1.022	0.45	0.691	0.703	3.06	0.605	0.415	1.848	1.233	NA	1.351	1.537	-0.388	0.879	0.556	0.222	0.656	0.445	0.101	-0.153	1.179	-0.678	-0.47	0.277	0.341	1.036	0.28	-0.262	1.944	1.546	1.348	NA	0.607	-0.614	0.655	0.942	-0.763	-1.26	0.833	0.894
placebo	T2	1.008	1.183	1.314	2.13	1.316	0.239	1.197	-0.244	0.011	0.996	0.507	0.902	0.361	1.33	0.028	-0.057	0.729	0.646	1.492	1.422	0.744	0.156	0.517	0.132	0.352	-0.021	0.237	-0.091	0.534	-0.017	-0.191	0.27	0.42	0.498	0.3	-0.038	0.518	0.622	0.791	NA	0.207	-0.191	-0.163	1.209	1.742	0.868	1.353	0.63
target_dendritic_cells	T2	2.008	1.243	0.514	1.557	-0.048	0.896	0.842	-0.057	-0.37	0.618	0.632	-0.138	NA	0.592	0.609	1.153	0.505	-0.589	0.401	1.439	-1.406	0.351	0.557	0.209	-0.065	-0.055	0.436	-0.328	0.353	0.101	0.177	-1.079	0.355	-0.5	-0.173	-0.34	0.809	0.583	0.281	NA	0.34	0.199	0.929	-1.483	-0.597	-1.543	0.819	0.269
placebo	T2	0.074	1.498	0.933	1.303	0.911	1.333	0.866	-0.199	-0.296	0.22	0.519	0.869	-2.162	1.037	0.855	1.163	0.228	NA	0.737	1.475	-0.527	0.47	0.557	0.145	0.596	0.225	0.568	-0.114	0.605	1.016	0.927	0.575	0.335	0.563	0.722	0.664	0.718	0.347	0.966	NA	1.045	1.172	1.477	2.924	3.565	-1.623	1.02	0.188
target_dendritic_cells	T2	0.096	1.518	0.985	0.562	1.012	0.433	0.892	1.417	0.231	-0.098	0.805	0.251	NA	-0.369	0.653	-0.552	0.166	0.783	0.458	1.574	1.132	-0.584	0.562	0.314	0.722	0.23	0.378	-0.063	0.183	0.46	0.6	-0.622	0.39	-0.012	0.171	0.618	0.045	0.204	-1.226	-1.042	0.297	0.49	0.443	0.657	0.092	1.517	1.791	0.119
placebo	T2	1.254	-0.233	0.665	0.633	0.426	-0.323	0.476	0.827	-1.184	0.14	0.583	0.317	NA	-0.315	0.442	1.265	0.69	-0.275	1.214	0.935	-1.527	0.549	0.766	0.078	0.529	-0.358	0.297	-0.314	0.393	0.641	0.678	-1.173	0.33	-1.247	-0.053	0.032	0.833	0.085	0.779	NA	0.257	0.687	0.113	1.532	2.24	-1.795	2.105	0.02
target_dendritic_cells	T2	0.142	1.991	0.62	0.45	0.717	0.324	0.965	-0.735	-0.51	-0.004	0.612	0.271	3.538	-0.591	0.129	-0.292	0.41	0.598	1.005	1.382	0.268	0.668	0.736	0.072	0.562	-0.188	0.301	-0.304	0.478	1.152	0.804	0.315	0.335	0.036	0.137	0.625	0.365	0.08	-0.277	-0.65	0.574	1.134	0.35	-1.292	-0.588	0.966	1.356	0.184
target_dendritic_cells	T2	0.306	-1.809	0.625	1.61	0.241	0.616	0.839	0.156	-0.288	0.017	0.426	0.724	NA	0.583	0.211	0.82	0.48	1.013	0.908	1.524	0.911	0.191	0.519	0.159	0.53	0.837	0.381	0.102	1.092	0.603	-0.164	0.676	0.335	0.794	0.863	0.074	0.403	0.646	1.018	NA	1.025	0.674	-0.385	0.39	0.866	0.823	0.958	0.001
target_dendritic_cells	T2	-0.946	0.806	1.061	0.779	-0.448	-0.335	0.786	-0.527	0.456	-0.349	0.503	-0.307	NA	-0.313	0.645	0.335	0.113	0.435	0.405	1.007	1.017	-0.256	0.509	-0.083	0.092	-0.483	0.117	-0.35	0.126	0.67	1.055	0.167	0.395	0.087	0.687	0.545	0.108	1.629	-0.022	0.219	0.666	0.649	0.864	-1.118	-0.548	0.97	0.582	-0.101
target_dendritic_cells	T2	0.733	0.252	NA	-0.787	0.881	0.023	1.148	0.203	-0.012	0.481	0.612	0.882	1.214	1.357	0.503	-0.27	-1.02	0.971	1.012	1.833	1.358	0.178	0.473	0.263	0.507	-0.025	0.204	-0.304	0.523	1.288	1.076	0.684	0.305	0.427	0.983	1.174	-0.129	0.587	-1.262	NA	0.713	0.957	-0.245	0.072	-0.4	1.364	1.485	0.833
placebo	T2	0.874	0.601	0.971	-0.332	0.034	0.848	0.891	0.735	0.605	0.225	0.643	0.191	-3.133	1.057	0.372	-0.421	0.604	NA	1.304	1.57	0.461	0.281	0.64	0.417	0.654	-0.232	0.342	-0.122	0.217	0.287	0.626	-0.016	0.405	-0.018	-0.113	0.335	0.466	0.239	-0.373	NA	0.072	-0.134	0.299	-1.64	-0.157	1.205	1.468	0.252
target_dendritic_cells	T1	-0.097	0.824	0.649	0.448	-0.888	NA	2.872	-1.126	0.102	-0.841	1.06	-0.518	1.533	-0.367	-0.509	-0.897	-0.512	-0.101	2.027	NA	1.374	0.234	-0.415	-0.472	-0.388	0.538	-0.43	1.657	-0.609	-1.793	-1.547	-0.667	-0.201	0.137	-0.602	-1.404	-0.54	-0.552	-1.21	-0.25	-1.526	-1.874	0.088	-1.105	-1.821	-0.763	0.253	-0.208
target_dendritic_cells	T1	-0.768	-3.027	-0.14	2.268	-2.243	-0.274	3.16	-4.872	-0.585	-0.776	NA	-1.037	NA	-0.657	-0.693	0.06	-0.925	NA	1.338	-2.241	0.842	-0.235	-0.286	3.113	-0.297	-0.105	-0.513	2.642	-0.538	0.179	-0.546	0.728	-0.184	0.644	0.786	0.623	-1.387	-1.015	-0.489	-1.487	-0.774	-0.03	-0.374	3.375	0.938	-0.055	0.554	-0.449
target_dendritic_cells	T1	-0.814	-0.024	0.415	1.258	-0.325	-1.337	2.856	-0.266	-1.029	-0.496	-0.36	-0.012	NA	-0.119	-0.542	-0.785	-0.673	-0.366	2.32	-2.3	0.417	-0.251	-0.242	NA	-0.396	-0.584	-0.328	2.253	-0.301	-1.44	-1.681	-1.402	-0.112	-0.749	-1.135	-1.501	-0.237	-1.369	-1.577	-0.595	-1.743	-1.484	-1.679	2.227	3.144	-0.509	0.691	-0.475
placebo	T1	-0.769	NA	0.899	1.539	-0.027	-0.351	3.548	-0.349	0.693	-1.174	NA	-0.185	NA	0.305	0.793	-1.415	-0.641	2.866	1.91	-3.639	0.379	-0.431	-0.256	1.845	-0.315	-0.439	-0.435	2.223	-0.813	-0.243	-0.541	0.552	-0.098	0.794	0.674	0.236	-0.935	-1.366	-1.044	-1.351	-0.782	-0.313	-0.281	4.409	4.097	-0.66	0.772	0.136
target_dendritic_cells	T1	-0.548	-0.427	0.266	1.443	-0.503	-0.706	3.506	0.878	0.058	-0.961	-0.032	-0.864	3.312	-0.008	-0.48	-0.279	0.079	NA	1.469	-1.33	0.469	-0.906	0.152	NA	-0.643	0.318	-0.438	1.055	-0.217	0.025	-0.455	0.756	0.043	1.074	0.56	0.259	0.071	0.005	-0.541	0.47	-0.426	-0.192	0.132	1.779	2.392	-0.004	0.604	0.088
target_dendritic_cells	T1	-1.397	-0.322	0.133	0.705	-0.496	-1.906	3.38	-0.124	-0.159	NA	NA	-0.71	-3.493	0.057	-0.542	-0.494	-0.581	NA	2.072	-3.511	-0.074	0.385	-0.253	2.341	-0.182	0.472	-0.315	1.932	-0.43	-1.124	-0.905	-0.405	-0.106	0.302	-0.643	-1.076	-0.077	-0.379	-0.632	-0.469	-0.879	-1.045	-1.12	0.368	-0.119	-1.079	0.252	-0.868
target_dendritic_cells	T1	-0.904	-0.768	-0.108	0.211	-0.954	NA	2.676	0.148	-0.488	-1.165	-1.064	-0.757	NA	0.3	-0.667	-0.555	-0.322	NA	1.859	NA	0.513	-0.444	-0.015	2.438	-0.263	-0.41	-0.446	2.377	-0.167	-0.95	-0.874	-0.293	-0.106	0.264	0.26	0.141	-0.293	-0.314	-1.504	-0.255	-0.899	-1.24	-1	-0.156	0.984	-1.117	0.506	-0.553
target_dendritic_cells	T1	-0.608	-0.766	0.246	-0.546	-1.396	NA	2.191	-1.327	-0.698	-0.94	-1.75	-1.481	NA	-1.186	-1.242	0.649	-0.394	-0.708	0.849	NA	-0.104	0.443	-0.006	1.37	-0.629	-0.243	-0.306	1.283	0.372	1.036	0.329	0.931	0.002	0.34	1.751	1.576	-1.295	-1.081	0.521	-1.826	0.355	0.913	-1.422	-1.973	-0.421	0.404	0.713	-0.152
target_dendritic_cells	T1	-0.69	-0.603	-0.768	0.101	-1.977	NA	2.633	0.21	-0.725	-0.638	0.19	-0.517	-0.673	-0.461	-1.012	-1.492	-4.811	NA	0.835	NA	-0.304	-0.274	-0.202	1.269	-0.73	-0.27	-0.328	1.913	-0.485	-1.006	-1.098	-0.78	-0.002	-0.251	-1.201	-1.388	-1.616	-1.704	-1.904	-1.178	-0.96	-0.876	-1.034	-1.573	-1.141	-0.721	0.589	-0.328
target_dendritic_cells	T1	-1.392	0.677	-1.34	0.689	-0.371	-1.422	3.239	0.405	-1.753	-0.169	NA	-0.841	NA	-1.031	-1.01	-1.211	-0.637	0.577	-0.083	NA	-0.43	-0.147	-0.129	1.192	-0.58	-0.506	-0.356	1.266	-0.52	-1.968	-0.217	-1.539	0.051	-1.084	-1.314	-0.915	-1.66	-0.879	-1.495	-1.575	-1.638	-1.755	-0.118	0.344	0.957	-0.821	0.626	-0.711
target_dendritic_cells	T1	-1.621	-0.286	0.65	0.842	-0.082	-1.43	3.222	0.606	0.019	-0.613	-0.12	-0.232	NA	-0.798	-0.447	-0.634	-0.344	1.852	0.042	-3.945	-0.382	-0.317	0.35	1.819	-0.596	-0.408	-0.118	2.147	-0.372	-1.276	-1.121	-1.163	0.124	-0.538	-0.536	-0.755	-0.588	-0.569	-1.379	-0.421	-0.96	-1.131	-0.271	-2.701	-1.661	0.335	0.695	-0.326
target_dendritic_cells	T1	-0.051	-7.237	0.815	1.871	0.463	NA	2.902	0.829	1.526	-0.782	-1.136	-0.316	NA	0.839	-0.713	0.25	-0.019	0.07	1.484	-2.751	0.084	0.023	0.438	1.49	-0.169	0.258	-0.156	2.114	0.149	0.177	-0.084	0.678	0.101	0.466	0.355	0.057	0.342	0.697	0.202	0.465	0.413	0.13	0.768	-3.847	-2.284	0.448	1.167	0.029
placebo	T1	0.059	1.365	0.288	2.75	-0.104	NA	3.939	0.332	-0.558	NA	NA	-1.445	-3.547	-0.893	-0.801	-0.463	-0.319	-0.265	-0.949	NA	0.731	0.707	0.516	-1.098	-0.4	-0.295	-0.303	1.38	-0.551	0.13	-0.172	0.09	-0.029	-0.143	0.67	0.131	-0.849	-0.933	-0.13	-1.089	-0.737	-0.001	-1.154	-1.04	0.005	-0.456	0.16	-0.112
target_dendritic_cells	T1	-0.817	-0.3	0.795	2.193	-0.333	-1.243	2.819	1.104	0.467	-0.176	2.102	0.219	NA	-0.787	-0.473	-0.614	-0.326	NA	1.87	NA	-0.3	0.323	0.309	-0.315	-0.391	1.273	-0.187	1.618	0.103	-0.651	-1.625	-0.114	0.068	0.589	-0.553	-1.502	0.32	-0.178	-0.793	-0.067	-0.499	-1.026	-2.391	-2.449	-3.376	-0.084	0.843	-0.653
target_dendritic_cells	T1	0.541	1.763	0.68	2.696	-0.531	0.873	3.128	0.869	-0.147	-1.365	NA	-0.56	-1.289	-0.331	-0.049	0.154	-0.568	0.905	0.297	-3.761	0.746	-0.285	0.664	0.568	-0.361	-0.101	-0.243	1.77	-0.413	-0.364	-0.275	-0.062	0.14	0.352	0.302	0.381	-0.243	-0.847	-0.074	-0.56	-0.069	-0.338	-0.565	-4.404	-1.334	-0.399	0.938	-0.203
target_dendritic_cells	T1	2.306	-1.048	0.264	1.609	0.309	2.029	3.162	3.733	0.244	-0.704	1.284	-0.502	-1.93	0.295	0.288	-0.308	-0.162	0.117	0.097	NA	-0.278	-0.096	0.762	1.533	-0.843	0.45	-0.136	2.221	-0.666	-0.249	0.055	0.463	0.182	0.327	-0.603	-0.768	0.333	0.992	0.024	-0.44	0.662	-0.26	0.208	-2.404	-2.54	1.066	0.767	-0.493
placebo	T1	-1.845	-0.028	-1.824	2.88	-1.418	-1.01	2.645	2.058	-0.446	-1.489	0.54	-0.779	-1.504	1.125	-1.51	-0.523	-0.384	NA	-3.996	NA	-0.4	0.056	0.604	NA	-0.361	-0.283	-0.234	0.953	-0.149	-0.885	-1.184	-1.114	0.248	-0.631	-1.47	-1.582	-0.432	-0.572	-1.449	-1.036	-1.134	-0.796	-1.212	-0.301	0.263	0.328	0.905	-0.377
placebo	T1	-0.73	-0.689	0.031	1.499	1.199	-0.195	1.361	1.573	0.079	-1.074	0.84	-0.832	1.504	0.35	0.233	0.356	-0.124	0.041	-3.103	NA	-0.373	0.221	0.59	-1.327	0.136	0.128	-0.216	1.184	0.462	1.077	0.259	0.835	0.212	0.499	0.994	0.489	0.499	0.377	0.464	0.257	0.435	0.739	0.85	-1.079	-1.639	-0.173	0.661	0.343
placebo	T1	-0.132	-5.532	0.854	1.562	0.293	NA	2.919	3.275	-0.401	-0.553	1.232	-0.33	2.877	-0.006	0.109	0.335	0.302	0.966	-0.253	-2.928	-0.305	0.248	0.981	0.992	-0.185	0.857	-0.103	1.435	-0.254	0.517	0.522	0.671	0.24	0.232	0.442	0.694	-0.448	0.044	0.068	-0.492	-0.014	0.485	-0.62	5.64	6.097	-0.234	1.289	-0.542
placebo	T1	0.134	1.026	0.216	2.691	-0.832	1.293	3.469	2.589	-1.974	-1.066	1.706	-0.97	-3.964	0.042	-0.662	-0.396	-0.595	NA	-1.896	-3.005	-0.331	-0.228	0.558	0.484	-0.793	-0.267	-0.235	1.377	-0.516	-1.791	-1.365	-1.381	0.105	-0.326	-1.524	-1.701	-0.668	-0.547	-1.129	-0.704	-1.686	-1.817	-0.073	-0.464	-1.162	-0.141	0.846	-0.207
target_dendritic_cells	T1	-1.496	-0.969	-1.208	1.816	-0.782	-1.674	1.847	2.105	-1.306	-1.252	2.222	-0.635	2.151	0.163	-1.106	-0.755	-0.818	-1.011	-5.211	NA	-0.227	-0.889	0.844	-1.615	-0.498	-0.102	-0.103	1.379	-0.741	-1.182	-1.348	-0.443	0.176	-0.28	-0.461	-0.775	-0.814	-0.604	-1.421	-0.023	-1.595	-1.334	-1.007	2.249	2.708	-0.028	0.493	-0.357
placebo	T1	0.749	-0.543	0.578	3.395	0.171	2.126	2.569	1.322	0.559	0.861	NA	-0.847	NA	-0.779	0.057	0.61	0.072	0.126	1.352	-2.512	0.18	0.302	1.332	2.436	-0.076	0.556	-0.088	1.669	0.158	0.485	0.83	0.693	0.115	0.753	1.024	1.086	0.651	0.094	0.392	1.009	0.642	0.675	1.257	1.058	-1.308	-0.522	1.933	-0.106
placebo	T1	0.097	0.612	0.174	3.01	-0.218	-0.047	2.586	3.113	1.251	-0.851	0.783	-0.751	NA	-0.386	-0.823	0.396	-0.195	1.006	-3.915	NA	0.381	-0.016	1.019	2.058	-0.282	-0.172	-0.082	1.591	-0.234	-0.069	0.367	0.392	0.169	0.16	0.956	1.076	0.191	0.016	-0.199	0.182	-0.431	-0.134	1.075	-0.411	-0.647	-0.784	1.281	-0.023
placebo	T1	0.406	-1.998	-0.341	2.339	-0.127	NA	2.253	1.857	-0.258	-0.685	0.474	-0.402	0.315	0.049	-0.76	-0.494	-0.087	-0.654	-3.106	-3.831	-0.259	-0.148	1.256	2.021	-0.4	0.096	-0.081	1.771	-0.002	0.167	0.193	-0.21	0.317	-0.168	-0.173	-0.336	-0.02	-0.466	-0.721	0.151	-0.025	0.29	0.52	0.115	0.148	0.948	0.836	-0.169
target_dendritic_cells	T1	2.419	-1.397	-1.39	0.783	-1.185	1.3	-0.444	3.471	1.257	-0.155	-0.238	-0.321	-3.719	1.277	-0.281	0.29	-0.309	-0.005	NA	NA	0.232	-0.199	1.158	1.056	-0.462	0.573	-0.23	1.759	-0.112	0.318	0.315	0.587	0.29	0.52	0.488	0.72	-0.088	-0.366	1	0.391	-0.009	0.269	0.644	-1.327	-0.343	0.631	-0.485	0.088
target_dendritic_cells	T1	-0.405	0.075	-0.541	0.926	-2.254	NA	2.112	2.818	0.934	-0.674	1.337	-1.508	NA	-0.597	-0.536	-0.12	-0.423	NA	-1.505	NA	-0.764	0.79	1.376	2.823	-0.563	-0.057	-0.131	2.132	0.017	1.064	1.059	0.493	0.152	-0.257	0.966	0.902	-0.674	-1.139	-0.084	-0.759	0.226	0.995	-0.017	0.035	-0.539	0.633	0.656	0.184
target_dendritic_cells	T1	-1.317	0.616	-3.341	-0.805	1.242	-0.834	0.846	2.393	-0.784	-0.567	2.229	-0.316	NA	0.669	0.348	-1.165	-0.264	NA	-4.632	-2.903	0.072	1.062	1.291	-1.367	0.079	-0.268	-0.087	1.731	-0.87	-1.886	-0.825	-1.419	0.262	-1.14	-1.432	-1.192	-0.544	-1.408	-1.605	-0.913	-1.397	-1.639	0.188	1.335	1.951	0.718	0.885	-0.37
target_dendritic_cells	T1	-0.832	-0.631	-1.481	0.779	-1.293	-1.577	-0.623	1.304	-1.422	-0.973	1.293	-0.798	1.228	-0.117	0.185	-0.253	-0.483	-0.597	-3.949	NA	-0.573	-0.401	1.189	NA	-0.346	0.252	-0.115	1.03	-0.483	-0.149	0.583	0.144	0.376	-0.345	0.255	0.924	0.026	-0.84	-0.316	0.014	-0.501	-0.141	-1.455	-2.08	-2.428	-0.58	0.901	-0.161
target_dendritic_cells	T1	-0.276	0.119	-1.039	3.3	0.205	NA	2.637	3.005	-1.036	NA	NA	-0.461	NA	-0.249	0.257	0.228	-0.022	-0.217	-4.404	-3.114	0.381	0.065	1.178	-0.351	-0.358	0.037	0.069	1.933	-0.016	1.331	0.55	1.16	0.343	0.981	1.193	0.894	0.004	-0.088	0.017	0.306	0.641	1.112	0.701	-0.136	-2.612	0.414	0.889	0.005
placebo	T1	0.022	0.587	-2.966	3.502	0.326	-0.962	0.993	4.149	-0.626	0.322	2.307	0.232	NA	0.697	-0.88	0.216	0.06	NA	-3.749	NA	-0.003	1.093	1.455	0.876	-0.261	0.573	-0.082	1.568	0.14	-0.042	-0.514	0.419	0.304	0.431	0.342	-0.031	-0.098	-0.674	0.397	0.115	-0.412	-0.197	0.265	-0.555	-2.202	0.027	1.706	0.323
target_dendritic_cells	T1	0.552	0.448	NA	1.565	-0.267	NA	0.269	3.325	0.278	-1.334	1.211	-1.051	NA	0.07	-0.35	0.618	0.226	NA	-4.869	-2.95	0.076	0.352	1.459	-0.675	-0.126	0.025	-0.01	0.517	0.061	0.412	0.375	0.218	0.29	0.104	0.637	0.317	0.075	0.369	0.902	0.312	0.301	0.556	1.436	0.263	-0.152	0.047	1.395	0.095
target_dendritic_cells	T1	-0.952	1.207	-2.402	0.8	0.819	NA	-0.673	4.818	1.409	-0.195	2.193	0.343	2.188	0.934	-0.154	-0.023	0.363	NA	NA	-3.306	0.023	0.065	1.853	0.224	-0.229	0.297	0.033	1.599	-0.237	0.024	-0.47	0.094	0.379	0.044	-0.638	-0.69	0.417	0.37	0.135	0.765	-0.889	-0.084	-0.963	0.735	-0.192	0.876	1.543	-0.094
target_dendritic_cells	T1	-0.373	1.024	-1.706	1.439	1.127	NA	1.51	4.742	-1.25	NA	0.326	-0.424	NA	-0.229	0.932	0.216	-0.081	0.746	-3.077	-2.67	0.493	0.413	2.024	0.213	-0.139	0.747	0.052	1.912	0.221	-0.088	0.335	0.632	0.26	1.761	0.111	0.132	2.006	1.442	0.062	0.66	0.333	-0.125	-1.489	4.406	4.536	0.856	1.289	-0.102
target_dendritic_cells	T1	0.517	0.599	-3.389	-1.231	0.021	-0.667	-4.606	2.962	-1.067	-0.853	2.288	-0.55	1.533	0.035	0.087	0.018	-0.004	0.31	NA	-3.077	-0.19	0.589	1.668	-1.478	-0.325	-0.023	0.078	-1.61	-0.122	-0.103	-0.219	0.206	0.264	-0.208	0.142	0.204	-0.338	-0.877	0.647	-0.311	-0.83	-0.256	0.077	0.315	0.737	-0.242	1.199	-0.149
placebo	T1	0.527	0.812	NA	-1.561	0.234	-0.68	-4.416	1.655	-0.86	-0.322	0.159	-0.955	-0.674	-0.714	0.091	0.439	-0.237	0.792	NA	NA	0.097	0.683	2.442	NA	-1.041	0.282	0.048	-1.736	-0.475	-0.643	-0.802	-0.366	0.362	-0.33	0.283	-0.515	-1.221	-0.499	0.543	-0.895	-0.362	-0.636	-0.077	-2.57	-2.845	1.991	0.69	0.476
target_dendritic_cells	T1	-0.302	-0.078	NA	-1.639	-1.292	NA	-2.201	3.554	2.042	0.067	0.349	-0.32	-3.683	-0.107	-0.053	0.177	0.327	0.635	NA	NA	-0.403	-1.06	1.604	0.019	0.278	-0.307	-0.073	-2.34	-0.028	-1.366	-1.1	-0.662	0.344	0.339	-0.098	-0.303	0.773	0.473	-0.261	0.562	-1.281	-1.272	-0.262	4.027	4.119	0.488	1.109	-0.128
placebo	T1	-0.448	0.813	NA	1.346	0.667	NA	NA	4.601	-0.796	1.188	3.704	0.404	NA	-0.734	-0.607	-0.596	-0.101	0.933	NA	NA	-0.601	0.092	1.821	-2.6	-0.391	0.187	0.032	1.078	-0.183	-0.614	-0.637	-0.35	0.4	0.035	-0.388	-0.777	0.032	0.012	-0.429	0.899	-0.309	-0.727	-0.176	0.286	-0.438	0.533	1.526	-0.127
target_dendritic_cells	T1	-0.78	0.678	NA	0.008	-1.063	0.165	-2.611	1.697	1.557	-0.912	NA	-0.55	0.382	0.222	-0.429	-0.345	-0.236	NA	-9.896	-2.819	0.02	-0.183	2.052	-0.375	-0.123	-0.231	-0.076	NA	-0.353	0.107	0.372	-0.603	0.392	-0.284	-0.445	-0.507	-0.251	-0.212	-0.774	0.406	0.393	0.648	0.67	-0.336	-0.448	1.158	1.14	0.1
target_dendritic_cells	T1	-1.617	-0.747	-3.097	1.505	-0.172	NA	0.138	4.52	1.313	-0.253	NA	-0.492	3.803	0.421	-0.424	0.49	0.211	0.352	NA	NA	-0.334	-0.271	6.33	3.084	0.358	-0.102	-0.039	1.704	-0.121	0.799	0.531	1.006	0.428	0.059	1.814	1.442	0.414	0.572	0.64	0.548	0.098	0.612	1.295	-2.32	-1.718	-0.426	0.963	-0.22
placebo	T1	-0.304	0.093	NA	-1.487	-0.918	NA	-3.968	-2.101	0.181	-0.95	NA	-0.894	1.237	1.039	-0.611	0.361	-0.345	0.373	NA	-3.317	-0.346	-0.588	1.717	0.128	-0.563	-0.04	-0.104	-0.459	-0.315	2.142	1.55	1.812	0.378	0.671	2.153	1.887	-0.76	-0.596	0.754	-1.414	1.19	1.984	0.947	0.363	-0.514	-1.416	0.911	-0.593
target_dendritic_cells	T1	1.434	0.829	NA	-2.537	-0.277	NA	-5.286	0.178	0.051	-0.478	1.918	-0.386	NA	0.116	-0.51	-0.007	-0.079	1.146	NA	-3.215	0.272	-0.787	1.863	-0.155	-0.189	0.059	-0.083	-1.216	-0.64	-0.602	-0.593	-0.468	0.366	-0.071	0.104	-0.026	-0.265	-0.179	-0.85	-0.739	-0.72	-0.661	-1.196	3.87	3.819	-1.158	0.803	-0.507
placebo	T1	-0.279	0.196	NA	NA	-0.374	NA	-2.855	-1.07	-1.047	NA	0.36	-0.66	-2.469	-0.417	-1.035	-0.372	-0.976	0.028	NA	NA	-0.193	0.131	1.671	2.859	-0.95	0.049	0.034	NA	-0.326	-1.498	-1.054	-1.153	0.232	-0.529	-1.5	-1.505	0.142	-0.419	-0.421	-0.077	-0.92	-1.286	-0.056	-0.999	-3.713	-0.78	0.352	-0.432
target_dendritic_cells	T1	0.236	-7.128	NA	-1.464	-1.008	NA	NA	-2.061	1.588	-0.532	NA	-0.909	NA	0.336	-0.562	0.384	0.2	NA	NA	NA	0.407	-0.651	1.491	0.963	0.061	0.543	-0.048	-1.22	-0.361	2.726	1.645	2.431	0.403	0.876	2.549	2.25	-0.285	0.054	0.72	0.238	1.194	2.477	-0.041	-1.323	-1.346	-0.494	0.617	-0.214
target_dendritic_cells	T1	0.098	1.39	NA	-3.696	-0.394	-0.584	NA	1.534	-0.731	-0.992	1.997	-0.495	-1.017	-0.536	-0.121	0.218	-0.313	-0.55	NA	NA	-0.208	0.362	2.109	0.336	-0.177	-0.067	-0.041	NA	0.075	0.312	0.455	0.17	0.324	-0.193	0.119	0.229	0.569	0.251	0.14	0.223	-0.071	0.424	1.29	-1.008	-1.71	0.06	1.548	-0.111
placebo	T1	-1.469	NA	NA	-1.014	1.479	NA	NA	NA	0.047	0.601	-0.139	-0.438	NA	-0.05	-0.323	-0.778	-0.281	-0.572	NA	NA	-0.966	-0.667	0.316	0.21	0.022	0.018	-0.086	NA	-0.711	-1.358	-0.592	-1.103	0.389	-0.606	-1.171	-0.595	-0.341	0.1	0.179	0.573	-1.537	-1.496	0.835	-2.899	-2.827	0.864	1.117	-0.027
target_dendritic_cells	T1	0.656	0.422	NA	-3.628	0.944	0.073	-3.509	-6.28	-0.504	0.536	NA	0.516	-0.7	-0.606	0.999	0.377	0.121	NA	NA	-2.881	0.566	0.199	NA	0.014	-0.223	0.109	0.027	NA	0.154	1.028	1.58	-0.214	0.433	-0.165	-0.024	0.32	0.621	0.046	-0.158	0.617	1.266	1.69	0.912	-0.344	-2.48	0.963	-4.838	-0.191
target_dendritic_cells	T1	-0.567	0.318	NA	-4.145	-1.238	-0.695	NA	-5.747	0.239	-0.635	NA	-0.378	NA	0.933	-0.645	0.166	0.05	0.98	NA	-3.634	0.012	0.154	NA	-3.242	-0.224	-0.082	0.049	NA	-0.019	0.031	-0.203	-0.024	0.438	0.21	0.057	-0.383	0.148	-0.043	-0.232	0.287	-0.067	0.151	0.726	2.703	0.172	0.126	-2.317	0.197
target_dendritic_cells	T1	1.493	NA	NA	NA	0.208	0.93	NA	-3.118	1.837	0.285	-1.139	0.526	NA	0.392	0.221	0.442	0.73	0.331	NA	-3.979	0.592	0.355	NA	-1.025	0.043	-0.006	0.017	NA	0.345	0.677	0.864	0.825	0.424	0.736	1.008	1.217	0.535	-0.048	0.709	1.49	0.397	0.823	0.019	-1.957	-1.633	-0.779	-0.71	0.33
placebo	T1	-0.448	1.278	NA	-0.982	0.889	NA	NA	-3.63	-0.286	0.028	-1.688	0.87	2.07	-0.507	0.008	-0.258	0.006	0.561	NA	-4.151	0.682	-0.227	NA	1.003	-0.227	0.094	-0.034	NA	-0.444	-0.599	-0.249	-0.159	0.28	0.379	-0.44	-0.023	0.666	0.623	0.24	0.709	-0.823	-0.861	0.305	0.059	0.385	0.444	0.447	-0.063
placebo	T1	0.324	1.758	NA	NA	-0.578	0.524	-4.043	NA	-0.146	-1.114	-2.24	-0.509	NA	-0.795	-0.657	0.745	-0.321	0.692	NA	-4.415	0.646	-0.021	NA	-0.097	-0.392	-0.168	-0.081	NA	-0.165	-0.653	-0.323	-0.284	0.433	-0.111	0.354	-0.052	-0.243	-0.386	1.26	-0.765	-0.179	-0.567	1.535	2.52	-1.229	-0.851	-5.078	-0.535
placebo	T1	-0.949	-0.562	NA	-3.469	-1.239	1.44	NA	-1.663	-1.217	-1.679	NA	-0.756	NA	-1.357	-0.397	0.38	-0.608	NA	NA	-3.626	0.273	-0.501	NA	-0.36	-0.782	0.345	-0.014	NA	-0.367	-0.758	-0.618	-0.188	0.471	0.372	0.058	-0.427	-0.217	-0.626	-0.105	0.169	-0.123	-0.778	0.486	2.617	2.815	0.793	-0.057	-0.491
target_dendritic_cells	T1	-0.038	NA	NA	-2.885	-0.132	NA	-5.374	-5.481	0.399	-0.489	NA	-0.05	1.332	0.025	-0.255	-0.22	-3.07	-0.491	NA	-2.202	-0.253	-0.202	-0.212	1.812	-0.116	0.072	0.097	NA	-0.18	1.021	1.611	0.004	0.402	-0.275	0.114	0.206	-0.348	-0.076	-0.62	0.323	1.123	1.42	1.298	0.083	0.375	0.982	0.404	0.172
target_dendritic_cells	T1	-0.671	-0.497	NA	-1.061	-0.067	NA	NA	NA	-0.722	-0.45	-1.673	-0.153	1.627	0.534	-0.301	0.337	0.323	-0.509	NA	NA	-0.118	-0.388	-5.41	0.239	-0.239	-0.097	0.058	NA	-0.113	-0.156	-0.311	0.139	0.213	0.27	0.275	0.075	-0.492	-0.078	-0.347	-0.189	-0.345	-0.394	0.31	-0.94	-0.651	1.291	-4.015	0.063
placebo	T1	-1.337	-0.631	NA	NA	-0.322	NA	NA	-2.7	1.065	-0.892	-3.055	-0.605	NA	-0.473	-0.618	0.629	-0.329	-0.687	NA	NA	0.446	-0.309	-1.309	0.473	-0.535	-0.216	-0.055	NA	-0.045	0.898	0.747	1.064	0.323	0.648	1.606	1.182	-0.587	-0.252	0.527	-1.517	0.818	0.903	1.375	0.896	0.343	-0.133	-4.674	-0.117
target_dendritic_cells	T1	-1.058	NA	NA	NA	-0.722	-0.829	NA	-5.108	0.49	-0.523	-4.67	-0.926	NA	-0.689	0.334	0.054	0.159	-0.403	NA	NA	0.014	0.316	-3.229	0.57	0.023	-0.195	-0.014	NA	-0.037	-1.306	-0.721	-0.936	0.281	-0.552	-1.001	-0.758	0.29	0.156	-0.212	0.051	-0.721	-1.131	0.324	0.583	1.184	-0.348	-4.869	0.233
target_dendritic_cells	T1	-0.146	0.941	NA	NA	0.335	-0.42	NA	-3.804	-1.312	-0.553	-2.634	-0.089	-3.706	0.286	0.169	-0.061	-0.37	-0.517	NA	-3.751	0.404	0.286	-2.724	0.059	-0.534	0.133	0.162	NA	-0.448	-0.874	-1.063	-0.604	0.524	-0.441	-0.026	-0.582	-0.971	-0.923	-1.035	-1.19	-0.824	-0.971	-1.754	-0.22	-1.184	-0.065	-7.713	-0.28
target_dendritic_cells	T1	-1.066	-0.607	NA	-2.819	-1.697	NA	-5.012	-4.971	0.347	-1.165	-1.464	-0.708	NA	-0.524	-1.251	-1.092	-0.672	-0.528	NA	-3.546	-0.596	-0.133	-3.784	-2.136	-0.069	-0.348	0.034	NA	-0.905	-2.212	-1.615	-1.813	0.382	-1.371	-1.707	-2.181	-1.432	-1.274	-1.937	-1.41	-2.241	-2.113	-0.954	1.426	2.115	-0.196	-3.153	-0.88
placebo	T1	0.107	-0.874	NA	-0.31	0.433	NA	NA	-4.255	-0.857	0.531	NA	-0.032	-1.489	-0.025	0.382	-0.594	0.321	0.695	NA	-5.411	-0.657	-0.014	-0.367	0.557	-0.323	0.197	0.177	NA	-0.649	-0.66	-0.203	0.599	0.325	0.06	-0.259	-0.008	0.264	0.564	0.124	0.688	-1.088	-0.89	0.261	-1.73	-0.697	1.358	1.867	0.531
target_dendritic_cells	T1	-0.743	NA	NA	NA	-0.259	-0.261	-4.653	-1.299	-0.567	-0.196	-3.228	0.247	0.94	0.6	-0.264	0.719	0.483	0.376	NA	-4.082	0.229	-0.071	NA	0.018	-0.502	-0.616	-0.118	NA	0.081	1.012	1.222	1.252	0.156	0.937	0.901	1.325	0.393	0.373	0.275	0.611	0.74	1.035	0.749	-1.963	-1.69	-0.804	-5.441	0.33
target_dendritic_cells	T1	-0.377	1.264	NA	NA	NA	NA	-3.67	-5.096	1.126	-0.17	-2.625	0.251	NA	-0.137	0.537	-0.103	-0.061	-0.175	NA	NA	0.444	-0.029	-3.614	-0.074	-0.131	0.613	0.027	NA	-0.039	0.643	0.704	0.738	0.203	0.494	0.443	0.704	-0.114	0.039	0.236	0.301	0.13	0.578	1.137	2.946	3.161	-0.094	-4.625	0.082
target_dendritic_cells	T1	1.523	-2.621	NA	-1.574	-0.631	NA	NA	NA	0.404	-0.891	-2.286	-0.739	-1.913	0.276	-0.094	0.207	-0.09	-0.78	NA	NA	-0.998	-0.416	-0.464	0.042	-0.213	-0.073	0.105	NA	0.221	-1.086	-0.581	-0.936	0.357	-0.929	-0.285	-0.45	0.37	0.1	-0.034	-0.009	-0.823	-1.094	0.844	-1.657	-2.183	0.438	0.78	-0.329
placebo	T1	-0.508	0.233	-2.275	-3.098	-1.142	0.264	-1.865	-3.962	-0.093	-0.657	-2.265	-0.279	-3.72	0.02	-0.713	0.775	0.048	-0.477	NA	-2.593	-0.317	0.514	-0.531	0.157	-0.099	-0.051	0.082	NA	0.393	0.94	0.794	0.645	0.383	0.27	1.036	0.86	0.615	0.531	0.466	0.428	0.859	0.989	0.495	-1.071	-1.673	0.655	0.694	0.272
placebo	T1	-0.322	-0.311	NA	-3.159	-3.001	-0.232	-2.366	-4.661	-0.095	NA	NA	0.263	NA	0.243	0.755	-0.417	0.277	-0.67	NA	-3.772	-0.259	0.25	-4.439	-1.218	0.002	0.278	0.038	NA	0.071	-0.165	0.449	-0.024	0.256	0.175	-0.168	-0.06	0.505	0.87	-0.029	0.641	0.186	-0.234	0.65	-0.83	-2.039	-0.266	-2.595	-0.153
placebo	T1	0.622	0.607	NA	NA	0.481	NA	-3.808	3.062	0.822	0.017	-2.271	0.51	2.149	0.07	-0.116	0.69	0.075	-0.011	NA	-2.848	0.176	-0.061	NA	0.298	-0.46	0.07	0.038	NA	-0.234	0.719	0.777	1.322	0.423	0.663	1.52	1.504	0.103	0	1.069	0.509	0.275	0.707	0.62	-0.521	-1.325	-0.096	1.764	0.035
target_dendritic_cells	T1	0.657	0.119	NA	-2.734	0.309	NA	-3.53	NA	-1.247	-0.295	-1.753	-0.127	NA	0.621	-0.441	0.722	0.227	-0.163	NA	NA	0.715	-0.542	-2.795	0.187	-0.34	-0.432	0.28	NA	-0.079	0.466	0.507	0.62	0.354	0.352	0.881	0.631	0.716	0.152	0.525	0.444	0.577	0.638	0.319	0.325	1.143	-0.222	-0.392	0.159
target_dendritic_cells	T1	0.399	0.569	NA	NA	-0.315	NA	-2.358	-0.93	-0.813	0.049	NA	0.199	3.343	-0.134	-0.155	1.149	-0.103	-0.405	NA	-2.709	0.288	-0.024	-0.748	-0.375	-0.485	0.368	0.048	NA	-0.614	0.887	0.417	1.035	0.339	0.515	1.24	1.37	-0.852	0.52	0.569	-0.653	0.748	0.814	-1.209	-4.15	-2.517	0.517	-2.808	-0.123
target_dendritic_cells	T1	0.079	0.998	NA	NA	0.783	NA	NA	NA	0.074	-0.074	-0.542	0.168	NA	-0.388	0.122	0.022	0.002	-0.481	NA	NA	0.116	0.097	NA	-0.755	-0.382	0.031	-0.006	NA	-0.064	-0.454	-0.623	-0.285	0.212	-0.053	-0.72	-0.671	0.516	-0.567	-0.172	0.161	-0.836	-0.559	-1.418	-4.681	-3.027	-0.636	-0.233	-0.345
target_dendritic_cells	T1	0.042	-1.464	NA	-1.092	NA	-0.35	NA	NA	-0.33	-0.133	NA	-0.134	2.606	0.216	0.42	-0.082	-0.061	-0.785	NA	-3.176	-0.366	-0.879	-0.193	-1.366	-0.337	0.172	0.255	NA	-0.568	1.006	0.489	0.29	0.375	-0.282	-0.042	0.136	-0.503	-0.225	-1.381	-1.701	-0.183	0.967	-1.319	-0.048	-0.596	-0.812	-3.16	-0.511
placebo	T1	-0.776	1.207	NA	NA	-3.13	NA	NA	NA	-0.335	-0.974	-3.109	-0.834	4.885	-0.079	-0.419	0.434	-0.178	-0.986	-11.984	-3.737	0.29	-0.468	-0.856	-0.431	-0.204	-0.136	0.125	NA	-0.135	1.275	0.29	1.044	0.441	0.301	1.185	0.554	-0.682	-1.227	0.876	-0.302	0.366	1.118	-0.68	-2.448	-1.39	0.305	-0.491	-0.144
target_dendritic_cells	T1	-0.768	-0.275	NA	NA	-0.917	-0.302	-3.289	-3.016	1.178	0.59	NA	0.576	2.172	0.345	-0.244	0.316	0.058	0.341	NA	-4.71	-0.821	0.499	NA	-0.958	-0.122	0.311	-0.023	NA	0.207	-0.428	0.364	-0.232	0.391	-0.233	0.043	0.032	0.104	-0.993	0.378	0.203	-0.236	-0.198	-0.197	1.561	-0.92	-0.963	-1.734	0.059
placebo	T1	-0.553	-0.952	NA	NA	0.412	-0.399	NA	-2.799	-0.422	-0.253	-2.164	0.433	NA	0.16	0.086	0.488	0.647	-0.301	NA	NA	-0.005	-0.026	NA	NA	0.1	0.155	0.138	NA	-0.019	0.852	0.674	0.579	0.333	-0.027	1.008	0.9	0.436	0.595	-0.367	0.288	0.142	0.645	-0.116	1.082	1.925	-0.171	-5.105	0.12
target_dendritic_cells	T1	-0.367	1.687	NA	0.767	-0.409	-0.237	-4.428	-1.331	-1.002	-0.622	0.076	0.096	NA	0.346	-0.119	0.271	0.278	-0.479	NA	-3.099	0.645	0.636	1.573	-0.686	-0.301	0.109	0.162	NA	-0.095	-0.004	-0.366	-0.04	0.287	0.263	0.318	-0.265	-0.362	-0.575	-0.245	-0.343	-0.093	-0.122	0.015	-0.387	0.51	0.692	1.405	0.063
target_dendritic_cells	T1	-0.538	0.061	NA	NA	-0.759	NA	-4.912	-1.576	-0.782	-1.05	-2.178	-0.103	-0.443	-0.362	-0.063	0.251	-0.011	-0.624	NA	-3.176	0.093	-0.359	NA	-2.235	0.218	-1.397	0.063	NA	0.247	-0.266	-0.359	-0.411	0.388	-0.655	-0.548	-0.757	0.724	0.781	-0.89	0.223	-0.512	-0.261	-0.286	0.658	0.697	0.353	-2.737	-0.268
target_dendritic_cells	T1	-0.63	0.326	NA	-0.381	-0.511	NA	NA	-3.495	2.328	0.062	-3.363	0.044	NA	-0.541	0.781	-0.109	-0.006	-0.53	NA	-3.437	-0.493	0.407	NA	0.087	0.054	0.009	0.219	NA	-0.279	-0.773	0.238	-0.867	0.266	-0.661	-0.603	-0.198	0.672	0.52	-0.281	0.515	-0.629	-0.604	0.244	-0.429	-1.405	0.244	1.173	-0.097
placebo	T1	0.747	-0.728	NA	1.407	-1.575	-0.052	-2.093	-2.838	0.897	-0.195	1.975	0.31	NA	0.583	-0.319	0.591	0.286	-0.495	NA	-2.992	0.269	-0.223	0.917	-0.896	0.033	0.717	0.004	NA	0.197	-0.044	-0.081	-0.052	0.361	0.271	-0.21	-0.482	0.36	-0.067	-0.198	1.001	0.068	0.226	0.277	-0.217	-0.52	0.253	2.14	0.116
placebo	T1	-0.765	-0.128	NA	0.371	0.823	NA	-3.538	-2.387	-0.047	-0.256	0.548	0.102	NA	0.948	-0.166	0.456	-0.173	0.238	-11.368	-3.571	0.402	-0.056	-0.695	-0.4	-0.33	0.606	0.23	NA	0.21	0.207	0.223	0.466	0.378	0.491	0.453	0.222	0.848	1.03	1.029	0.897	0.353	0.227	-0.507	-2.282	-0.946	-0.058	-3.903	-0.137
placebo	T1	0.545	0.452	NA	0.605	-0.397	-0.412	-2.899	-2.123	-0.777	-0.799	0.977	0.038	-1.11	-0.342	0.578	0.519	0.162	-1.143	NA	-2.192	0.593	-0.747	1.065	-0.636	0.007	0.126	-0.088	NA	-0.3	0.599	0.276	0.742	0.324	0.376	1.133	0.805	-0.287	-0.216	-0.44	-0.015	0.149	0.433	-0.171	0.454	-0.213	0.1	1.195	0.143
target_dendritic_cells	T1	0.773	-0.621	NA	NA	0.916	0.898	-3.228	-3.313	1.493	0.201	1.875	-0.244	NA	-0.324	0.594	0.38	0.395	-0.843	NA	NA	-1.189	0.322	2.994	-0.662	0.026	0.098	0.021	NA	0.308	-0.358	-0.456	0.056	0.338	0.123	0.101	-0.426	0.561	0.202	0.375	0.767	-0.349	-0.323	-0.376	-0.652	-2.663	0.003	-0.054	-0.015
target_dendritic_cells	T1	-0.913	NA	NA	NA	-0.951	NA	-4.689	NA	-0.156	0.264	NA	-0.039	-2.774	-0.382	0.817	0.139	0.46	0.269	NA	NA	-0.04	0.178	0.114	-1.91	0.119	0.041	0.227	NA	0.507	-0.12	-0.497	0.311	0.269	0.232	0.282	-0.001	0.322	-0.038	-0.298	0.276	-0.483	-0.48	-0.697	0.835	1.326	-1.513	-0.209	0.65
target_dendritic_cells	T1	0.04	0.46	NA	-2.486	0.543	-0.34	NA	-1.793	-1.398	0.117	-0.812	0.665	NA	0.539	-0.377	0.651	0.442	-0.462	NA	NA	0.241	-0.09	NA	-0.567	0.009	0.269	0.096	NA	0.174	1.606	1.058	1.624	0.287	1.008	1.473	1.259	0.151	-0.07	-0.098	-0.447	0.792	1.591	0.284	-0.827	-0.537	-0.175	-4.235	0.001
target_dendritic_cells	T1	0.877	-3.844	NA	-2.317	0.138	0.094	NA	NA	1.989	-0.534	NA	0.01	1.091	-0.032	0.257	0.896	-0.083	-0.476	NA	-2.388	0.693	0.271	NA	0.324	-0.227	0.24	0.159	NA	-0.58	0.711	0.081	1.397	0.269	1.208	1.873	1.233	-0.745	-0.544	0.206	-0.302	-0.047	0.381	-0.811	0.076	-1.565	0.341	-8.483	0.059
target_dendritic_cells	T1	-0.894	-0.447	NA	-2.035	0.777	-0.129	NA	NA	0.864	0.044	-1.03	0.506	-2.009	0.097	0.277	-0.191	0.237	-0.556	NA	NA	-0.199	-0.623	-4.129	1.329	-0.301	-0.752	-0.501	NA	-0.381	-0.352	-0.318	-0.678	-0.296	-0.286	-0.553	-0.566	-0.492	0.179	-1.27	-0.222	-0.558	-0.233	-0.051	0.007	-1.869	-0.7	-2.662	0.34
target_dendritic_cells	T1	-0.753	-1.128	NA	NA	0.182	0.393	NA	-1.69	0.115	-0.44	NA	0.159	NA	-0.511	-0.105	0.194	-0.097	-0.325	NA	NA	-0.493	-0.297	-4.268	-0.37	-0.043	NA	-0.523	NA	-0.436	-0.358	0.503	-0.323	-0.65	-0.322	-0.454	-0.281	0.409	0.433	-0.077	0.783	-0.074	-0.197	0.311	-1.072	-1.692	-0.574	NA	-0.084
placebo	T1	-0.079	-0.908	NA	NA	-0.902	0.249	NA	NA	0.744	-0.769	-3.571	-0.28	-4.061	-0.53	-0.578	0.063	-0.367	-0.545	NA	NA	0.106	-0.709	-4.669	-0.76	-0.252	-1.912	-0.615	NA	-0.214	-0.154	-0.265	-0.061	-0.605	-0.064	0.269	0.2	0.432	-0.008	0.162	0.742	-0.42	-0.192	0.394	-0.916	-1.21	-1.264	-4.421	-0.303
target_dendritic_cells	T1	-0.396	1.263	NA	NA	0.68	NA	NA	NA	-0.649	NA	NA	0.666	NA	-0.669	-0.632	-0.771	-0.496	-0.687	NA	-2.898	-0.236	0.171	-4.245	-0.86	-0.335	-0.309	-0.714	NA	-0.086	-0.583	-0.695	-0.159	-0.594	-0.229	-0.475	-0.686	-0.31	-0.354	-1.048	-0.088	-1.101	-0.744	0.18	1.438	1.535	-0.28	NA	-0.195
placebo	T1	-0.476	-0.107	NA	NA	-0.806	-0.868	NA	NA	-1.664	-0.264	NA	-0.563	NA	-0.08	-0.28	-0.512	-0.521	-1.088	NA	-5.115	-0.645	0.582	NA	-0.835	-0.447	-2.147	-0.694	NA	-0.064	-2.462	-2.497	-0.938	-0.642	-0.537	-2.168	-2.315	-0.734	-0.717	-1.247	-2.253	-1.924	-2.448	-2.817	-1.957	-1.794	-0.2	-6.066	0.062
placebo	T1	0.106	0.564	NA	NA	-0.066	-0.939	NA	NA	-0.297	0.175	NA	0.332	-0.205	0.944	-0.636	-0.008	-0.318	-0.939	NA	NA	-0.783	-0.167	-2.625	-0.54	-0.48	-0.644	-0.624	NA	-0.087	-1.139	-1.33	-0.525	-0.444	-0.275	-0.48	-1.021	-0.124	-0.358	-0.321	0.352	-0.97	-1.32	-1.075	1.367	1.856	-0.054	-4.068	0.272
target_dendritic_cells	T1	1.005	1.238	NA	NA	0.843	0.469	NA	-2.444	1.7	0.646	-3.516	0.657	-0.017	-0.268	0.247	0.114	0.49	-0.836	NA	-3.462	0.06	-0.268	-4.4	0.318	0.2	-1.125	-0.604	NA	0.417	0.792	0.205	0.969	-0.553	0.525	0.991	0.822	0.719	0.82	-0.274	0.975	0.161	0.494	0.076	-0.255	-1.399	-0.439	-5.43	0.038
placebo	T1	-0.488	0.816	NA	NA	0.926	0.059	NA	-2.786	1.028	1.117	NA	1.328	-1.441	1.326	0.388	0.464	0.408	-0.758	NA	NA	-0.046	-0.056	NA	-0.803	0.181	-2.392	-0.534	NA	0.046	0.498	0.383	0.2	-0.513	-0.007	0.231	0.162	0.988	1.497	0.26	0.879	0.153	0.582	-0.029	-0.145	-1.964	-0.873	-3.83	1.069
placebo	T1	0.379	-0.315	NA	-2.336	-0.729	-0.458	NA	0.018	-1.603	-0.875	NA	0.235	0.538	-0.68	-0.139	-0.388	-0.296	-1.084	NA	-3.284	-0.452	0.016	-4.584	-1.623	-0.115	-4.309	-0.568	NA	-0.197	-0.493	-0.578	-0.884	-0.499	-0.427	-0.638	-0.555	0.023	0.396	-1.433	1.059	-0.582	-0.407	-1.327	0.212	-0.793	-0.12	-5.426	-0.489
target_dendritic_cells	T1	-0.825	2.226	NA	NA	-0.961	NA	NA	-3.181	-1.368	0.138	NA	-0.189	NA	-0.037	-1.065	-0.536	-0.316	-1.181	NA	-3.786	0.053	0.7	-5.157	-0.081	-0.155	-3.526	-0.641	NA	-0.53	-0.399	-0.837	-0.669	-0.344	-0.667	-0.597	-0.952	-1.624	-1.461	-1.64	-1.37	-1.463	-0.536	-1.599	-0.913	-1.024	0.582	-3.697	-0.47
target_dendritic_cells	T1	-0.772	NA	NA	NA	0.12	-0.764	NA	-2.652	-0.049	0.378	NA	0.343	NA	0.015	-0.423	-0.042	0.235	-1.344	NA	NA	-0.124	0	-3.068	-1.053	-0.169	NA	-0.467	NA	0.07	-0.296	-0.744	-0.218	-0.57	0.303	-0.259	-0.686	-0.149	0.049	-0.75	0.295	-0.485	-0.115	-1.148	1.586	-0.753	-0.522	-4.075	0.505
placebo	T1	-0.084	0.736	NA	NA	-0.605	0.104	NA	-2.901	0.916	-0.367	-3.873	0.059	NA	-0.107	-0.743	0.384	-0.049	-1.705	NA	-3.435	-0.44	0.171	-3.107	-0.845	-0.397	-2.237	-0.467	NA	-0.055	1.258	0.18	0.989	-0.515	0.024	0.952	0.572	-0.454	-0.546	-0.502	-0.166	0.36	1.102	-1.207	-2.795	-1.264	0.329	NA	0.067
placebo	T1	-0.262	-1.49	NA	NA	0.005	NA	NA	-1.105	1.105	NA	-2.086	0.589	1.714	0.624	0.474	0.494	0.245	-0.375	NA	NA	0.406	0.223	-3.239	-0.121	-0.27	-0.938	-0.305	NA	0.619	0.108	0.367	0.372	-0.529	0.252	0.63	0.479	0.366	0.466	0.908	0.742	0.252	0.178	0.683	1.848	0.157	0.253	-7.307	1.065
target_dendritic_cells	T1	0.411	1.15	NA	NA	-2.08	-1.227	-3.702	NA	-0.483	-0.191	-2.748	0.688	NA	-0.676	0.332	0.576	0.11	-0.754	NA	NA	0.402	0.203	-4.122	-0.547	-0.028	-2.566	-0.607	NA	0.22	0.529	-0.02	1.003	-0.386	0.808	1.113	0.917	-0.765	-0.61	-0.564	-0.872	-0.076	0.274	-1.676	-0.361	-0.366	-0.647	NA	-0.238
target_dendritic_cells	T1	-0.51	1.109	NA	-1.833	-0.429	-0.818	-5.02	-1.1	-0.535	-0.693	NA	-0.352	-3.569	-1.105	-0.155	-0.182	-0.696	-1.076	NA	NA	-0.319	-1.328	-3.213	-0.48	-0.083	-0.691	-0.676	NA	-0.669	-0.542	-0.316	-0.717	-0.631	-0.653	-0.094	0.265	-0.615	-0.749	-1.282	-1.105	-0.724	-0.559	-0.485	0.715	0.137	-0.741	-4.229	-0.591
target_dendritic_cells	T1	-0.307	0.749	NA	-1.99	-1.453	NA	NA	-1.734	-0.469	0.236	NA	0.024	-0.951	-0.47	-0.855	-0.105	-0.267	-1.198	NA	-3.363	-0.61	-0.368	-4.193	-0.771	0.054	-1.712	-0.681	NA	0.331	-0.168	-0.553	0.325	-0.689	0.571	-0.35	-0.734	0.015	-0.562	-0.145	-0.319	-0.299	-0.036	-1.048	2.803	2.035	0.37	-5.465	0.134
target_dendritic_cells	T1	-0.355	0.125	NA	NA	0.49	NA	NA	-2.37	-0.153	0.322	-2.492	0.595	2.349	-0.074	-0.411	0.177	-0.481	-0.854	NA	-4.457	-0.189	-0.315	-4.022	-1.064	-0.424	-1.028	-0.551	NA	-0.289	-0.154	-0.911	0.844	-0.834	0.926	0.353	-0.191	0.047	-0.466	-0.249	0.659	-0.291	-0.341	-2.326	-2.047	-1.952	-0.035	-5.889	0.106
target_dendritic_cells	T1	-0.307	-0.257	NA	NA	-1.654	NA	NA	-2.923	1.146	-0.096	NA	-0.032	1.94	-0.785	-0.302	-0.595	-0.614	-2.473	NA	NA	-1.308	-1.174	-3.185	-1.162	-0.437	NA	-0.681	NA	-0.385	-0.38	0.069	-0.43	-0.638	-0.831	-0.644	0.083	-0.883	-0.204	-1.135	-0.135	-0.978	-0.408	0.172	-2.562	-1.848	-0.556	-6.039	-0.106
placebo	T1	-4.459	-5.49	NA	NA	NA	NA	-6.45	NA	-1.349	-5.315	NA	-5.746	NA	-2.142	NA	-4.92	-5.019	-0.712	NA	-3.254	-4.775	-2.961	-4.664	-2.246	-2.607	-3.965	-0.844	NA	-3.866	-5.766	-7.576	-7.821	-0.62	-4.707	NA	-7.994	-5.338	-6.65	-7.755	-7.652	-7.906	-6.073	-4.712	-2.209	-2.577	-2.599	-8.156	-3.361
target_dendritic_cells	T1	-0.748	-0.138	NA	NA	-3.232	-0.795	NA	NA	0.477	NA	-3.425	0.227	NA	0.127	0.084	-0.26	-0.287	-1.314	NA	NA	-0.799	-0.101	-3.62	-1.158	-0.068	-1.892	-0.475	NA	0.014	-0.651	0.033	-0.485	-0.707	-1	-0.429	0	-0.326	-0.932	-0.931	-0.755	-0.925	-0.565	0.082	-1.919	-1.267	-0.13	-5.689	0.056
target_dendritic_cells	T1	-1.007	-0.182	NA	NA	-3.526	NA	-4.505	NA	1.556	-0.301	-1.928	0.148	NA	0.187	-0.263	-0.148	0.19	-1.194	NA	-5.245	-0.442	-0.444	-4.193	-0.71	-0.186	-1.288	-0.511	NA	-0.588	0.868	0.466	0.597	-0.597	-0.339	0.819	0.707	-1.028	-0.827	-0.704	-0.623	-0.303	0.607	0.588	1.233	1.218	-0.605	-4.857	-0.49
target_dendritic_cells	T1	0.436	-1.763	NA	NA	0.296	-0.197	NA	NA	0.425	0.052	NA	0.22	1.731	0.507	-0.657	-0.196	0.009	-0.656	NA	NA	-1.199	-0.49	-3.659	-1.06	-0.207	-1.154	-0.705	NA	0.327	-1.076	-0.844	-0.15	-0.528	0.225	-0.394	-0.56	0.597	0.37	-0.496	0.499	-0.893	-1.11	-1.76	2.045	0.754	-0.338	-5.08	-0.03
placebo	T1	-0.471	0.483	NA	-1.381	-0.778	NA	-4.965	NA	-0.506	0.105	NA	0.883	NA	1.375	0.059	0.814	0.204	0.769	NA	NA	-0.296	-0.614	-3.651	-0.355	0.047	0.54	-0.472	NA	0.313	1.266	0.672	1.344	-0.571	1.167	0.897	0.494	0.503	0.346	0.725	0.526	0.72	1.28	0.904	1.155	2.117	-0.204	-0.829	0.325
target_dendritic_cells	T1	-0.779	-5.001	NA	-2.048	-2.237	-0.785	NA	-1.803	-0.858	-0.824	NA	-0.04	NA	0.184	-0.768	0.745	-0.55	-0.049	NA	NA	-0.301	-0.285	-2.525	-0.943	-0.342	-0.276	-0.54	NA	0.29	-0.511	-1.235	0.098	-0.604	0.414	0.521	-0.54	-0.37	-0.456	0.743	-0.21	0	-0.401	-1.472	0.966	1.087	0.036	-2.684	-0.506
target_dendritic_cells	T1	-0.691	1.045	NA	NA	-0.214	NA	-4.036	-2.152	2.145	0.533	-2.022	0.473	NA	-0.377	-0.248	-0.221	-0.345	-0.492	NA	NA	-0.254	0.071	-5.05	-0.574	-0.004	0.163	-0.414	NA	-0.103	-0.738	-0.43	-0.106	-0.589	0.207	-0.773	-0.633	0.559	0.163	-0.702	0.829	-0.346	-0.552	0.029	-0.884	-1.379	-0.074	-5.872	-0.137
target_dendritic_cells	T1	0.07	-0.526	NA	NA	-1.025	NA	NA	NA	-1.879	-0.204	-3	-0.416	NA	-1.297	-0.89	-0.554	-0.714	-1.056	NA	NA	-1.288	0.06	-3.525	-1.7	-0.474	-0.711	-0.546	NA	0.204	-0.301	-0.484	-0.366	-0.793	-0.842	-0.131	-0.529	-0.416	-0.089	-1.544	-0.551	-0.565	-0.44	-1.058	1.057	1.437	0.488	-6.913	-0.481
target_dendritic_cells	T1	-0.378	-0.415	NA	NA	-0.397	-0.726	NA	0.245	-1.168	0.525	-0.767	0.82	2.14	-0.624	-0.191	0.006	-0.467	-1.073	NA	NA	-0.098	0.146	-2.723	-0.514	-0.544	0.006	-0.6	NA	-0.053	0.21	0.394	-0.333	-0.837	-0.02	-0.298	-0.19	-0.05	-0.426	-0.406	0.043	0.189	0.475	0.402	-0.783	-1.365	0.572	-4.487	0.358
placebo	T1	-0.058	0.415	NA	-1.973	-0.344	-0.442	-3.394	-2.565	0.147	0.093	0.048	-0.065	NA	-0.976	0.254	0.011	0.237	-0.081	NA	NA	-0.478	0.018	-3.64	-1.291	0.125	-0.803	-0.469	NA	0.08	0.494	-0.077	0.791	-0.767	0.099	0.655	0.187	0.039	0.16	-0.031	0.187	-0.485	0.399	-0.054	-2.303	-2.614	-0.004	0.917	0.486
target_dendritic_cells	T1	-0.199	0.905	NA	NA	0.136	NA	NA	-1.672	-0.339	0.768	-1.958	0.369	3.042	-0.151	0.02	-0.286	0.165	0.237	NA	NA	-0.271	-0.211	-3.572	1.999	-0.503	0.18	-0.563	NA	-0.022	0.65	0.861	0.424	-0.584	0.446	0.479	0.56	0.315	0.365	-0.064	0.438	0.479	0.717	1.052	0.346	1.487	-0.203	-3.508	0.487
target_dendritic_cells	T1	1.163	0.994	NA	NA	-0.178	-0.216	NA	-0.526	-1.207	0.351	NA	-0.167	0.593	-0.083	-0.275	-0.599	-0.303	-1.468	NA	NA	-0.343	0.164	NA	-1.269	-0.337	-0.137	-0.558	NA	-0.023	-1.031	-0.954	-0.957	-0.555	-0.69	-0.867	-1.03	-0.072	-0.53	-0.53	0.037	-0.937	-1.009	0.002	0.208	-1.508	0.575	-1.396	0.129
target_dendritic_cells	T1	-0.201	1.206	NA	NA	-1.045	-1.372	NA	-1.877	0.081	-0.177	-0.711	0.273	NA	-0.9	-0.286	-0.192	-0.631	-0.756	NA	NA	-0.346	-0.134	-0.953	-0.365	-0.084	-0.481	-0.589	NA	-0.13	-0.668	0.013	0.043	-0.543	-0.01	0.022	0.171	-0.624	-0.407	-1.182	-0.362	-0.923	-0.815	0.579	0.719	2.302	0.207	-3.661	-0.165
target_dendritic_cells	T1	0.215	0.93	NA	-1.744	-0.324	NA	-2.694	-1.504	0.471	-0.686	-1.264	-0.554	1.601	0.099	-0.768	-0.34	-0.351	-1.16	NA	NA	-0.32	-0.165	-0.505	-0.735	-0.077	-0.541	-0.492	NA	-0.188	-0.822	-0.773	-0.58	-0.695	-0.529	-0.269	-0.303	-0.796	-0.983	-1.242	-0.192	-1.214	-0.926	-0.462	3.737	4.541	-0.562	-0.927	-0.281
target_dendritic_cells	T1	-0.61	1.74	NA	-0.455	-1.608	-0.873	-4.75	-2.028	-1.11	-0.46	-0.839	-0.313	2.938	-0.951	-0.729	-0.021	-0.379	-1.266	NA	-3.446	-0.543	0.216	-2.517	-0.913	-0.084	-0.392	-0.604	NA	-0.02	0.236	-0.188	0.113	-0.646	-0.075	0.075	0.28	-0.312	-0.825	-0.733	-0.575	-0.358	0.235	-0.633	-1.427	-1.852	0.086	-1.725	-0.102
target_dendritic_cells	T1	-0.67	-0.483	NA	NA	-0.77	0.445	NA	3.438	0.468	0.017	1.199	0.45	2.639	0.233	-0.417	0.557	0.374	-0.68	NA	NA	-0.199	0.416	-0.203	-0.894	-0.02	0.102	-0.582	NA	0.683	-1.713	-1.628	-0.205	-0.537	0.666	-0.298	-1.02	0.781	0.494	-0.199	0.359	-0.64	-1.916	-0.444	1.283	-0.924	0.174	1.061	0.555
target_dendritic_cells	T1	-0.166	1.24	NA	NA	-0.115	-0.226	NA	-0.167	2.118	1.775	-0.615	1.229	1.718	0.026	1.344	0.597	-0.174	-0.35	NA	NA	0.193	0.82	1.462	-0.237	0.218	0.365	-0.479	NA	0.363	-0.518	0.004	0.145	-0.696	0.288	-0.088	-0.11	1.173	1.144	0.58	1.464	0.148	-0.365	0.014	0.906	-0.136	-0.253	1.424	-0.183
placebo	T1	-0.236	0.17	NA	NA	-1.636	-0.625	-3.296	3.668	-1.367	-0.334	NA	-0.608	NA	0.114	-0.577	-0.729	-1.196	-0.439	NA	NA	-0.446	-0.024	-1.826	-1.664	0.72	0.242	-0.419	NA	-0.235	-0.868	-1.014	-0.537	-0.456	-0.342	-0.791	-0.982	-0.758	-0.312	-0.737	-0.448	-0.956	-0.748	-0.677	4.285	6.079	0.149	0.795	-0.759
placebo	T1	0.405	1.881	NA	NA	0.106	1.144	NA	-1.659	2.461	1.321	-0.897	1.455	2.376	-0.004	1.063	0.394	0.473	0.075	NA	NA	0.531	0.342	-1.813	0.281	0.17	0.12	-0.539	NA	0.14	-0.148	1.29	0.232	-0.451	0.233	0.411	1.068	0.807	0.759	0.359	1.007	-0.252	-0.092	0.818	3.184	-0.453	0.154	-4.674	0.358
target_dendritic_cells	T1	1.153	NA	NA	-1.034	-1.426	-0.294	-3.011	4.635	-0.157	-0.07	NA	0.808	1.323	1.049	0.66	0.678	-0.284	-0.779	NA	NA	0.502	0.458	0.438	-0.191	-0.378	-0.348	-0.612	NA	0.528	0.632	0.372	0.866	-0.41	0.844	1.069	0.769	0.473	0.447	1.818	0.392	0.467	0.692	0.334	-1.213	-1.819	0.509	-0.018	0.39
target_dendritic_cells	T1	-0.305	0.541	NA	NA	0.405	NA	NA	0.91	-0.226	-0.58	0.544	-0.287	0.322	0.115	-0.056	0.315	-0.013	-0.415	NA	NA	-0.515	0.57	1.447	-0.577	0.28	0.134	-0.419	NA	0.11	-0.555	-0.263	-0.084	-0.544	0.133	0.37	0.155	0.18	0.41	0.009	0.547	-0.394	-0.53	1.211	1.08	0.748	0.613	-2.998	-0.411
placebo	T1	-0.741	0.485	NA	-0.965	0.626	NA	NA	NA	1.124	-0.404	NA	-0.022	2.189	-0.083	0.09	-0.209	0.205	-0.763	NA	NA	-0.663	-0.123	1.469	-1.382	-0.206	-0.297	-0.498	NA	0.141	-1.598	-0.909	-1.085	-0.418	-0.253	-1.528	-1.147	0.192	0.193	-0.688	0.218	-1.321	-1.307	-0.154	1.261	1.338	0.581	2.616	0.058
placebo	T1	-0.144	0.774	-3.876	1.661	-0.354	-0.746	NA	1.306	0.528	-0.04	2.863	0.388	-1.638	-0.351	-0.027	-0.016	0.412	-0.822	NA	NA	-0.683	0.168	1.913	-0.893	0.012	-0.478	-0.444	-1.426	0.284	-2	-1.146	-1.339	-0.434	-0.468	-1.391	-1.261	0.053	-0.791	-0.729	0.019	-1.314	-1.683	0.268	0.633	0.518	0.892	0.177	0.369
placebo	T1	0.296	0.198	NA	0.202	-1.027	-0.355	NA	4.889	-0.174	-0.476	2.467	-0.191	-3.999	0.404	-0.19	-0.348	-0.213	-1.07	NA	NA	-0.595	-0.362	2.812	-0.444	-0.1	-0.392	-0.76	NA	-0.496	-0.749	-0.343	-0.264	-0.537	-0.454	-0.276	-0.022	-0.104	-0.669	-0.931	-0.05	-1.159	-1.096	-0.501	-0.258	-0.477	0.201	2.205	-0.294
target_dendritic_cells	T1	1.333	1.026	NA	-1.556	-0.796	-0.018	-1.696	4.158	-1.18	0.748	NA	-0.297	NA	0.013	0.107	0.002	-0.167	-0.87	NA	NA	-0.983	-0.047	2.599	-0.811	-0.632	-0.192	-0.684	NA	-0.135	-0.83	-0.784	-1.076	-0.559	-0.83	-0.5	-0.907	-0.183	-0.331	-1.069	-0.211	-0.555	-0.77	0.097	-3.264	-1.189	0.112	1.478	-0.171
target_dendritic_cells	T1	0.126	0.993	-5.03	NA	-0.043	NA	-3.569	0.789	0.092	-0.309	0.836	0.118	-0.943	1	-0.323	-0.801	-0.18	-0.68	NA	NA	-0.363	-0.124	1.118	-1.021	-0.037	-0.245	-0.52	NA	-0.511	-1.526	-1.108	-1.259	-0.649	-0.594	-1.398	-1.315	-0.133	-0.409	-1.063	-0.121	-0.907	-1.212	-0.56	0.377	0.206	0.093	2.488	-0.775
target_dendritic_cells	T1	0.68	0.997	NA	1.182	0.053	-0.127	-2.118	3.709	-0.759	NA	2.294	0.319	NA	-0.016	0.001	-0.508	-0.058	-0.644	NA	NA	-0.093	0.52	2.125	0.38	0.111	-0.552	-0.659	NA	-0.268	-0.466	-0.042	-0.345	-0.659	-0.334	-0.123	0.218	-0.231	-0.436	-1.192	0.034	-0.689	-0.352	-1.951	1.533	1.251	-0.443	1.869	0.247
target_dendritic_cells	T1	0.144	-1.147	NA	-0.715	0.612	0.119	-3.173	5.407	0	-0.548	1.086	NA	1.145	-0.264	-0.515	-0.181	0.218	-0.346	NA	-2.296	-0.433	0.44	2.961	-1.375	-0.724	-0.466	-0.877	-2.406	0.404	0.435	0.044	0.334	-0.564	-0.175	0.069	-0.101	0.116	0.037	-0.057	0.208	-0.069	0.324	-0.246	1.421	-1.388	-0.264	0.493	-0.004
target_dendritic_cells	T1	0.231	NA	NA	NA	1.012	NA	-4.014	0.831	-0.802	1.268	-0.807	1.379	NA	-0.317	0.007	0.078	-0.202	-0.179	NA	NA	0.22	-0.571	2.351	-0.485	-0.102	0.017	-0.487	NA	-0.523	-0.322	-0.413	-0.218	-0.535	0.013	-0.151	-0.035	0.295	0.417	-0.278	0.256	-0.867	-0.415	0.362	0.704	1.174	1.011	1.075	-0.122
target_dendritic_cells	T1	2.708	0.057	NA	0.252	-2.548	NA	-4.426	-0.723	-1.58	-0.697	-0.16	-1.041	NA	-0.341	-1.011	-0.977	-0.793	-0.886	NA	NA	-0.923	0.155	2.861	-0.145	-0.772	-0.111	-0.621	NA	-0.364	-2.589	-1.339	-1.429	-0.719	-1.468	-2.108	-2.181	-1.157	-0.529	-0.844	-0.576	-1.696	-2.572	0.116	3.401	5.223	0.148	-3.922	-0.151
placebo	T1	-0.413	1.493	NA	NA	-0.613	-1.386	-2.637	4.228	-0.321	-0.651	0.963	-0.004	NA	-0.921	-0.03	-0.194	0.052	0.367	NA	NA	-0.343	-0.04	-0.364	-0.846	-0.481	-0.339	-0.715	NA	-0.315	-0.299	-0.582	-0.566	-0.843	0.063	-0.794	-0.865	-0.735	-1.169	-1.186	-0.771	-0.685	-0.321	-1.212	-0.899	0.617	0.387	2.321	-0.114
target_dendritic_cells	T1	-1.526	0.638	-4.423	NA	-1.099	-1.049	NA	0.555	0.096	-0.746	0.997	-0.417	NA	-0.6	0.043	0.633	-0.364	-0.733	NA	NA	-0.431	-0.534	2.286	-1.482	-0.372	-0.683	-0.701	NA	-0.278	0.021	0.415	0.267	-0.464	-0.031	0.765	0.589	-0.095	1.219	0.386	-0.171	0.037	0.013	0.228	-2.052	-1.755	0.024	0.17	-0.409
placebo	T1	-0.554	1.169	NA	0.174	0.206	NA	NA	2.745	-1.505	-0.403	NA	0.361	NA	0.497	-0.013	0.273	-0.415	-1.03	NA	NA	-0.449	-0.155	-0.414	-1.515	-0.027	-0.247	-0.605	NA	-0.066	0.001	-0.247	-0.17	-0.38	0.111	-0.102	-0.304	-0.447	-0.672	-0.354	-0.376	-0.092	0.048	0.214	3.594	3.997	0.529	-2.805	-0.478
target_dendritic_cells	T1	0.596	-0.171	NA	-0.416	0.056	NA	-3.744	4.612	-0.032	-0.362	0.744	-0.148	-4.008	-0.291	-0.315	-0.259	-0.396	-0.867	NA	NA	-0.565	0.416	2.153	-0.807	-0.041	-0.625	-0.66	NA	0.01	-1.504	-0.759	-1.239	-0.499	-0.994	-0.9	-1.142	-0.473	-0.677	-0.808	-0.476	-1.527	-1.588	0.486	-1.314	-1.276	0.297	1.601	-0.12
target_dendritic_cells	T1	0.185	-1.086	NA	0.415	-0.607	NA	NA	0.728	-0.429	-0.025	0.588	-0.09	-2.213	-0.088	-0.495	0.343	0.297	-0.904	NA	NA	-0.765	-0.013	2.061	-0.266	-0.284	-0.113	-0.727	-7.86	0.071	0.317	0.372	0.217	-0.48	-0.021	-0.134	0.144	0.563	0.327	-0.089	0.156	-0.137	0.226	1.083	-1.672	-1.134	0.545	1.842	0.139
target_dendritic_cells	T1	0.681	NA	NA	1.934	-1.036	NA	NA	-1.379	-0.693	-0.226	-2.013	-0.436	1.981	-0.202	0.065	0.218	-0.445	-1.493	NA	NA	-0.087	-0.193	-2.153	-0.802	-0.467	-0.429	-0.678	NA	-0.142	1.279	0.899	0.992	-0.384	0.042	1.153	1.225	-0.482	-0.329	-0.268	-0.437	0.694	1.174	-0.489	3.136	2.362	-2.414	0.513	-0.009
placebo	T1	0.604	1.331	NA	NA	-2.066	-1.026	NA	-2.963	-2.249	-0.17	-1.3	-0.294	NA	-0.478	0.513	-0.468	-0.776	NA	NA	NA	-0.599	-0.573	-3.241	-0.995	-0.6	-0.24	-0.603	NA	-0.422	0.24	-0.677	-0.411	-0.467	-0.755	-0.899	-1.17	-0.096	0.068	-1.437	-0.572	-0.826	0.144	-0.607	-0.595	-1.65	-0.174	-3.274	-0.235
placebo	T1	0.346	1.307	NA	NA	-0.13	0.46	NA	6.95	-0.531	-0.661	0.095	NA	5.745	-1.356	-0.104	0.625	-0.588	-0.187	-11.895	NA	0.224	-0.277	3.147	-0.243	-0.11	0.415	-0.566	NA	-0.638	0.59	0.217	0.673	-0.423	0.184	0.748	0.687	-0.668	-0.351	0.224	-0.372	-0.335	0.512	-0.24	-2.674	-3.407	0.041	0.753	-0.223
target_dendritic_cells	T1	0.337	0.469	NA	NA	-1.928	-0.316	-2.055	0.465	-0.982	0.214	NA	NA	NA	-0.435	0.446	0.19	-0.025	-0.423	NA	NA	-0.789	-0.823	2.946	-0.531	0.003	-0.516	-0.582	NA	0.081	-0.228	-0.349	-0.045	-0.487	-0.017	0.006	0.142	-0.15	-0.719	-0.125	0.287	-0.854	-0.444	-0.889	3.57	4.587	1.237	1.473	-0.25
placebo	T1	-0.834	0.558	-5.167	NA	-1.093	-1.741	-4.201	2.443	-1.215	-0.763	4.11	-0.261	NA	-0.302	-0.551	-0.293	-0.33	-0.043	NA	NA	-1.001	0.227	2.684	-1.202	-0.472	-0.403	-0.676	-8.14	0.042	-0.514	-0.667	-0.63	-0.37	-0.742	-0.88	-0.956	-0.744	-0.737	-1.229	-0.926	-0.996	-0.46	-1.245	-0.631	-1.039	1.188	0.27	0.207
target_dendritic_cells	T1	0.249	-0.385	NA	0.691	-0.766	NA	-2.005	3.969	-1.015	-0.143	NA	0.164	-0.045	0.612	-0.275	-0.033	-1.726	-0.128	NA	NA	0.091	-0.619	1.856	-0.375	-0.426	-0.37	-0.68	NA	-0.303	0.457	0.159	0.423	-0.556	-0.016	0.835	0.82	-0.569	-0.091	-1.008	0.014	-0.177	0.057	-1.103	-0.139	-1.057	0.707	1.673	0.295
placebo	T1	0.434	-0.847	NA	0.045	-0.986	NA	-4.456	4.39	-1.781	-0.316	NA	-0.168	NA	-0.711	-0.329	-0.267	-0.148	-0.964	NA	NA	-1.401	0.136	2.199	-0.523	-0.261	-0.506	-0.782	NA	-0.179	-0.446	-0.005	-1.183	-0.58	-1.446	-0.585	-0.839	-0.307	-0.925	-0.573	-0.264	-0.995	-0.378	-0.835	1.439	2.44	0.192	1.162	-0.37
target_dendritic_cells	T1	-0.721	-0.986	-4.975	0.199	-1.249	NA	-2.392	2.621	0.333	0.497	1.918	0.18	2.968	-0.659	-0.796	-0.22	-0.376	-0.812	NA	-3.298	-1.384	0.337	0.7	-1.078	0.053	0.025	-0.728	NA	-0.04	-0.324	-0.615	-0.415	-0.52	-0.292	-0.367	-0.863	-0.15	-0.522	-0.237	0.081	-0.249	-0.217	-0.1	-0.612	-3.147	-0.534	1.6	-0.12
target_dendritic_cells	T1	-0.952	2.527	-2.658	NA	-0.379	NA	-3.532	4.197	-0.645	-0.626	2.067	-0.65	NA	0.979	-0.75	-0.259	-0.139	-0.755	NA	-3.71	-0.346	-0.054	2.317	-0.613	-0.446	0.169	-0.833	-8.17	-0.341	-1.679	-1.429	-1.514	-0.439	-0.857	-1.817	-2.017	-0.038	0.102	-0.381	0.863	-0.9	-1.469	-0.644	-1.936	-1.566	-0.828	1.301	-0.205
[truncated: 100 more columns]

## Sheet: Figures 4d
timepoint	treatment	outcome_relapse	1-Methylnicotinamide@1.03-qppos	12(S)-HHTrE@16.03-qpneg	2-hydroxyethanesulfonic acid@1.06-qpneg	2-oxoglutaric acid@1.36-qpneg	3-Hydroxy-DL-kynurenine@1.57-qppos	3-Hydroxyanthranilic acid@4.19-qppos	3-hydroxyglutaric acid@1.39-qpneg	3-indoxyl sulfuric acid@4.86-qpneg	3-methylhistidine@0.98-qppos	3-Phenyllactic acid@6.94-qpneg	3-phenylpropionic acid@11.73-qpneg	4-hydroxy-phenyllactic acid@4.29-qpneg	4-hydroxyhippuric acid@7.15-qpneg	4-hydroxyproline@1.01-qppos	5-Hydroxy-DL-tryptophan@1.54-qppos	Acetylcarnitine@1.20-qppos	Acetylcholine@1.06-qppos	Adenine@2.07-qppos	Aminocaproic acid@1.29-qpneg	Arachidic acid@23.76-qpneg	Arachidonic acid@20.20-qpneg	Arginine@0.98-qppos	Azelaic acid@9.76-qpneg	Behenic acid@25.02-qpneg	Betaine;Valine@1.08-qppos	Capric acid@15.77-qpneg	Caproic acid@10.00-qpneg	Caprylic acid@13.40-qpneg	Carnitine@1.01-qppos	Carnitine C10:0@12.41-qppos	Carnitine C10:1@11.56-qppos	Carnitine C12:0@14.23-qppos	Carnitine C12:1@10.69-qppos	Carnitine C14:0@15.96-qppos	Carnitine C14:1@15.04-qppos	Carnitine C14:2@14.17-qppos	Carnitine C3:0@1.52-qppos	Carnitine C4:0@2.51-qppos	Carnitine C4:0(OH)@1.40-qppos	Carnitine C5:0@5.40-qppos	Carnitine C6:0@7.50-qppos	Carnitine C8:0@10.24-qppos	Carnitine C8:1@9.01-qppos	Chenodeoxycholic acid@10.54-ba	Cholic acid@9.42-ba	Choline phosphate@1.01-qppos	Citrulline@1.03-qpneg
T2	target_dendritic_cells	yes	0.863	1.872	0.948	0.344	1.475	1.365	0.74	0.802	0.855	0.719	-0.03	0.955	1.858	0.526	1.019	0.342	0.743	0.808	1.486	1.943	1.165	0.839	0.326	0.523	0.638	1.708	0.199	0.433	0.38	0.123	0.273	0.855	0.017	1.209	0.712	0.298	1.111	0.966	0.787	1.107	0.608	-0.004	1.848	-1.147	-1.039	-0.476	1.059
T2	target_dendritic_cells	no	-2.907	-1.178	-2.126	-4.632	-3.567	-3.611	-2.182	-2.695	-2.426	-2.457	-0.018	-2.649	NA	-0.12	-3.193	-2.21	-2.076	NA	-1.229	1.068	-3.106	-0.798	-0.063	-0.306	-1.108	-1.207	NA	-1.412	-2.057	-3.477	-1.673	-3.24	0.149	NA	-3.977	-3.359	-3.804	-2.887	-3.149	NA	-0.383	-3.438	-1.831	-0.198	0.667	0.05	0.369
T2	target_dendritic_cells	yes	0.115	-1.618	0.286	2.364	-0.808	0.745	0.686	-3.338	-0.542	0.2	0.376	0.058	NA	-0.488	0.479	1.235	-0.036	-0.167	0.559	1.308	-0.058	0.05	0.238	-0.106	0.459	0.455	0.353	-0.256	0.087	1.45	0.856	1.507	0.097	0.153	1.031	1.572	-0.212	0.06	0.832	-0.515	0.826	1.183	0.834	2.465	0.865	-0.279	1.074
T2	placebo	yes	0.613	-2.385	1.186	-0.568	1.365	0.189	1.227	1.63	-0.024	0.669	0.035	0.708	3.251	0.615	1.192	1.407	1.116	0.206	0.74	1.472	-0.507	0.506	0.295	0.307	0.61	1.905	0.152	0.591	0.562	1.767	1.706	1.537	0.022	0.654	1.052	1.666	0.695	1.028	1.319	0.464	1.299	1.628	0.539	4.776	5.753	-0.407	1.682
T2	target_dendritic_cells	yes	0.056	0.476	NA	-1.662	0.164	-0.386	0.851	-0.923	-0.41	0.387	0.217	0.49	1.773	0.206	1.54	1.278	0.436	NA	1.448	1.667	-0.033	0.372	0.328	0.413	0.632	1.088	0.176	0.11	0.36	1.199	1.931	1.161	-0.005	0.632	1.277	2.103	1.282	0.163	1.354	1.184	1.006	1.079	-0.218	-1.5	-0.803	-0.547	1.109
T2	placebo	yes	-0.44	1.181	0.831	-0.329	0.708	-0.13	1.004	0.265	-0.283	1.868	0.146	0.892	1.108	-0.626	-0.092	-0.239	0.175	NA	1.051	1.14	-0.808	0.354	0.164	-0.204	0.176	0.375	0.342	-0.045	0.35	0.015	-0.127	0.14	0.042	0.396	-0.14	-0.277	0.582	0.333	0.128	1.396	0.601	-0.155	0.32	0.168	-0.754	-0.092	1.228
T2	placebo	no	-0.364	-7.392	NA	-0.943	1.236	0.517	0.851	1.298	0.644	1.932	0.163	0.745	0.009	0.252	0.884	0.638	0.675	0.045	1.31	1.253	-0.306	-0.041	0.424	0.059	1.013	0.2	0.314	-0.041	0.032	0.119	0.841	0.19	0.177	0.363	0.138	1.052	1.051	1.2	1.283	1.719	0.435	-0.078	2.178	-2.458	-1.269	-0.853	1.657
T2	placebo	yes	-3.835	-4.222	-3.917	NA	NA	-6.801	NA	-5.761	-2.151	NA	-0.192	-5.152	-4.283	-1.297	-6.482	-3.692	-4.067	NA	-2.99	1.251	-4.2	-1.851	-0.033	-0.126	-1.919	-1.063	NA	-1.644	-3.934	-3.434	-3.572	-2.899	0.308	NA	-2.572	-2.828	-5.447	-5.049	NA	-6.927	-0.57	-4.252	-5.188	0.308	1.492	-1.803	-1.76
T2	placebo	no	-0.313	0.446	1.095	1.544	0.978	1.032	1.035	1.084	1.781	0.34	0.381	0.7	NA	-0.095	1.124	2.279	0.813	0.312	0.658	1.65	0.925	0.186	0.6	0.381	0.553	0.384	0.459	-0.233	0.951	2.558	2.304	2.429	0.165	1.691	2.874	2.627	1.035	1.228	2.146	0.389	2.242	2.488	2.903	0.102	0.358	-0.556	1.475
T2	placebo	yes	1.08	0.973	NA	0.648	1.126	-0.348	1.125	0.769	1.084	0.769	0.275	1.056	2.508	0.117	0.549	1.441	0.659	0.502	0.994	1.496	0.215	0.113	0.3	0.286	0.272	0.315	0.442	-0.032	0.362	1.673	1.674	2.128	0.149	1.459	2.267	2.457	0.919	0.743	2.049	1.153	1.194	1.527	1.282	-0.331	-0.759	-0.145	1.281
T2	placebo	yes	-1.439	-1.886	-0.692	-1.933	-4.063	-1.414	-1.08	-0.941	-0.169	-1.29	0.357	-1.096	-2.873	0.414	-0.577	-1.104	-0.911	NA	0.278	1.207	-2.088	-0.035	0.066	-0.031	-0.372	-0.38	-0.921	-0.95	-0.83	-1.192	-0.881	-1.099	0.3	-0.932	-1.569	-1.179	-0.698	-0.42	-1.091	-0.756	0.086	-1.292	-0.482	-1.413	-1.345	0.161	0.925
T2	target_dendritic_cells	yes	-0.647	0.666	1.145	-1.146	-0.035	-0.423	1.018	0.29	0.729	0.607	0.268	0.972	-3.643	-0.366	0.372	0.641	0.542	-0.107	0.365	1.353	-0.437	0.2	0.216	0.165	0.207	0.005	0.808	-0.195	0.488	0.017	0.408	-0.153	0.207	0.182	0.167	0.355	0.717	0.537	-0.052	0.606	0.613	0.181	1.037	-1.355	-0.585	-0.413	1.141
T2	placebo	no	0.839	1.707	0.204	0.576	0.117	2.283	1.396	0.501	-1.243	-0.029	0.378	0.001	-2.524	0.408	0.186	0.938	0.114	-0.865	0.087	1.327	-0.216	0.256	0.144	0.146	-0.009	0.203	0.716	-0.132	0.378	-0.741	-0.449	-0.58	0.239	0.373	-0.716	-0.692	0.398	0.363	0.229	0.127	0.076	-0.764	0.914	-0.618	-0.447	-0.147	1.079
T2	target_dendritic_cells	yes	0.54	-5.369	1.166	-2.103	1.245	0.952	0.783	0.327	1.866	0.432	0.279	0.834	0.95	1.249	0.744	1.28	0.77	0.846	0.82	1.395	0.117	0.369	0.424	0.116	0.588	0.994	0.636	0.479	0.789	1.31	1.026	1.389	0.299	0.767	0.977	0.97	1.471	1.699	1.403	1.298	1.38	1.262	1.851	-1.92	-2.263	-0.6	1.637
T2	target_dendritic_cells	yes	-3.238	-3.023	-4.683	-7.842	NA	-4.322	NA	-6.239	-2.778	NA	-0.071	-5.151	NA	-1.754	-5.603	-3.867	-4.409	NA	-2.42	1.141	-4.014	-1.865	-0.001	-0.044	-1.893	-1.09	NA	-1.364	-3.774	-2.841	-3.73	-2.277	0.439	-1.412	-2.614	-3.229	-5.799	-5.262	NA	-4.63	-0.485	-3.414	-4.037	-0.045	-1.379	-1.451	-2.175
T2	target_dendritic_cells	yes	-0.176	-0.83	-0.628	-2.017	-1.176	-0.811	-0.714	-1.66	-0.869	-0.522	0.079	-0.471	-2.327	-0.696	-0.063	-0.036	-0.882	NA	-0.057	0.964	-0.779	-0.028	0.049	0.147	-0.493	-0.544	-0.484	-0.738	-0.661	0.063	0.603	-1.281	0.33	-0.658	-1.159	-0.674	-0.512	-1.105	-1.279	-0.253	0.556	0.662	-0.158	-0.01	-1.194	-1.314	1.317
T2	target_dendritic_cells	no	-0.713	-5.471	0.701	0.337	-0.416	-0.123	0.718	0.253	0.813	0.226	0.4	-0.355	NA	-0.627	0.902	0.97	0.678	NA	0.833	1.422	-0.004	0.498	0.32	0.291	0.672	-0.051	0.403	-0.125	0.49	-0.541	0.112	-0.189	0.294	-0.178	-0.284	0.234	1.099	0.829	0.653	0.764	0.393	-0.408	1.101	-0.108	1.031	-1.271	1.007
T2	target_dendritic_cells	no	0.171	1.791	0.369	1.307	0.169	0.219	0.639	0.254	-0.695	-0.23	0.601	0.422	NA	0.424	0.24	1.335	0.691	-0.224	0.664	1.401	0.476	0.79	0.255	0.286	0.241	0.101	0.581	-0.013	0.464	0.66	0.26	0.417	0.278	0.432	0.618	0.42	0.403	0.01	0.642	0.094	0.712	0.63	0.701	0.055	0.273	-0.705	1.44
T2	target_dendritic_cells	no	0.115	0.92	0.442	-0.538	0.155	-0.548	0.653	0.778	-0.441	0.773	0.311	1.148	NA	0.498	0.626	0.307	0.251	NA	1	1.394	-0.272	0.302	0.176	0.128	0.353	-0.063	0.558	0.006	0.49	-0.263	-0.366	-0.6	0.25	-0.472	-0.776	-0.392	1.03	-0.16	0.023	0.611	0.078	-0.196	-0.471	1.542	2.76	-0.844	1.278
T2	target_dendritic_cells	yes	-0.676	0.448	1.045	-0.727	0.787	-0.42	0.927	0.549	-0.73	0.358	0.266	0.886	3.007	0.606	0.212	0.561	0.239	-0.018	0.683	1.4	0.348	-0.408	0.123	0.264	0.464	0.565	0.38	-0.069	0.123	0.335	0.115	0.704	0.38	0.577	0.543	0.656	0.754	0.794	0.324	1.537	0.248	0.171	0.243	1.741	2.599	-0.554	0.937
T2	placebo	yes	0.256	1.024	0.386	0.893	0.655	-0.451	0.585	0.34	-0.579	1.157	0.317	0.912	-3.491	0.654	-0.141	1.287	0.429	NA	1.082	1.507	0.009	1.165	0.274	0.358	0.308	1.199	0.624	0.403	0.538	0.499	0.067	0.835	0.337	0.576	0.655	0.532	0.663	-0.083	1.465	0.664	0.628	0.422	0.822	-1.242	-1.366	-0.232	1.641
T2	target_dendritic_cells	yes	0.003	1.443	0.773	1.283	0.368	1.149	0.798	-0.749	1.89	-0.055	0.177	0.526	1.463	0.391	0.46	0.7	0.443	-0.148	0.773	1.375	0.479	-0.03	0.131	0.264	0.645	-0.159	0.663	-0.258	0.376	1.03	1.261	0.178	0.214	0.257	0.328	0.479	0.875	0.654	0.298	1.262	1.333	1.459	1.484	-1.061	-0.556	-0.642	1.048
T2	target_dendritic_cells	no	-0.119	0.831	0.804	0.473	0.244	-0.131	0.833	0.506	0.509	0.025	0.221	0.244	NA	0.971	-0.181	1.026	0.48	-0.248	0.81	1.289	0.073	0.209	0.193	0.252	0.338	0.023	0.597	-0.106	0.472	0.65	0.308	0.518	0.242	0.515	0.636	0.394	0.799	0.527	0.447	0.8	0.744	0.729	1.341	1.788	0.414	-0.701	1.339
T2	target_dendritic_cells	yes	0.063	1.332	NA	-0.004	0.741	0.292	1.041	0.059	-1.075	0.054	0.311	0.519	-2.927	0.198	0.694	1.01	0.17	NA	0.55	1.461	0.292	0.259	0.18	0.295	0.208	0.724	0.319	0.008	0.077	-0.237	-0.358	-0.364	0.231	-0.197	0.078	-0.239	-0.112	-0.266	-0.203	-0.438	0.43	-0.251	-1.432	0.143	-0.673	-0.803	1.084
T2	target_dendritic_cells	no	0.951	0.378	1.057	1.55	0.608	0.628	1.367	-1.009	-0.791	0.274	0.577	0.338	NA	0.549	-0.054	1.651	0.672	0.332	0.786	1.517	0.507	-0.443	0.464	0.294	0.416	-0.007	0.375	-0.189	0.406	0.991	1.144	0.83	0.218	0.315	1	1.157	1.41	0.826	1.234	0.896	1.171	1.233	0.694	0.328	1.056	-0.792	0.782
T2	target_dendritic_cells	yes	-0.115	0.425	0.35	-0.174	0.3	0.296	0.74	-0.146	-0.223	-0.262	0.316	0.383	-0.003	-0.246	0.598	1.134	0.54	0.217	0.855	1.313	-0.084	-0.029	0.223	0.203	0.747	-0.081	0.48	-0.245	0.782	0.518	0.183	0.197	0.272	-0.21	0.03	0.145	1.633	1.518	0.281	0.727	0.453	0.689	0.331	-0.317	0.835	-0.652	0.882
T2	placebo	yes	-0.31	-4.395	0.701	1.298	0.672	0.64	0.941	0.43	1.024	0.043	0.045	0.892	-3.844	0.577	1.672	-0.688	0.417	0.907	0.841	1.11	-0.47	0.056	0.191	0.043	0.103	0.119	0.539	-0.201	-0.243	0.814	0.494	0.953	0.197	0.371	0.782	0.957	0.431	-0.24	0.225	-0.004	0.378	0.694	0.849	3.391	3.644	-0.651	1.403
T2	placebo	yes	0.837	2.114	0.846	2.299	0.319	2.889	2.082	-0.619	-0.236	0.492	0.21	-0.344	-1.415	-1.124	-0.031	0.895	0.467	0.207	0.248	0.938	-0.099	0.543	0.157	0.198	0.234	0.118	0.604	-0.014	-0.003	0.948	0.653	0.454	0.151	-0.405	0.686	0.724	0.252	0.013	1.015	-0.478	0.529	0.858	-0.156	-1.56	0.041	-2.095	0.528
T2	placebo	yes	1.338	0.433	1.163	1.208	0.604	2.944	0.681	-0.982	0.936	1.548	0.193	0.215	-1.427	-0.379	0.986	1.864	0.867	0.368	1.537	1.727	0.243	0.643	0.487	0.714	0.713	1.447	0.458	0.504	0.693	1.335	1.739	1.277	0.27	0.915	1.533	1.84	1.766	1.083	1.712	2.077	1.457	1.489	2.116	0.719	-0.422	-1.25	2.065
T2	target_dendritic_cells	no	0.848	0.865	1.093	1.27	-0.291	1.808	1.005	-0.199	0.348	-0.642	0.064	-0.292	-4.527	-0.106	0.301	1.505	0.659	-0.136	0.922	1.34	0.147	0.402	0.2	0.205	0.38	0.294	0.25	0.135	0.268	1.006	0.928	0.539	0.178	0.242	0.851	0.846	0.836	0.937	1.599	0.77	0.856	1.122	1.724	-0.183	-0.355	-1.007	1.321
T2	target_dendritic_cells	yes	-3.95	-4.195	-4.639	-7.738	NA	-5.552	NA	-6.817	-0.693	NA	-0.184	-5.884	-2.636	-1.402	-7.82	-3.691	-4.687	NA	-2.809	1.278	-3.852	-2.25	-0.035	0.14	-0.999	-1.199	NA	-1.426	-4.197	-3.744	-4.432	-2.83	0.271	NA	-1.8	-2.41	-5.365	-5.042	-7.043	-6.353	-0.89	-4.452	-4.021	-0.658	-2.738	-2.246	-2.331
T2	target_dendritic_cells	no	-0.047	0.287	0.3	-1.01	0.271	-0.849	0.799	0.513	1.284	0.188	0.181	0.416	-2.071	-0.053	0.321	0.117	0.317	-0.206	0.598	1.383	-0.289	0.658	0.501	0.23	0.782	-0.087	0.279	-0.137	0.206	-1.109	-0.578	-0.982	0.255	-0.48	-0.748	-0.873	0.016	-0.039	-0.61	-0.309	-0.228	-1.001	0.181	1.052	1.944	-0.207	1.121
T2	target_dendritic_cells	yes	0.59	0.962	1.334	-0.443	0.51	0.486	0.918	-1.237	-0.498	0.625	0.162	0.725	3.646	-0.184	0.298	1.882	0.55	-0.025	0.437	1.52	0.575	0.325	0.13	0.34	0.143	0.934	0.887	0.207	-0.116	1.578	1.085	1.388	0.168	0.612	1.554	1.792	0.032	1.21	1.373	-0.184	1.301	1.601	-0.33	-3.108	-1.544	-0.363	0.927
T2	target_dendritic_cells	yes	-0.217	0.626	1.137	0.367	0.532	0.53	0.705	1.023	2.595	0.687	0.24	0.42	NA	-0.669	0.806	0.895	0.31	NA	1.278	1.113	-1.084	0.66	0.425	-0.087	0.541	-0.123	0.902	0.067	-0.004	-0.138	0.898	-0.659	0.268	-0.817	-0.553	0.376	1.44	1.102	0.945	0.98	0.332	0.208	0.978	0.177	-0.533	-0.79	1.328
T2	target_dendritic_cells	yes	1.562	-5.166	1.26	0.937	0.077	1.22	0.781	0.379	2.081	0.767	0.131	0.848	NA	0.186	0.402	0.949	0.835	NA	0.987	1.422	0.495	0.535	0.065	0.198	0.397	-0.031	0.286	-0.323	0.622	1.035	1.143	0.908	0.243	0.688	1.074	1.505	1.058	0.194	1.104	1.945	0.791	1.057	0.315	-4.148	-0.859	-1.137	1.387
T2	target_dendritic_cells	no	-0.769	-0.678	-0.507	-0.582	-1.353	-0.967	-0.572	-0.105	0.176	-1.073	-0.063	-1.109	2.252	0.46	-0.923	0.117	-0.186	-1.663	0.146	0.926	-1.267	-0.987	0.082	-0.123	-0.649	0.363	-0.642	-0.48	-0.474	-0.14	-0.581	-0.097	0.403	-0.214	-0.465	-0.291	-0.019	-0.221	-0.389	-0.086	0.179	-0.219	-0.34	0.877	1.886	-0.134	0.818
T2	target_dendritic_cells	yes	-0.338	0.788	1.14	0.583	0.564	-0.065	0.907	-0.082	0.663	1.224	0.177	1.392	NA	-0.585	0.746	0.046	0.579	0.6	1.294	1.457	0.223	0.546	0.313	0.391	0.06	2.613	0.551	1.298	0.579	0.428	-0.577	0.704	0.274	1.108	0.246	-0.483	1.574	0.958	0.528	0.929	0.679	0.107	-1.234	-4.021	-1.271	-0.625	1.185
T2	target_dendritic_cells	no	-1.495	0.622	-0.433	-0.054	-0.897	-1.076	-0.423	-0.829	1.25	-0.655	0.05	-0.251	0.839	0.804	-1.401	-0.562	-0.332	-1.508	0.363	0.985	-1.439	-0.122	0.071	-0.276	-0.319	-0.14	-0.593	-0.727	-0.526	-0.708	-1.296	-0.984	0.302	-0.923	-1.738	-1.465	-0.243	-0.479	-0.773	-0.07	-0.189	-0.817	-1.991	0.204	0.169	-0.673	0.876
T2	target_dendritic_cells	yes	0.854	1.28	-0.085	-0.103	-0.015	-0.05	0.83	0.627	-0.672	-0.066	0.178	0.202	1.684	0.015	0.499	1.027	0.47	-0.804	0.196	1.048	-0.185	0.756	0.388	-0.109	0.231	0.319	0.58	0.052	0.371	0.497	0.369	0.476	0.32	-0.496	0.41	0.723	0.539	-0.229	1.604	0.36	0.217	0.238	0.549	0.671	0.915	-0.94	1.166
T2	placebo	yes	0.011	1.716	1.223	1.581	0.939	0.534	1.464	1.128	0.055	0.652	0.216	1.364	2.419	-0.417	0.561	0.035	0.484	0.044	1.16	1.303	0.74	0.167	0.224	0.156	0.474	0.659	0.23	-0.254	0.116	-0.115	0.325	0.198	0.243	0.568	-0.008	0.464	1.262	1.167	0.968	1.392	0.219	-0.269	0.628	0.341	0.566	-0.569	1.735
T2	placebo	yes	0.461	1.171	0.033	2.137	0.47	0.525	0.886	-1.471	-0.228	0.315	0.184	0.38	-0.187	-0.158	0.073	1.294	-0.123	-0.283	0.373	1.066	-0.076	0.739	0.266	-0.098	-0.076	0.558	0.524	0.061	0.592	-0.484	-0.172	-0.338	0.231	-0.525	-0.622	-0.393	1.366	0.677	1.243	1.973	0.374	-0.397	0.815	-0.291	-1.015	-0.805	0.861
T2	target_dendritic_cells	no	2.92	-0.298	0.379	2.382	-0.167	2.019	1.333	0.149	1.61	0.791	0.371	0.499	-3.666	1.459	0.332	1.481	0.232	0.194	0.718	1.356	-0.048	-0.081	0.482	0.178	-0.103	1.498	1.059	0.769	0.567	1.037	0.974	0.722	0.266	0.189	0.47	1.146	0.932	0.457	2.149	1.367	0.891	0.965	1.305	-0.732	-0.114	-0.395	-0.528
T2	placebo	yes	0.721	-0.06	1.101	1.563	0.852	0.432	1.148	0.712	-0.067	1.332	-0.046	0.712	-4.051	0.216	1.149	0.771	0.907	0.632	1.236	1.314	-0.47	0.479	0.129	0.329	0.394	0.82	0.451	0.28	0.118	0.007	0.882	1.214	0.37	0.45	0.334	0.853	1.355	1.437	1.31	1.412	0.212	0.126	0.848	-1.42	-0.478	-1.081	2.349
T2	target_dendritic_cells	no	0.439	1.536	-0.059	0.869	1.17	0.562	0.818	0.196	0.555	0.79	0.196	0.753	NA	-0.208	0.806	1.264	0.574	0.06	1.201	1.112	0.495	0.484	0.103	-0.166	0.313	0.242	0.408	-0.148	0.52	0.41	0.174	0.419	0.338	0.27	0.035	0.221	1.442	0.3	1.039	0.781	0.39	0.214	-0.591	-1.486	-1.23	-0.79	1.226
T2	placebo	yes	0.152	1.041	0.708	0.018	-0.217	0.137	0.941	-2.344	0.905	0.178	0.273	0.086	2.48	1.118	0.318	1.531	0.242	-0.356	0.442	1.422	0.368	0.122	0.195	0.074	0.1	0.468	0.461	-0.116	0.379	2.924	2.373	2.424	0.367	0.996	2.596	2.61	0.378	0.314	1.777	-0.291	1.854	2.717	1.517	-0.44	-0.447	-1.423	1.019
T2	placebo	yes	-1.246	-0.84	-0.955	-2.447	-3.497	-1.57	-1.676	-2.057	0.973	-2.38	-0.122	-2.251	NA	0.249	-2.643	-0.666	-1.344	NA	-0.39	0.976	-1.557	-0.446	0.021	-0.239	-0.654	-0.819	-0.878	-1.032	-1.576	-1.603	-1.221	-1.423	0.334	-1.181	-0.962	-0.678	-1.459	-1.712	-2.044	-1.385	-0.501	-1.695	-0.527	-0.259	-1.187	-0.209	0.989
T2	placebo	no	1.002	-0.399	0.562	1.193	0.265	0.461	0.886	0.832	1.101	0.24	0.353	0.599	-3.188	0.543	0.145	1.352	0.616	NA	0.472	1.191	-0.045	-0.096	0.183	-0.044	0.412	1.037	0.731	0.299	0.487	0.6	0.53	0.181	0.315	0.172	0.077	0.066	1.057	0.583	0.75	1.765	0.791	0.8	0.609	-0.087	-0.425	-1.399	1.512
T2	placebo	yes	-1.297	-1.05	-0.251	-1.134	-2.539	0.855	-0.929	-2.063	-1.396	-2.07	0.119	-1.427	-1.335	-1.588	-1.159	0.29	-1.227	NA	-2.879	0.976	-0.617	-0.579	0.028	-0.201	-0.856	-0.1	-0.203	-0.855	-0.721	-1.356	-1.15	-0.884	0.249	-0.545	-0.761	-0.935	-0.72	-1.346	-0.814	-0.242	-0.02	-1.35	-0.124	2	2.502	-1.227	0.58
T2	target_dendritic_cells	yes	-0.241	1.598	-1.106	-3.069	0.548	0.232	-0.353	-0.975	1.005	0.261	1.248	0.638	NA	-0.55	0.428	-0.632	0.262	0.466	-3.536	1.124	1.239	-0.435	0.421	-0.051	0.267	1.424	0.728	0.405	0.256	0.974	0.973	0.824	0.188	0.196	0.34	0.84	0.044	0.326	0.414	0.748	0.581	0.893	1.357	1.887	2.558	0.532	1.022
T2	target_dendritic_cells	yes	NA	-5.019	NA	NA	NA	-7.384	NA	-10.506	-4.774	NA	-0.113	-10.053	-4.32	NA	NA	-7.952	NA	NA	-5.559	0.882	-4.161	-3.988	-0.031	-0.278	-2.149	-1.227	NA	-1.525	-7.958	-8.839	-7.673	-4.886	0.39	NA	-8.583	NA	-9.158	-10.823	NA	NA	-0.655	-8.328	-10.877	0.382	-0.197	NA	-6.656
T2	placebo	yes	-0.356	1.873	-0.98	-0.086	0.122	-1.669	0.927	-1.058	-0.229	-0.171	1	-0.472	5.546	0.021	-0.048	0.12	0.257	-0.042	-0.447	1.268	1.543	-0.466	0.575	-0.066	0.2	0.308	0.554	0.205	0.354	1.852	0.91	1.291	0.201	0.182	1.303	0.895	-0.524	-0.897	0.497	0.19	0.894	1.661	-0.291	-0.731	-0.365	1.012	1.066
T2	target_dendritic_cells	yes	0.868	2.553	NA	0.706	-0.007	1.704	1.102	-0.702	0.117	-0.456	0.111	0.432	0.24	-0.394	0.74	1.009	0.053	0.033	0.478	1.507	0.894	-0.014	0.388	0.097	0.195	0.584	0.802	-0.045	0.013	0.45	0.62	0.439	0.314	0.352	0.559	0.881	0.749	0.039	1.093	0.287	0.855	0.491	-0.02	-1.394	-1.146	-1.259	1.221
T2	target_dendritic_cells	yes	NA	-5.577	-8.948	NA	NA	-7.709	NA	NA	-7.915	NA	-0.101	-9.323	NA	NA	NA	-10.206	NA	NA	-7.758	0.856	-5.497	-6.325	-0.071	-0.307	-3.816	-1.231	-1.401	-1.447	-9.803	-10.015	-8.81	-6.302	0.473	NA	NA	NA	-10.783	NA	NA	NA	-1.423	-8.558	NA	2.911	3.266	NA	-9.668
T2	target_dendritic_cells	yes	-0.202	0.256	0.356	-2.72	1.569	-0.43	-0.471	-1.85	-0.775	0.138	0.04	-0.492	-2.147	-0.964	-0.388	-0.049	0.357	0.626	-1.124	1.451	1.216	0.454	0.33	0.113	-0.085	0.579	0.439	-0.035	0.956	1.712	0.983	1.079	0.203	-0.159	1.533	1.729	-0.968	-0.34	0.153	-1.173	1.153	1.567	-1.217	-1.925	-0.788	1.046	1.126
T2	placebo	no	0.913	-0.491	0.775	-0.436	0.282	0.797	0.743	-0.598	0.326	0.338	0.698	0.585	1.014	0.075	0.233	0.089	0.628	0.307	1.015	1.073	-0.566	0.209	0.273	0.102	0.357	0.634	0.992	0.086	0.552	0.994	1.016	0.346	0.325	-0.358	0.097	0.454	0.974	0.45	0.19	1.253	0.838	1.071	1.322	0.2	0.481	-0.624	0.913
T2	placebo	yes	0.542	2.229	0.622	-0.19	0.298	1.15	0.615	-1.853	0.095	-0.387	0.283	-0.031	NA	-0.768	0.026	1.54	-0.1	-0.244	0.713	1.429	1.063	0.174	0.2	0.032	0.04	0.074	0.318	-0.337	0.313	0.022	0.332	0.321	0.201	0.361	0.756	0.768	0.486	0.237	1.796	-0.219	0.649	0.091	2.115	1.663	-0.772	-1.061	1.337
T2	target_dendritic_cells	yes	-0.443	1.39	0.546	0.293	0.092	1.615	0.844	0.027	-1.645	0.202	0.217	-0.007	-3.648	-0.587	1.121	0.294	0.087	0.134	0.865	1.281	0.359	0.149	0.5	0.014	-0.073	1.248	0.479	0.423	0.479	0.179	0.32	0.459	0.313	1.225	-0.13	0.293	2.391	1.589	0.544	1.187	0.784	0.14	-1.16	3.405	3.844	-0.803	1.109
T2	target_dendritic_cells	yes	-0.149	-4.639	1.443	-0.156	-0.045	0.461	0.955	1.411	0.15	0.438	0.507	0.87	1.4	0.999	0.508	1.69	1.13	0.182	0.857	1.351	0.333	0.267	0.589	0.301	0.045	0.679	0.188	-0.032	0.877	1.856	2.216	1.933	0.324	1.094	1.434	2.207	1.438	1.273	1.33	1.265	1.503	1.839	1.542	-1.258	-1.251	-1.2	2.374
T2	placebo	yes	0.961	0.741	-0.794	-1.075	0.614	0.045	0.257	-0.134	-0.324	-0.451	0.084	0.265	0.958	-0.191	0.298	0.348	0.546	0.298	-1.447	1.253	1.179	-0.747	0.424	0.01	0.37	0.341	0.395	-0.153	0.365	1	0.619	0.777	0.225	0.088	1.003	0.931	-0.127	0.109	0.147	0.455	0.647	0.814	0.152	0.251	-0.06	0.473	0.784
T2	target_dendritic_cells	no	0.156	-0.859	0.831	-1.061	-0.181	0.5	0.484	-1.101	0.346	0.519	0.202	0.447	3.264	0.357	0.739	0.54	0.481	NA	0.491	0.99	-0.433	0.096	0.303	-0.243	0.278	0.43	0.42	-0.169	0.2	1.85	1.307	0.757	0.277	-0.332	0.392	0.915	0.461	0.599	-0.469	-0.616	0.896	1.906	-0.379	-0.351	0.099	-0.861	1.745
T2	placebo	no	-0.403	0.198	-0.15	1.427	0.634	0.178	1.377	-0.299	0.027	-0.091	0.14	0.269	-2.915	0.793	0.204	1.118	0.086	0.617	0.384	1.09	0.07	-0.034	0.366	-0.038	0.054	0.915	0.324	0.139	0.419	0.665	0.669	0.603	0.238	0.258	0.478	0.503	1.416	1.436	1.94	1.11	0.924	0.802	-0.294	-1.621	-1.191	-1.3	0.956
T2	target_dendritic_cells	no	-0.465	0.256	0.395	-1.422	-0.342	0.118	0.604	0.179	0.094	-0.059	0.247	0.373	-4.035	0.823	0.235	0.834	0.515	NA	0.719	1.426	0.541	0.097	0.545	0.091	0.372	0.028	0.509	-0.131	0.522	0.121	0.197	0.288	0.22	0.343	0.61	0.858	1.016	0.809	0.002	1.136	0.486	-0.173	-0.199	-0.03	0.672	-1.206	1.163
T2	target_dendritic_cells	yes	2.859	0.151	1.079	0.356	0.343	2.792	1.547	2.115	0.588	0.397	0.25	0.582	-1.013	0.488	1.007	0.157	0.507	0.633	0.861	1.064	-0.603	0.029	0.449	-0.021	-0.432	1.294	0.519	0.915	0.035	0.717	0.896	1.011	0.189	0.223	-0.08	0.194	1.419	1.931	1.235	0.996	1.451	0.71	0.768	-1.575	-0.73	-0.914	1.034
T2	target_dendritic_cells	no	0.312	0.796	-2.957	NA	0.798	0.332	-4.309	-2.162	0.931	0.122	NA	-0.734	-2.012	-0.838	-0.256	-0.458	0.141	0.421	NA	1.285	0.907	0.725	-0.634	0.676	0.033	-3.158	0.617	-0.411	0.557	1.433	1.326	0.45	0.248	-0.596	0.664	0.948	-0.513	-0.713	0.266	-0.148	0.819	1.31	0.014	-0.389	-0.235	1.038	0.621
T2	placebo	yes	-1.117	0.968	-0.868	-1.461	-0.313	-0.143	-0.25	0.165	-0.517	-0.385	-0.482	0.216	-0.367	1.117	-0.357	-0.843	0.369	0.504	-2.589	1.236	1.441	0.053	0.401	0.016	0.341	0.312	0.425	-0.189	0.451	-0.12	-0.409	-0.681	0.279	-0.406	-0.93	-0.838	-0.17	0.047	-0.433	-0.331	-0.081	-0.149	-0.684	-0.979	-0.015	1.113	1.186
T2	placebo	no	1.149	1.609	-0.845	-0.427	1.774	-0.14	0.723	-0.81	-0.335	0.471	-0.133	-0.288	0.205	-0.721	0.195	0.422	0.403	0.8	-1.206	1.331	0.717	0.821	0.877	0.337	-0.357	0.965	0.456	0.244	0.328	-0.208	-0.324	-0.293	0.182	-0.448	0.201	-0.347	-0.847	0.03	0.919	-0.282	0.473	-0.157	0.187	-1.5	-1.657	0.725	0.488
T2	target_dendritic_cells	yes	0.581	-3.744	-4.389	-4.057	0.543	0.843	-1.188	-2.215	1.895	0.241	-1.226	-0.182	NA	0.275	0.117	0.326	0.631	0.279	-4.237	1.062	1.586	-0.449	0.408	0.029	0.681	1.316	0.539	0.583	0.279	3.328	2.165	2.781	0.27	0.898	2.751	2.676	-0.108	0.479	0.736	0.909	1.548	2.966	0.385	-1.578	-1.079	0.242	0.666
T2	target_dendritic_cells	no	0.243	-3.568	-1.476	-0.871	0.173	0.469	0.705	0.039	0.331	-0.005	0.238	0.444	1.451	-0.219	0.154	-0.263	-3.021	1.134	-0.123	1.381	0.339	-0.419	0.464	0.857	0.374	0.652	0.707	0.057	0.194	1.449	1.648	0.092	0.156	-0.691	0.023	0.41	0.055	0.346	0.423	0.908	1.426	1.797	1.594	-0.501	0.29	-0.433	1.465
T2	target_dendritic_cells	yes	1.858	-1.779	-0.207	0.258	0.611	0.784	1.277	-0.481	0.806	-0.195	0.273	-0.098	0.23	0.46	0.189	0.647	0.468	0.33	0.562	1.157	0.379	-0.599	0.383	0.1	0.474	0.248	0.66	0.273	0.9	-0.364	0.095	-0.519	0.218	-0.514	0.042	0.031	0.848	0.793	1.317	0.46	0.264	-0.417	1.395	-3.027	-0.962	0.279	0.928
T2	target_dendritic_cells	no	-0.051	-4.406	0.745	-1.795	0.977	0.469	1.018	-0.846	-0.287	1.109	0.219	0.915	2.632	-0.353	0.305	-1.306	0.531	1.059	-0.55	1.223	1.122	0.337	0.504	0.05	0.4	0.845	0.583	0.464	0.191	-0.476	-0.065	-0.382	0.271	-0.366	-0.515	-0.363	-0.387	0.128	0.292	-0.09	0.106	-0.345	1.37	2.721	2.627	0.867	0.975
T2	target_dendritic_cells	yes	0.73	-0.403	1.314	0.181	1.108	1.379	0.969	-0.131	1.731	0.396	0.581	-0.042	NA	-0.327	0.74	-0.144	0.564	0.404	1.147	1.372	0.145	0.328	0.477	0.188	0.358	0.072	0.598	0.091	0.783	0.099	-0.129	0.198	0.22	-0.256	0.094	-0.349	0.657	0.589	1.104	1.301	0.393	0.036	0.01	-0.701	-1.147	0.29	0.682
T2	target_dendritic_cells	yes	0.181	0.805	0.492	-2.644	1.279	-0.428	0.625	0.101	-0.316	0.772	0.132	0.849	1.085	-0.128	0.138	-1.034	-4.428	0.395	0.594	4.412	1.224	0.173	0.464	2.643	0.115	0.361	0.706	-0.018	0.365	0.089	-0.071	-0.191	0.237	-0.138	-0.669	-0.792	-0.614	-0.518	-0.586	0.176	0.573	0.276	0.071	-0.971	-0.405	0.92	1.25
T2	placebo	no	-0.071	0.001	0.391	-0.129	1.494	-0.006	1.177	-0.287	0.02	-0.183	-0.514	0.096	1.826	0.162	0.689	0.404	0.546	0.985	1.171	1.678	-0.112	0.082	0.188	0.288	0.616	0.527	0.137	-0.185	0.85	1.492	0.728	0.763	-0.549	-0.178	0.454	0.436	0.953	0.902	1.545	NA	0.82	1.26	1.254	-0.997	-1.051	-0.099	0.757
T2	target_dendritic_cells	yes	-0.83	1.174	0.373	-0.108	0.933	-0.209	0.95	-0.807	-0.801	0.376	-0.208	0.362	NA	0.615	0.828	-1.079	0.225	0.124	1.351	1.407	0.92	1.011	0.151	0.126	0.674	-0.048	0.357	-0.224	-0.37	-1.615	-0.524	-1.586	-0.633	-0.859	-1.76	-1.398	-0.369	-1.132	0.713	NA	-0.612	-1.241	0.438	0.491	1.716	0.526	0.804
T2	target_dendritic_cells	yes	0.507	0.853	0.925	0.353	-0.245	1.084	1.101	-0.131	2.343	0.916	0.143	0.632	-0.408	0.08	0.742	0.873	0.951	NA	1.315	1.257	0.953	-0.551	0.016	0.029	1.033	-0.126	0.421	-0.096	0.795	-0.653	-0.338	-0.499	-0.616	-0.026	-0.211	-0.128	1.455	1.183	1.321	NA	-0.314	-0.652	0.16	3.333	3.687	0.31	1.232
T2	target_dendritic_cells	yes	0.55	2.054	0.926	-0.806	0.763	0.231	1.12	1.365	-0.285	-0.137	0.375	0.34	1.086	-0.453	0.49	0.007	0.212	0.852	1.151	1.371	0.713	0.484	0.202	0.064	0.47	-0.013	0.524	-0.3	0.668	0.94	1.033	0.309	-0.644	-0.069	0.209	0.507	0.826	0.732	0.752	NA	0.413	1.096	1.714	-0.703	-0.253	0.718	1.657
T2	target_dendritic_cells	yes	0.615	0.016	0.661	-2.176	1.224	0.198	0.809	-1.059	-0.418	0.282	-0.044	0.522	2.06	0.456	0.211	0.147	0.846	0.281	0.696	1.254	0.513	-0.308	0.305	0.05	0.386	0.016	-0.03	-0.316	0.504	0.28	0.161	0.249	-0.7	0.055	0.088	0.117	-0.229	0.435	0.198	NA	0.175	0.12	0.515	-0.276	-0.363	0.723	1.047
T2	placebo	yes	-0.457	0.556	0.367	0.857	0.477	0.882	1.095	0	-0.147	-0.174	-0.217	0.12	NA	0.149	-0.256	0.7	0.392	0.667	1.011	1.359	0.721	0.301	0.32	0.257	0.396	-0.217	0.332	-0.373	0.821	1.299	1.125	0.822	-0.631	0.222	0.961	0.959	0.729	0.849	0.801	NA	1.15	1.367	0.795	-0.946	-0.694	0.672	1.537
T2	target_dendritic_cells	yes	-0.33	0.426	0.934	0.904	1.333	0.489	1.555	-1.219	1.384	1.314	-0.106	1.222	2.945	0.548	0.309	0.281	0.539	0.245	1.394	1.386	0.204	0.531	0.053	0.139	0.473	0.568	0.229	0.322	0.712	0.244	0.682	0.211	-0.687	0.091	0.373	0.452	0.553	-0.406	1.643	-0.176	0.417	0.505	0.157	0.956	-0.979	-0.17	0.961
T2	target_dendritic_cells	yes	-0.455	2.46	0.54	-1.279	-0.384	-1.009	1.007	0.227	-1.272	0.757	-0.578	0.22	NA	-0.1	-0.236	-0.501	0.155	NA	0.935	1.624	1.289	0.837	0.019	0.516	0.429	0.462	0.391	0.166	-0.113	0.118	-0.205	-0.543	-0.726	-0.534	-0.876	-0.849	-1.322	-0.86	-1.103	NA	-0.343	0.068	-1.094	-0.8	-0.248	1.403	1.312
T2	target_dendritic_cells	yes	-0.779	-4.059	1.364	0.093	-0.193	0.307	1.034	-0.192	-0.171	0.554	-0.17	0.179	-1.067	-0.579	0.73	0.318	0.887	0.136	0.815	0.989	0.395	0.153	0.239	-0.002	0.701	-0.065	0.344	-0.072	0.813	0.306	-0.045	0.008	-0.653	-0.26	-0.138	-0.225	0.523	0.27	0.446	NA	-0.081	-0.023	-0.515	0.759	1.471	-0.805	1.287
T2	target_dendritic_cells	yes	0.646	-0.265	1.03	-0.27	0.354	0.222	1.116	1.195	-0.046	0.827	0.074	0.688	-0.656	0.169	0.355	0.525	1.007	0.727	0.961	1.526	0.811	0.33	0.583	0.28	0.551	1.191	0.446	0.046	0.6	1.051	1.192	0.575	-0.733	0.26	-0.084	0.146	1.022	1.144	0.193	NA	0.658	1.15	1.903	-1.786	-0.75	1.522	1.384
T2	target_dendritic_cells	yes	-0.137	0.413	0.907	-1.598	1.205	-0.043	1.02	-1.352	-1.597	0.167	-0.201	0.688	-3.116	0.159	0.024	-0.234	0.434	0.552	0.548	1.307	0.806	-0.249	0.017	0.102	0.178	0.525	0.489	0.014	0.412	1.743	1.173	1.213	-0.637	-0.07	0.959	0.888	-0.12	-0.087	0.052	-1.18	0.857	1.805	0.122	-0.442	-0.482	0.16	0.499
T2	target_dendritic_cells	yes	-0.478	-0.157	1.333	0.934	1.367	0.452	1.295	1.467	1.149	0.478	-0.439	0.82	-0.411	0.31	0.712	-0.383	0.574	0.428	0.672	1.509	1.539	-0.421	0.126	0.255	0.308	-0.165	0.222	-0.371	0.055	0.098	0.07	-0.425	-0.699	-0.198	-0.663	-0.561	-0.378	0.517	-1.63	NA	0.034	0.244	0.247	-0.498	-1.131	1.491	1.18
T2	target_dendritic_cells	yes	-0.024	-0.223	0.908	0.209	1.685	0.385	1.354	-0.803	0.809	1.495	-0.565	1.047	3.627	-0.39	-0.028	-0.307	0.486	0.986	1.686	1.261	0.12	0.497	0.24	0.021	0.881	0.677	0.25	0.274	0.506	0.535	0.354	0.033	-0.765	-0.01	-0.124	-0.413	0.436	0.369	0.636	NA	0.61	0.785	0.795	-0.519	-1.375	0.849	1.334
T2	placebo	yes	-0.114	0.992	1.112	-0.25	1.774	0.674	1.355	1.699	0.862	1.422	-0.054	1.566	0.204	1.222	0.659	0.401	0.874	0.797	1.278	1.17	0.513	-0.199	0.074	0.042	0.609	0.234	0.417	-0.026	0.53	1.009	0.898	0.302	-0.668	-0.198	-0.025	0.206	1.1	1.846	1.063	0.439	0.585	1.153	0.339	-0.617	-0.307	-0.369	2.03
T2	target_dendritic_cells	yes	0.369	0.842	1.429	0.965	1.471	0.29	1.042	0.343	0.21	1.042	0.294	1.236	3.298	0.189	0.476	0.308	0.409	1.073	1.19	1.436	0.573	-0.077	-0.006	0.225	0.141	2.128	0.445	0.604	0.521	0.806	0.079	1.255	-0.709	1.051	0.666	0.325	0.763	0.582	1.202	NA	0.684	0.679	-1.238	-0.996	-0.572	0.555	1.148
T2	target_dendritic_cells	no	0.559	0.027	0.654	-2.914	0.208	0.367	-0.129	-0.828	-1.513	0.422	-0.386	0.219	NA	-0.788	-0.043	-0.13	0.253	0.543	1.203	1.259	0.616	0.36	0.042	0.18	0.349	-0.145	0.176	-0.275	0.917	0.628	0.545	0.087	-0.608	-0.535	0.184	0.023	0.327	0.874	-0.145	NA	0.425	0.713	-0.028	0.36	1.335	0.762	0.993
T2	placebo	yes	0.448	1.305	1.046	1.764	0.818	1.278	1.719	1.605	1.966	0.277	-0.409	0.393	-1.731	0.313	0.615	0.456	0.802	0.379	0.946	1.491	1.201	0.449	0	0.366	0.888	1.532	0.406	0.503	0.894	0.042	0.395	-0.604	-0.871	-0.187	-0.981	-0.845	0.768	0.585	0.509	NA	0.447	0.423	1.354	-2.697	-1.152	0.498	1.302
T2	target_dendritic_cells	yes	0.08	1.257	NA	1.082	0.395	0.367	1.365	2.004	2.045	1.892	0.399	1.322	1.606	0.002	1.601	0.854	0.231	0.925	1.43	1.511	0.707	0.563	0.297	0.335	0.653	0.828	0.119	0.33	0.644	0.029	0.501	0.241	-0.649	0.148	-0.256	-0.04	1.536	1.55	1.708	NA	0.667	0.293	0.285	0.222	-0.42	0.079	1.406
T2	placebo	yes	0.539	1.097	1.453	1.976	1.05	0.912	1.449	0.853	0.525	0.83	-0.533	0.678	-3.162	-0.478	1.03	0.351	1.107	1.157	1.387	1.277	0.32	0.216	0.139	0.054	0.748	-0.513	0.293	-0.641	0.764	1.461	0.956	1.143	-0.879	-0.148	0.482	0.425	0.715	1.211	0.993	NA	0.585	1.509	1.043	-1.783	-1.194	0.65	1.452
T2	target_dendritic_cells	yes	0.248	1.061	1.513	-0.229	1.138	0.183	1.304	1.447	0.159	-0.08	-0.251	0.36	-0.529	1.048	0.092	-1.554	0.171	0.296	0.943	1.385	0.594	-0.223	0.311	0.152	0.074	0.094	0.169	-0.337	-0.174	-1	-0.613	-1.158	-0.691	-0.471	-1.539	-1.342	-0.01	0.061	0.33	NA	-0.188	-0.531	-0.093	-0.056	0.245	1.091	1.886
T2	placebo	yes	0.623	2.057	0.625	1.525	1.348	1.761	2.152	2.448	2.561	1.636	-0.198	1.731	2.401	0.327	1.399	-0.238	0.899	0.298	1.227	1.597	0.984	0.376	0.229	0.478	0.689	0.49	-0.03	-0.213	0.376	0.398	1.561	0.306	-0.745	-0.025	0.175	0.991	0.988	1.275	0.352	NA	0.378	0.571	1.071	2.27	0.109	0.509	1.306
T2	target_dendritic_cells	no	0.826	0.406	0.466	-0.913	0.996	0.376	0.69	0.435	0.288	0.199	-0.424	0.377	-3.978	-0.058	0.344	-0.761	0.237	0.722	0.857	1.434	1.203	0.631	0.292	0.289	0.511	-0.376	0.16	-0.399	0.68	-0.779	0.008	-0.885	-0.629	-0.513	-0.682	-0.767	-0.432	-0.123	0.082	NA	-0.536	-0.851	1.054	-1.057	-1.002	1.012	1.448
T2	target_dendritic_cells	no	0.615	0.629	1.684	1.685	0.447	1.141	1.483	1.146	1.532	1.219	-0.649	0.926	2.696	-0.6	0.924	-0.201	0.563	0.103	0.611	1.421	0.408	-0.454	0.324	0.227	0.575	0.229	0.035	-0.231	0.455	0.972	1.442	0.688	-0.697	-0.11	0.205	1.048	0.026	1.067	0.231	NA	0.387	0.959	1.333	-2.221	-0.536	0.361	1.777
T2	target_dendritic_cells	no	-0.335	0.439	0.812	-1.05	0.526	0.161	0.655	0.723	0.67	0.955	-0.201	0.826	-4.143	0.344	0.69	-0.094	0.562	0.635	1.287	1.527	0.742	0.118	0.225	0.416	0.661	0.167	0.188	-0.068	0.567	0.268	0.644	0.084	-0.733	-0.287	-0.068	0.367	0.153	-0.198	0.601	NA	0.071	0.509	0.91	-1.1	-1.177	0.14	1.492
T2	placebo	no	0.578	-0.253	0.591	-1.064	0.642	0.072	0.705	0.551	-2.064	-0.526	0.611	0.41	0.831	-0.684	0.088	-0.584	-0.025	0.139	0.611	1.411	0.806	-0.362	0.232	0.172	0.237	-0.159	0.029	-0.556	0.287	-0.071	-0.16	-0.7	-0.663	-0.418	-0.795	-0.562	0.12	0.694	-0.434	NA	-0.082	0.033	-0.97	-0.261	-0.811	0.58	1.601
T2	target_dendritic_cells	yes	0.797	-2.388	0.897	-1.541	1.6	0.579	0.811	1.038	2.052	-0.308	-0.61	0.127	0.914	-0.114	0.414	-0.06	0.157	0.446	0.82	1.76	1.285	0.173	0.093	0.452	0.072	0.19	-0.012	-0.661	0.023	0.918	0.384	1.16	-0.635	0.595	1.339	1.042	-0.99	-0.48	0.463	NA	0.308	0.781	-0.605	0.255	-1.024	0.772	0.622
T2	target_dendritic_cells	yes	0.324	0.109	0.726	0.769	1.238	0.613	1.484	0.146	-0.411	1.175	-0.185	1.452	2.624	-0.285	0.552	0.679	0.494	0.674	1.234	1.727	0.889	0.635	0.243	0.707	0.328	0.485	-0.257	-0.1	0.838	1.237	1.416	0.468	-0.75	0.806	0.355	0.574	0.774	0.646	1.517	NA	1.097	1.591	1.469	-0.961	-0.951	-0.051	1.272
T2	placebo	no	0.164	0.527	0.77	-0.024	1.077	0.323	1.046	0.228	-1.159	0.199	-0.365	-0.118	NA	0.381	0.171	-1.579	-0.719	0.738	0.843	1.247	0.411	0.18	0.068	0.052	1.175	0.562	-0.107	-0.062	0.181	-0.084	-0.166	-0.489	-0.823	-0.263	-0.729	-0.775	-0.403	0.387	0.264	NA	-0.096	0.194	0.117	3.411	5.58	0.627	0.832
T2	target_dendritic_cells	no	0.943	1.275	0.88	-0.028	1.327	0.782	1.166	0.679	-0.423	0.089	-0.509	0.677	-4.285	0.187	0.603	-0.143	0.65	0.646	1.4	1.393	0.317	0.654	0.243	0.62	0.77	-0.658	0.134	-0.816	0.337	0.219	0.773	-0.236	-0.829	-0.484	-0.39	0.265	0.263	0.246	0.988	NA	0.105	0.469	-1.226	1.096	1.16	0.274	1.245
T2	target_dendritic_cells	yes	0.548	-0.709	0.538	1.283	1.345	1.163	1.549	1.304	-0.049	-0.099	-0.492	1.147	1.263	-0.13	0.344	-0.918	0.878	0.848	0.922	1.257	0.546	0.416	0.26	0.084	0.082	-0.354	0.063	-0.737	0.769	1.144	0.882	0.677	-0.804	-0.023	0.119	0.084	0.571	0.778	0.323	0.915	0.658	1.218	0.543	1.116	-0.643	0.665	0.365
T2	target_dendritic_cells	no	1.189	NA	0.924	-0.475	1.173	1.28	0.835	0.83	-0.529	0.508	-0.594	0.43	2.584	0.015	0.999	-0.69	0.342	0.789	1.011	1.471	1.218	0.004	0.137	0.16	0.297	-0.094	0.048	-0.647	0.339	2.063	1.829	1.513	-0.819	0.359	1.426	1.589	-0.092	0.416	-0.084	NA	1.397	2.124	0.376	2.526	2.167	0.524	1.384
T2	target_dendritic_cells	yes	-0.005	1.037	1.56	0.052	1.897	1.903	1.172	0.859	-0.283	1.083	-0.589	0.679	3.291	-0.213	0.607	-0.98	0.755	0.983	0.537	1.648	0.163	-0.288	0.281	1.461	0.153	0.632	-0.255	-0.507	0.386	1.055	1.529	0.3	-0.869	-0.285	-0.099	0.313	0.592	0.988	0.059	0.094	0.968	1.435	1.679	0.605	1.409	0.326	1.52
T2	target_dendritic_cells	yes	-0.351	-0.638	0.385	0.996	1.468	1.311	1.272	1.394	0.653	0.145	-0.49	0.719	NA	-0.068	0.602	0.039	0.505	1.202	1.525	1.382	0.628	0.297	0.041	0.289	0.623	0.566	-0.109	-0.367	0.136	0.256	1.21	-0.05	-0.928	-0.158	-0.683	-0.355	0.841	1.112	0.622	NA	0.667	0.511	0.812	-0.249	-1.332	1.09	0.962
T2	target_dendritic_cells	yes	-0.214	NA	0.712	0.091	0.723	-0.203	0.926	0.217	-0.213	0.327	-0.217	0.627	NA	0.025	-0.057	-0.335	0.696	1.02	1.119	2.987	0.496	-0.148	0.235	1.342	0.235	0.776	0.11	-0.288	0.335	0.119	-0.473	-0.381	-0.025	-0.234	-0.561	-0.908	0.096	0.564	0.123	NA	0.146	0.223	-0.797	1.15	-0.511	0.094	0.834
T2	target_dendritic_cells	no	-0.123	2.979	0.625	0.893	0.495	-1.116	1.113	0.964	0.262	0.123	0.535	0.17	-2.538	1.216	-0.295	0.075	0.431	0.792	1.41	1.661	0.417	0.554	0.762	0.255	0.255	0.916	0.19	0.192	0.404	-1.057	-0.9	-1.324	0.859	-0.61	-2.001	-1.997	0.466	0.734	0.396	NA	-0.276	-0.858	-0.416	-1.246	-0.691	0.402	0.747
T2	target_dendritic_cells	yes	1.291	NA	NA	1.315	0.606	0.231	1.842	0.553	0.005	0.085	0.551	0.975	1.83	1.178	0.676	0.251	0.11	0.738	1.185	1.652	0.49	0.534	0.684	0.329	0.022	-0.269	0.311	-0.446	0.796	1.003	0.734	0.649	0.723	0.093	0.255	0.423	0.434	0.808	1.871	NA	0.645	1.059	0.611	-1.076	-1.133	0.943	-0.073
T2	placebo	no	1.361	1.883	0.326	0.447	0.615	-0.014	0.641	1.233	-1.246	0.654	0.516	0.398	-1.715	-0.187	1.256	-0.832	0.179	0.647	1.072	1.569	1.159	0.013	0.594	0.15	0.154	0.109	0.276	-0.225	0.352	1.072	0.104	0.048	0.717	-0.171	-0.762	-0.955	0.16	0.815	-0.692	NA	-0.081	1.027	-0.218	0.141	-0.817	1.305	0.89
T2	placebo	no	0.408	-0.251	0.551	0.77	0.894	1.075	0.866	1.135	1.208	-0.256	0.847	0.185	NA	-0.063	-0.001	0.101	0.216	1.224	1.599	1.633	0.844	-0.121	0.594	0.218	0.44	-0.523	0.11	-0.549	0.51	0.416	0.344	0.159	0.677	-0.212	0.108	0.177	0.842	0.558	0.841	NA	0.05	0.43	0.896	-1.034	-1.672	0.67	0.026
T2	target_dendritic_cells	yes	0.506	NA	0.654	2.088	1.24	0.797	1.667	2.053	-0.452	1.953	0.539	1.921	NA	0.139	0.438	-1.042	0.207	1.541	1.224	1.499	1.209	-0.424	0.696	0.153	0.593	0.441	0.222	-0.256	-0.186	0.461	0.276	0.125	0.735	0.051	-0.156	0.043	0.144	0.951	0.142	NA	-0.232	0.352	0.922	0.629	1.525	0.531	1.663
T2	placebo	no	0.494	1.233	-0.209	-0.386	0.049	0.977	0.649	-0.452	1.137	0.259	0.452	0.529	-3.731	0.235	0.268	0.394	0.702	-0.016	0.062	1.54	1.027	0.42	0.713	0.139	0.211	0.168	0.251	-0.336	0.53	1.919	0.826	1.215	0.668	-0.223	0.958	0.758	0.017	0.098	-0.598	NA	0.829	1.752	-0.882	-0.638	-0.861	1.251	1.654
T2	target_dendritic_cells	yes	-0.338	0.539	0.404	0.527	0.595	0.168	0.558	-0.247	2.16	0.239	1.043	0.668	NA	0.682	0.505	-0.081	1	0.412	0.612	1.615	1.072	0.182	0.663	0.282	0.404	0.15	0.336	0.048	0.054	1.711	1.072	0.913	0.706	-0.278	0.788	0.996	-0.481	-0.078	-0.286	NA	0.368	1.436	1.162	0.818	1.103	1.06	1.294
T2	target_dendritic_cells	no	1.888	1.601	0.432	1.436	0.784	0.867	1.347	1.23	-0.472	1.049	0.608	0.401	1.078	0.519	0.56	-0.399	0.685	NA	1.456	1.616	1.096	0.719	0.735	0.227	0.456	0.41	0.529	0.319	0.693	0.015	0.041	-0.481	0.762	-0.219	-0.561	-0.781	0.495	0.343	0.203	NA	0.146	-0.062	0.586	0.284	-0.801	1.001	1.123
T2	target_dendritic_cells	yes	0.188	0.798	0.319	0.739	1.346	-0.283	1.058	0.851	0.044	-0.108	0.62	0.059	0.748	0.663	0.206	0.315	0.5	0.858	1.813	1.789	0.557	0.732	0.683	0.449	0.868	0.486	0.252	-0.186	0.515	0.077	0.343	0.01	0.682	-0.067	0.154	0.258	0.487	0.989	0.868	NA	0.127	0.004	1.755	0.776	0.887	0.644	1.932
T2	target_dendritic_cells	no	3.396	0.638	0.291	1.044	0.224	2.84	0.946	0.128	-1.197	-0.013	0.715	-0.402	NA	-0.041	-0.28	-0.391	0.22	0.285	0.991	1.642	0.777	0.645	0.732	0.434	0.094	0.436	-0.017	0.17	0.222	-1.617	-0.917	-1.144	0.684	-0.67	-1.855	-1.443	-0.36	0.47	-0.224	NA	-0.552	-1.659	1.058	2.667	4.849	0.879	0.565
T2	placebo	no	0.492	1.541	1.184	0.703	2.202	1.243	1.247	0.993	-0.025	-0.168	0.646	1.102	6.191	-0.856	0.123	0.06	-0.019	NA	0.857	1.669	0.844	0.05	0.661	0.36	0.426	0.811	0.145	-0.232	0.067	1.045	0.651	0.549	0.704	-0.41	0.207	0.467	-0.518	0.139	-0.264	NA	0.278	1.095	0.099	-2.053	-1.904	0.97	1.4
T2	target_dendritic_cells	yes	0.521	2.076	1.2	0.286	1.553	1.718	1.133	1.549	0.267	1.713	0.636	1.513	-4.132	0.036	0.585	-0.327	0.737	1.239	1.786	1.533	0.818	0.974	0.824	0.23	0.757	0.506	0.509	-0.044	0.754	0.56	0.442	0.426	0.654	0.204	-0.226	-0.061	0.512	0.746	0.342	NA	-0.019	0.367	1.253	1.106	1.753	1.022	1.552
T2	placebo	yes	0.18	-0.795	0.339	1.8	1.328	0.675	1.282	2.056	1.307	1.637	0.631	1.034	2.239	0.913	0.932	0.182	0.921	1.089	1.38	1.469	1.418	0.325	0.758	0.469	0.321	-0.185	0.302	-0.317	1.084	0.905	1.131	0.673	0.671	0.43	0.893	0.742	0.741	1.03	1.662	NA	0.798	0.955	1.269	1.796	0.737	0.995	0.816
T2	target_dendritic_cells	no	0.852	-0.862	1.355	0.506	1.439	0.99	1.23	1.92	1.007	0.702	0.61	0.745	2.302	0.831	0.218	-1.17	0.841	1.282	0.809	1.558	0.478	0.035	0.717	0.187	0.515	0.399	0.343	-0.005	0.918	-0.215	-0.011	0.207	0.654	0.147	-0.444	-0.411	0.802	1.236	-0.068	NA	-0.069	-0.266	-1.223	1.254	0.787	0.86	2.15
T2	target_dendritic_cells	yes	0.36	1.417	0.633	-0.012	0.254	-0.694	0.736	-0.024	0.47	0.116	0.611	0.377	NA	-0.414	0.079	-0.668	0.122	0.637	0.869	1.237	0.385	0.232	0.574	0.088	0.432	-0.138	0.356	-0.295	0.368	-0.176	0.549	-0.227	0.622	-0.314	-0.354	0.055	-0.383	0.081	-0.801	NA	-0.309	-0.216	0.86	0.497	1.958	1.063	1.561
T2	placebo	no	-0.513	0.701	0.888	0.136	0.764	0.177	1.159	-0.013	1.261	-0.323	0.475	0.143	2.537	0.164	0.331	-0.741	0.603	NA	0.486	1.473	1.079	-0.003	0.638	0.139	0.186	-0.277	0.211	-0.3	0.321	-1.082	-0.478	-1.611	0.61	-0.495	-1.883	-1.527	0.35	0.625	-0.98	NA	-0.611	-0.846	0.289	0.866	0.87	1.447	1.904
T2	placebo	no	-0.273	1.555	0.572	-0.059	-0.118	-0.628	0.622	0.138	-0.25	-0.34	0.752	0.108	-4.046	-0.69	0.402	-0.627	0.692	-0.176	0.719	1.605	1.12	0.023	0.524	0.317	0.03	-0.113	0.153	-0.387	0.13	0.111	-0.183	-0.716	0.516	0.039	-1.11	-0.987	-0.576	-0.736	-1.01	NA	0.007	0.157	-1.086	-0.211	0.673	1.55	1.514
T2	target_dendritic_cells	no	0.519	0.684	1.326	1.899	-0.354	0.451	1.551	0.79	-0.636	0.621	0.517	1.039	1.468	-0.433	1.279	-0.295	0.36	NA	0.39	1.532	0.899	-0.864	0.569	0.319	0.404	-0.419	0.473	-0.438	0.505	0.141	-0.037	-0.293	0.505	0.087	-0.046	0.008	-0.078	-0.338	-0.608	NA	-0.312	-0.02	-0.523	2.865	4.129	1.519	0.984
T2	placebo	no	0.18	0.118	0.369	0.534	-0.163	-0.086	0.803	-0.021	-0.632	-0.283	0.691	-0.308	NA	0.523	0.464	-0.928	0.182	-0.016	0.732	1.467	0.026	1.033	0.58	0.225	0.139	0.734	0.112	0.418	0.625	-1.916	-1.911	-1.098	0.468	-1.043	-2.223	-2.123	-0.588	-0.222	-0.105	-0.972	-0.926	-1.786	-2.352	-0.629	-1.035	0.685	0.438
T2	target_dendritic_cells	yes	0.635	1.054	1.085	-0.471	-0.527	-0.616	0.644	-0.483	-0.405	-0.024	0.766	0.695	NA	-0.625	0.685	0.033	0.526	-0.084	0.567	1.133	0.705	0.123	0.559	-0.183	0.345	0.432	0.399	-0.104	0.465	0.852	0.258	0.713	0.394	0.053	0.315	0.559	-0.772	-0.357	-0.723	-0.692	0.054	0.535	-1.634	-0.609	0.061	0.828	1.103
T2	target_dendritic_cells	yes	0.911	1.208	0.36	-0.692	0.178	0.414	0.76	1.153	0.829	-0.374	0.524	-0.243	1.944	0.424	0.04	-0.198	0.322	0.455	0.62	1.424	0.214	0.1	0.54	0.206	0.42	-0.297	0.056	-0.551	0.324	-0.114	0.033	-0.587	0.49	-0.978	-0.484	-0.131	-0.246	-0.177	-0.664	NA	-0.411	-0.1	0.263	2.978	4.211	0.856	1.161
T2	placebo	yes	0.094	0.85	0.997	1.131	1.465	0.425	1.131	0.686	0.131	0.625	0.512	1.412	-1.325	1.883	0.911	0.812	1.111	1.965	1.02	1.736	0.754	-0.138	0.593	0.481	0.709	1.356	0.457	0.381	0.876	2.144	1.565	1.76	0.446	1.094	1.015	0.835	1.031	1.125	1.09	NA	1.342	2.161	1.753	1.042	1.825	0.683	1.437
T2	placebo	no	0.158	1.007	0.635	0.773	0.42	0.013	1.291	1.354	0.298	0.255	0.468	0.506	-0.97	-0.221	0.17	-0.276	0.865	0.489	0.813	1.466	-0.109	0.029	0.76	0.173	0.347	-0.48	0.227	-0.551	0.379	-1.582	-0.726	-2.665	0.344	-0.655	-1.788	-1.446	0.167	-0.415	-0.341	NA	-0.656	-1.344	0.64	-0.055	0.454	0.849	1.332
T2	target_dendritic_cells	yes	1.187	1.205	0.664	0.007	1.125	1.136	1.011	0.345	1.902	0.731	0.563	0.631	-0.625	-0.027	0.475	-0.03	0.863	NA	1.33	1.552	0.859	-0.149	0.668	0.444	0.612	0.539	0.352	-0.09	0.795	1.27	0.645	1.119	0.426	0.609	0.827	0.723	0.912	1.203	-0.077	NA	0.542	1.015	0.308	0.049	-0.475	0.789	1.215
T2	placebo	no	0.019	1.308	0.728	-0.33	0.403	-0.504	0.883	0.97	-0.46	0.254	0.618	0.545	-2.723	0.145	0.246	0.276	0.607	0.821	0.539	1.021	0.233	0.805	0.614	-0.07	0.518	-0.317	0.314	-0.333	0.703	0.511	0.307	-0.394	0.359	-0.294	-0.641	-0.534	0.072	0.196	-0.257	NA	0.073	0.538	-0.421	-0.413	-0.72	0.451	0.894
T2	target_dendritic_cells	no	0.249	1.22	0.781	1.808	0.655	0.448	0.716	-0.22	2.651	0.947	0.685	0.8	-1.796	0.237	0.754	1.293	0.587	NA	1.644	1.637	-0.749	0.625	0.71	0.324	0.746	0.744	-0.001	0.236	0.504	0.451	0.694	0.208	0.399	0.467	-0.757	0.147	1.784	1.242	0.828	NA	0.842	0.659	1.076	-1.032	-0.899	-1.681	1.683
T2	target_dendritic_cells	yes	0.461	1.237	0.328	2.779	0.261	0.14	0.858	0.288	0.334	0.795	0.516	0.391	-0.106	0.352	0.207	1.269	0.732	-0.07	1.166	1.527	-0.671	0.405	0.796	0.195	0.871	0.633	-0.036	-0.03	0.991	0.937	0.624	0.918	0.454	1.006	0.344	-0.027	1.219	0.637	1.34	NA	0.961	1.136	0.283	2.091	1.726	-1.048	1.443
T2	target_dendritic_cells	no	0.252	0.148	0.586	3.508	0.255	1.269	1.402	1.359	1.014	0.442	0.687	0.695	3.054	0.608	0.414	1.853	1.233	NA	1.349	1.54	-0.391	0.877	0.555	0.226	0.655	0.443	0.099	-0.154	1.176	-0.671	-0.466	0.283	0.339	1.039	0.287	-0.253	1.948	1.55	1.342	NA	0.612	-0.608	0.653	0.928	-0.773	-1.268	0.814
T2	placebo	no	1.012	1.22	1.305	2.124	1.318	0.248	1.221	-0.258	0.004	0.987	0.503	0.894	0.355	1.333	0.028	-0.052	0.729	0.644	1.489	1.425	0.74	0.154	0.516	0.136	0.351	-0.023	0.236	-0.092	0.531	-0.01	-0.187	0.276	0.418	0.5	0.307	-0.029	0.522	0.627	0.786	NA	0.212	-0.185	-0.164	1.195	1.732	0.86	1.334
T2	target_dendritic_cells	no	2.012	1.28	0.506	1.551	-0.047	0.905	0.867	-0.071	-0.378	0.609	0.628	-0.146	NA	0.595	0.608	1.158	0.505	-0.59	0.399	1.442	-1.409	0.349	0.556	0.212	-0.066	-0.058	0.435	-0.329	0.35	0.108	0.181	-1.073	0.354	-0.498	-0.166	-0.331	0.813	0.587	0.275	NA	0.345	0.205	0.928	-1.497	-0.607	-1.551	0.8
T2	placebo	no	0.078	1.535	0.924	1.298	0.912	1.341	0.89	-0.213	-0.304	0.212	0.515	0.861	-2.168	1.04	0.854	1.168	0.228	NA	0.734	1.478	-0.53	0.468	0.556	0.148	0.595	0.223	0.567	-0.115	0.602	1.023	0.931	0.581	0.333	0.565	0.729	0.673	0.722	0.351	0.96	NA	1.05	1.178	1.476	2.91	3.554	-1.631	1.001
T2	target_dendritic_cells	no	0.1	1.555	0.976	0.557	1.014	0.441	0.916	1.403	0.223	-0.106	0.801	0.243	NA	-0.366	0.653	-0.547	0.166	0.782	0.455	1.577	1.129	-0.586	0.561	0.317	0.722	0.227	0.377	-0.063	0.179	0.467	0.604	-0.615	0.389	-0.009	0.178	0.627	0.049	0.208	-1.232	-1.038	0.302	0.496	0.442	0.643	0.081	1.508	1.772
T2	placebo	yes	1.259	-0.196	0.657	0.628	0.428	-0.315	0.5	0.812	-1.192	0.132	0.579	0.31	NA	-0.312	0.441	1.27	0.69	-0.276	1.211	0.938	-1.531	0.547	0.765	0.082	0.528	-0.36	0.296	-0.315	0.389	0.648	0.682	-1.167	0.328	-1.244	-0.045	0.041	0.837	0.089	0.773	NA	0.263	0.693	0.111	1.518	2.229	-1.803	2.086
T2	target_dendritic_cells	yes	0.146	2.028	0.611	0.444	0.718	0.332	0.989	-0.749	-0.517	-0.012	0.608	0.263	3.532	-0.588	0.128	-0.287	0.41	0.597	1.002	1.385	0.265	0.666	0.735	0.075	0.561	-0.19	0.3	-0.304	0.475	1.159	0.808	0.321	0.333	0.039	0.144	0.634	0.369	0.084	-0.283	-0.646	0.579	1.14	0.348	-1.306	-0.598	0.958	1.337
T2	target_dendritic_cells	yes	0.31	-1.772	0.616	1.604	0.242	0.624	0.863	0.142	-0.295	0.008	0.423	0.717	NA	0.586	0.211	0.825	0.48	1.012	0.905	1.527	0.908	0.188	0.518	0.162	0.529	0.835	0.38	0.101	1.089	0.61	-0.16	0.682	0.333	0.797	0.871	0.083	0.407	0.65	1.012	NA	1.031	0.68	-0.386	0.376	0.855	0.814	0.939
T2	target_dendritic_cells	yes	-0.942	0.843	1.053	0.773	-0.447	-0.326	0.81	-0.541	0.449	-0.357	0.499	-0.315	NA	-0.31	0.644	0.341	0.113	0.434	0.403	1.01	1.014	-0.258	0.508	-0.08	0.092	-0.485	0.116	-0.351	0.123	0.677	1.06	0.174	0.393	0.09	0.694	0.554	0.112	1.633	-0.027	0.224	0.671	0.655	0.863	-1.132	-0.558	0.962	0.563
T2	target_dendritic_cells	yes	0.737	0.289	NA	-0.793	0.882	0.032	1.172	0.188	-0.019	0.473	0.608	0.875	1.208	1.36	0.502	-0.265	-1.02	0.97	1.009	1.836	1.355	0.176	0.472	0.266	0.506	-0.028	0.203	-0.305	0.519	1.295	1.08	0.69	0.304	0.43	0.99	1.183	-0.125	0.591	-1.268	NA	0.718	0.963	-0.246	0.058	-0.41	1.356	1.466
T2	placebo	yes	0.878	0.638	0.963	-0.338	0.036	0.857	0.915	0.72	0.597	0.217	0.639	0.183	-3.139	1.06	0.371	-0.416	0.604	NA	1.301	1.572	0.457	0.279	0.639	0.42	0.653	-0.235	0.341	-0.123	0.213	0.294	0.63	-0.01	0.404	-0.015	-0.105	0.343	0.47	0.244	-0.379	NA	0.077	-0.128	0.298	-1.654	-0.167	1.197	1.449
T1	target_dendritic_cells	yes	-0.092	0.861	0.641	0.443	-0.886	NA	2.896	-1.14	0.095	-0.849	1.056	-0.526	1.527	-0.364	-0.51	-0.892	-0.512	-0.102	2.025	NA	1.371	0.232	-0.416	-0.469	-0.389	0.535	-0.431	1.656	-0.612	-1.786	-1.543	-0.661	-0.202	0.14	-0.595	-1.395	-0.536	-0.548	-1.216	-0.246	-1.521	-1.868	0.087	-1.119	-1.832	-0.771	0.235
T1	target_dendritic_cells	yes	-0.764	-2.99	-0.149	2.262	-2.242	-0.265	3.184	-4.886	-0.592	-0.784	NA	-1.044	NA	-0.654	-0.694	0.065	-0.925	NA	1.336	-2.238	0.839	-0.237	-0.287	3.116	-0.297	-0.108	-0.514	2.642	-0.541	0.186	-0.542	0.734	-0.186	0.647	0.793	0.632	-1.383	-1.011	-0.495	-1.483	-0.769	-0.024	-0.375	3.362	0.928	-0.064	0.535
T1	target_dendritic_cells	no	-0.809	0.013	0.407	1.252	-0.323	-1.328	2.88	-0.28	-1.037	-0.505	-0.363	-0.02	NA	-0.116	-0.543	-0.78	-0.673	-0.367	2.318	-2.297	0.414	-0.253	-0.243	NA	-0.397	-0.586	-0.329	2.252	-0.305	-1.433	-1.677	-1.396	-0.113	-0.746	-1.128	-1.492	-0.233	-1.365	-1.583	-0.591	-1.738	-1.478	-1.68	2.213	3.134	-0.517	0.672
T1	placebo	yes	-0.765	NA	0.891	1.533	-0.025	-0.343	3.572	-0.364	0.686	-1.183	NA	-0.192	NA	0.308	0.793	-1.409	-0.641	2.864	1.908	-3.636	0.376	-0.433	-0.257	1.848	-0.316	-0.441	-0.436	2.222	-0.816	-0.236	-0.537	0.559	-0.099	0.796	0.682	0.245	-0.931	-1.362	-1.05	-1.347	-0.776	-0.307	-0.282	4.395	4.086	-0.668	0.753
T1	target_dendritic_cells	no	-0.543	-0.39	0.257	1.437	-0.501	-0.698	3.53	0.863	0.05	-0.97	-0.036	-0.872	3.306	-0.005	-0.481	-0.274	0.079	NA	1.466	-1.327	0.465	-0.908	0.151	NA	-0.644	0.316	-0.439	1.054	-0.22	0.032	-0.451	0.762	0.042	1.077	0.567	0.268	0.075	0.01	-0.546	0.474	-0.421	-0.186	0.131	1.765	2.382	-0.012	0.585
T1	target_dendritic_cells	yes	-1.393	-0.285	0.124	0.699	-0.494	-1.897	3.404	-0.138	-0.166	NA	NA	-0.717	-3.499	0.06	-0.543	-0.489	-0.581	NA	2.069	-3.508	-0.078	0.382	-0.254	2.344	-0.183	0.47	-0.316	1.931	-0.434	-1.117	-0.901	-0.399	-0.108	0.305	-0.635	-1.067	-0.073	-0.375	-0.638	-0.465	-0.874	-1.039	-1.121	0.355	-0.129	-1.087	0.233
T1	target_dendritic_cells	no	-0.9	-0.731	-0.117	0.205	-0.952	NA	2.7	0.133	-0.495	-1.174	-1.068	-0.765	NA	0.303	-0.668	-0.549	-0.322	NA	1.856	NA	0.51	-0.446	-0.016	2.441	-0.263	-0.413	-0.447	2.376	-0.171	-0.943	-0.87	-0.287	-0.108	0.267	0.267	0.15	-0.289	-0.31	-1.51	-0.251	-0.894	-1.234	-1.002	-0.169	0.974	-1.125	0.487
T1	target_dendritic_cells	yes	-0.603	-0.729	0.238	-0.552	-1.395	NA	2.215	-1.341	-0.705	-0.949	-1.754	-1.489	NA	-1.183	-1.243	0.654	-0.394	-0.709	0.846	NA	-0.107	0.441	-0.007	1.373	-0.63	-0.245	-0.307	1.282	0.368	1.043	0.333	0.937	0	0.343	1.759	1.585	-1.291	-1.077	0.515	-1.822	0.36	0.919	-1.423	-1.987	-0.431	0.396	0.694
T1	target_dendritic_cells	yes	-0.685	-0.566	-0.776	0.096	-1.975	NA	2.657	0.196	-0.732	-0.646	0.186	-0.525	-0.679	-0.458	-1.013	-1.487	-4.811	NA	0.833	NA	-0.307	-0.276	-0.203	1.272	-0.731	-0.273	-0.329	1.913	-0.489	-0.999	-1.093	-0.774	-0.003	-0.249	-1.194	-1.379	-1.612	-1.7	-1.91	-1.174	-0.955	-0.87	-1.035	-1.587	-1.152	-0.73	0.57
T1	target_dendritic_cells	no	-1.387	0.714	-1.348	0.683	-0.37	-1.414	3.263	0.39	-1.761	-0.178	NA	-0.849	NA	-1.028	-1.011	-1.206	-0.637	0.576	-0.085	NA	-0.433	-0.149	-0.13	1.195	-0.581	-0.509	-0.358	1.265	-0.524	-1.961	-0.213	-1.533	0.049	-1.082	-1.307	-0.906	-1.656	-0.875	-1.501	-1.571	-1.633	-1.749	-0.119	0.331	0.946	-0.829	0.607
T1	target_dendritic_cells	yes	-1.617	-0.249	0.641	0.837	-0.08	-1.421	3.246	0.592	0.011	-0.622	-0.123	-0.239	NA	-0.795	-0.448	-0.629	-0.344	1.851	0.04	-3.942	-0.386	-0.319	0.349	1.822	-0.597	-0.41	-0.119	2.146	-0.375	-1.269	-1.117	-1.156	0.122	-0.535	-0.528	-0.746	-0.584	-0.565	-1.385	-0.417	-0.955	-1.125	-0.272	-2.714	-1.672	0.327	0.676
T1	target_dendritic_cells	yes	-0.047	-7.2	0.807	1.865	0.464	NA	2.926	0.814	1.518	-0.791	-1.14	-0.324	NA	0.842	-0.714	0.255	-0.019	0.068	1.482	-2.748	0.08	0.021	0.438	1.493	-0.17	0.255	-0.157	2.113	0.146	0.184	-0.08	0.685	0.099	0.468	0.362	0.066	0.346	0.701	0.196	0.469	0.418	0.136	0.767	-3.861	-2.295	0.439	1.148
T1	placebo	yes	0.063	1.402	0.28	2.745	-0.102	NA	3.963	0.317	-0.565	NA	NA	-1.453	-3.553	-0.89	-0.802	-0.458	-0.319	-0.266	-0.951	NA	0.728	0.705	0.515	-1.095	-0.401	-0.297	-0.304	1.379	-0.555	0.137	-0.168	0.096	-0.03	-0.14	0.677	0.14	-0.844	-0.929	-0.136	-1.085	-0.732	0.005	-1.155	-1.054	-0.005	-0.464	0.141
T1	target_dendritic_cells	yes	-0.813	-0.263	0.787	2.187	-0.331	-1.234	2.843	1.089	0.46	-0.184	2.098	0.211	NA	-0.784	-0.474	-0.609	-0.326	NA	1.867	NA	-0.303	0.321	0.308	-0.312	-0.392	1.27	-0.188	1.617	0.1	-0.644	-1.62	-0.107	0.067	0.591	-0.546	-1.493	0.324	-0.174	-0.799	-0.063	-0.494	-1.02	-2.392	-2.462	-3.387	-0.092	0.825
T1	target_dendritic_cells	yes	0.546	1.8	0.671	2.69	-0.53	0.881	3.152	0.855	-0.154	-1.374	NA	-0.568	-1.295	-0.327	-0.049	0.159	-0.567	0.904	0.295	-3.758	0.743	-0.287	0.663	0.571	-0.362	-0.103	-0.244	1.769	-0.416	-0.357	-0.271	-0.056	0.138	0.355	0.309	0.39	-0.239	-0.843	-0.08	-0.556	-0.064	-0.332	-0.566	-4.417	-1.345	-0.407	0.919
T1	target_dendritic_cells	yes	2.31	-1.011	0.255	1.603	0.31	2.037	3.186	3.719	0.236	-0.712	1.28	-0.509	-1.936	0.298	0.287	-0.303	-0.162	0.116	0.094	NA	-0.281	-0.098	0.761	1.536	-0.844	0.447	-0.137	2.221	-0.669	-0.242	0.059	0.469	0.18	0.33	-0.595	-0.759	0.337	0.996	0.019	-0.436	0.667	-0.254	0.207	-2.418	-2.551	1.058	0.748
T1	placebo	yes	-1.841	0.009	-1.832	2.874	-1.416	-1.001	2.669	2.043	-0.453	-1.497	0.536	-0.786	-1.51	1.128	-1.511	-0.518	-0.384	NA	-3.999	NA	-0.403	0.054	0.603	NA	-0.362	-0.285	-0.236	0.952	-0.152	-0.879	-1.179	-1.107	0.246	-0.629	-1.463	-1.573	-0.428	-0.568	-1.454	-1.032	-1.129	-0.79	-1.214	-0.315	0.252	0.32	0.887
T1	placebo	no	-0.726	-0.652	0.023	1.493	1.201	-0.186	1.385	1.558	0.071	-1.082	0.837	-0.839	1.497	0.353	0.232	0.361	-0.124	0.04	-3.106	NA	-0.376	0.219	0.589	-1.324	0.135	0.126	-0.217	1.183	0.458	1.084	0.264	0.842	0.21	0.502	1.001	0.498	0.503	0.381	0.458	0.262	0.44	0.745	0.849	-1.093	-1.649	-0.181	0.642
T1	placebo	yes	-0.128	-5.495	0.845	1.556	0.295	NA	2.944	3.26	-0.408	-0.561	1.228	-0.337	2.871	-0.003	0.108	0.34	0.302	0.964	-0.255	-2.925	-0.308	0.246	0.98	0.995	-0.186	0.855	-0.104	1.434	-0.258	0.524	0.526	0.677	0.238	0.235	0.45	0.703	-0.443	0.048	0.062	-0.488	-0.008	0.491	-0.621	5.627	6.087	-0.242	1.27
T1	placebo	no	0.139	1.063	0.208	2.685	-0.83	1.301	3.493	2.574	-1.981	-1.075	1.702	-0.977	-3.97	0.045	-0.663	-0.391	-0.595	NA	-1.899	-3.002	-0.334	-0.23	0.557	0.487	-0.794	-0.269	-0.236	1.376	-0.52	-1.784	-1.361	-1.374	0.104	-0.324	-1.517	-1.692	-0.664	-0.543	-1.135	-0.7	-1.681	-1.811	-0.074	-0.478	-1.172	-0.15	0.827
T1	target_dendritic_cells	yes	-1.492	-0.932	-1.217	1.811	-0.781	-1.666	1.871	2.091	-1.314	-1.26	2.218	-0.643	2.145	0.166	-1.107	-0.75	-0.818	-1.012	-5.214	NA	-0.23	-0.891	0.843	-1.612	-0.499	-0.105	-0.104	1.378	-0.745	-1.175	-1.344	-0.437	0.174	-0.277	-0.454	-0.766	-0.81	-0.6	-1.427	-0.019	-1.589	-1.328	-1.008	2.235	2.698	-0.036	0.474
T1	placebo	yes	0.754	-0.506	0.57	3.389	0.173	2.135	2.593	1.307	0.552	0.852	NA	-0.855	NA	-0.776	0.056	0.615	0.072	0.124	1.349	-2.509	0.177	0.3	1.331	2.439	-0.077	0.554	-0.089	1.669	0.155	0.492	0.834	0.699	0.114	0.756	1.031	1.095	0.655	0.099	0.386	1.013	0.647	0.681	1.256	1.044	-1.319	-0.531	1.914
T1	placebo	yes	0.102	0.649	0.166	3.004	-0.216	-0.038	2.61	3.099	1.244	-0.859	0.779	-0.758	NA	-0.383	-0.824	0.401	-0.195	1.005	-3.918	NA	0.378	-0.019	1.018	2.061	-0.283	-0.174	-0.083	1.591	-0.238	-0.062	0.371	0.399	0.167	0.162	0.963	1.085	0.195	0.02	-0.205	0.186	-0.426	-0.128	1.074	-0.425	-0.657	-0.792	1.262
T1	placebo	no	0.41	-1.961	-0.35	2.333	-0.125	NA	2.277	1.843	-0.266	-0.694	0.47	-0.41	0.309	0.052	-0.761	-0.489	-0.087	-0.655	-3.109	-3.828	-0.262	-0.15	1.255	2.024	-0.4	0.094	-0.082	1.77	-0.005	0.174	0.197	-0.203	0.315	-0.166	-0.166	-0.327	-0.016	-0.462	-0.727	0.155	-0.02	0.296	0.519	0.101	0.138	0.94	0.817
T1	target_dendritic_cells	no	2.424	-1.36	-1.398	0.778	-1.184	1.309	-0.42	3.457	1.25	-0.164	-0.241	-0.329	-3.725	1.28	-0.282	0.296	-0.309	-0.007	NA	NA	0.229	-0.201	1.158	1.06	-0.463	0.57	-0.231	1.758	-0.115	0.325	0.319	0.594	0.288	0.523	0.495	0.729	-0.084	-0.362	0.994	0.396	-0.004	0.275	0.643	-1.341	-0.353	0.623	-0.504
T1	target_dendritic_cells	no	-0.401	0.112	-0.55	0.92	-2.253	NA	2.136	2.804	0.926	-0.683	1.333	-1.516	NA	-0.593	-0.536	-0.115	-0.423	NA	-1.508	NA	-0.768	0.788	1.375	2.826	-0.564	-0.059	-0.132	2.131	0.013	1.071	1.064	0.499	0.15	-0.254	0.973	0.911	-0.67	-1.135	-0.09	-0.755	0.231	1.001	-0.018	0.021	-0.55	0.624	0.637
T1	target_dendritic_cells	yes	-1.313	0.653	-3.35	-0.811	1.244	-0.825	0.87	2.379	-0.791	-0.575	2.225	-0.323	NA	0.672	0.347	-1.16	-0.264	NA	-4.635	-2.9	0.069	1.06	1.29	-1.364	0.078	-0.271	-0.088	1.73	-0.874	-1.879	-0.821	-1.412	0.26	-1.137	-1.424	-1.183	-0.54	-1.404	-1.611	-0.909	-1.392	-1.633	0.187	1.321	1.94	0.71	0.866
T1	target_dendritic_cells	yes	-0.827	-0.594	-1.49	0.774	-1.291	-1.568	-0.599	1.29	-1.429	-0.982	1.289	-0.806	1.222	-0.114	0.184	-0.248	-0.483	-0.598	-3.952	NA	-0.577	-0.403	1.188	NA	-0.347	0.249	-0.116	1.029	-0.487	-0.142	0.587	0.151	0.375	-0.342	0.262	0.933	0.03	-0.836	-0.322	0.018	-0.496	-0.135	-1.456	-2.094	-2.439	-0.588	0.882
T1	target_dendritic_cells	yes	-0.272	0.156	-1.048	3.295	0.207	NA	2.661	2.991	-1.043	NA	NA	-0.469	NA	-0.246	0.256	0.233	-0.022	-0.219	-4.407	-3.111	0.378	0.063	1.177	-0.348	-0.359	0.035	0.068	1.932	-0.019	1.338	0.554	1.166	0.342	0.983	1.2	0.903	0.008	-0.084	0.011	0.31	0.646	1.118	0.7	-0.149	-2.623	0.406	0.87
[truncated: 115 more rows]
[truncated: 105 more columns]

## Sheet: Figure 5a
shap_long_metabo_MGS_T1$variable	shap_long_metabo_MGS_T1$value	shap_long_metabo_MGS_T1$rfvalue	shap_long_metabo_MGS_T1$stdfvalue	shap_long_metabo_MGS_T1$mean_value		shap_scores
[truncated: 5,104 more rows]
[truncated: 15 more columns]

[truncated: 10 more sheets: Figure S1, Figure S2b, Figure S3, Figure S5a, Figure S5b-d, Figure S6a, Figure S6b, Figure S7, Figure S8a, Figure S9]
